# Supplementary material for: A survey of protein interaction data and multigenic inherited disorders
Source: BMC Bioinformatics. 2013 Feb 11;14:47. doi: 10.1186/1471-2105-14-47 (PMC3598893; doi:10.1186/1471-2105-14-47)
Supplement: Additional file 1 — This is a plain text file that contains R code to reproduce all R analyses in the paper. See http://www.r-project.org/. [file 1471-2105-14-47-S1.txt]

####
# Additional File 1
# R Code for the Paper "A Survey of Protein Interaction Data and Multigenic Inherited Disorders"
# Antonio Mora, 2011
####

####
# 1. Get input files:
####
library(iRefR)
library(limma)
library(moments)
library(gplots)
library(org.Hs.eg.db)
irefindex_curr_human = get_irefindex("9606")
human_human_list = data.frame(irefindex_curr_human$taxa, irefindex_curr_human$taxb)
tmp = do.call(`paste`, c(unname(human_human_list), list(sep=".")))
irefindex_curr_hh = irefindex_curr_human[tmp=="taxid:9606(Homo sapiens).taxid:9606(Homo sapiens)" | tmp=="-.taxid:9606(Homo sapiens)",]					# 361059

dis_tab = read.table("AF3-omim2gene.txt", header=TRUE, comment.char="", sep='\t', quote="")		# Provided as Additional File 3

####
# 2. Generation of DiGs:
####
dis_tab_sum = NULL; list_all_genes = NULL
dig_Id = sort(unique(dis_tab[,1]))
for (i in dig_Id) {
	genes_Id = sort(unique(dis_tab[which(dis_tab[,1] == i), 4]))
	tmp2 = dis_tab[which(dis_tab[,1] == i), 3]
	dig_name = as.character(tmp2[1])
	col2 = length(genes_Id)
	if (col2 > 1) {					# Only for groups with two or more genes
		list_all_genes = c(list_all_genes, genes_Id)
		col3 = paste(genes_Id, collapse=",", sep="")
		sum_row = c(i, dig_name, col2, col3)
		dis_tab_sum = rbind(dis_tab_sum, sum_row)
	}
}
rownames(dis_tab_sum) = NULL
colnames(dis_tab_sum) = c("DiG_ID", "DiG_Name", "#Genes", "Gene_IDs")
list_all_genes = sort(unique(list_all_genes))		# 1940

####
# 3. Characterizing the DiGs:
####
morbid_map_code3 = dim(dis_tab)[1]						# 4116
number_original_digs = dim(unique(dis_tab[1]))					# 1585
genes_in_all_digs = unique(dis_tab[,4])						# 2437

number_multigenic_digs = length(as.numeric(dis_tab_sum[,3]))		# 497
distribution_genes_per_dig = table(as.numeric(dis_tab_sum[,3]))		# 2-59; mainly 2
postscript("AF2.eps", horizontal=T)
	hist(as.numeric(dis_tab_sum[,3]), breaks=dim(dis_tab_sum)[1], xlab="#genes in the DiG", ylab="#DiGs", main="")
dev.off()
avg_genes_per_dig = mean(as.numeric(dis_tab_sum[,3]))				# 5.33
sd_genes_per_dig = sd(as.numeric(dis_tab_sum[,3]))				# 6.57
skewness_genes_per_dig = skewness(as.numeric(dis_tab_sum[,3]))			# 4.22
median_genes_per_dig = median(as.numeric(dis_tab_sum[,3]))			# 3

# Classification of DiGs according to the number of genes involved:
bins = sort(unique(as.integer(dis_tab_sum[,3])))
list_digs = NULL; list_dignames = NULL
for (i in 1:length(bins)) {
	tmp = NULL; tmp2 = NULL
	for (j in 1:dim(dis_tab_sum)[1]) {
		if (bins[i] == dis_tab_sum[j,3]) {
			this_dig = dis_tab_sum[j,1]
			this_digname = dis_tab_sum[j,2]
			tmp = c(tmp, this_dig)
			tmp2 = c(tmp2, this_digname)
		}
	}	
	list_digs[i] = paste(tmp, sep="", collapse=",")
	list_dignames[i] = paste(tmp2, sep="", collapse="|")
}
list_bins = cbind(bins, list_digs, list_dignames)

####
# 4. Mapping genes to proteins:
####
id_conversion_table_human = create_id_conversion_table(irefindex_curr_human, getwd(), "id_conversion_table_9606")
icrog_list = list()
for (i in 1:length(list_all_genes)) {
	tmp = convert_protein_ID("entrezgene/locuslink", list_all_genes[i], "icrogid", id_conversion_table_human)
	if (length(tmp) == 0) {
		icrog_list[[i]] = "NTG"
	} else {
		icrog_list[[i]] = tmp[1]
	}
}
iref_protein_list = unlist(icrog_list)
genes_with_protein = iref_protein_list[-which(iref_protein_list == "NTG")]		# 1719
genes_without_protein = iref_protein_list[which(iref_protein_list == "NTG")]		# 222

dis_tab_prot = NULL
for (i in 1:dim(dis_tab_sum)[1]) {
	list_of_genes = as.integer(strsplit(dis_tab_sum[i,4], ",")[[1]])
	# Mark and count non-translatable genes (NTG) for that row of the DiGs table:
	count_ntg = 0
	for (j in 1:length(list_of_genes)) {
		is_ntg = length(which(list_of_genes[j] == genes_without_protein))
		if (is_ntg > 0) {
			list_of_genes[j] = paste("NTG", list_of_genes[j], sep="_")
			count_ntg = count_ntg + 1
		}
	}
	# Create DiG protein table including only DiGs having two or more translated genes:
	if ((length(list_of_genes) - count_ntg) > 1) {
		list_of_prots = NULL
		for (j in 1:length(list_of_genes)) {
			tmp = convert_protein_ID("entrezgene/locuslink", list_of_genes[j], "icrogid", id_conversion_table_human)
			if (length(tmp) == 0) {
				tmp1 = paste("NTG", list_of_genes[j], sep="_")
			} else {
				tmp1 = tmp[1]
			}
			list_of_prots = c(list_of_prots, tmp1)
		}
		list_of_prots = sort(unique(list_of_prots))
		new_list_of_prots = paste(list_of_prots, sep="", collapse=",")

		new_row = c(dis_tab_sum[i,1:3], paste(list_of_genes, sep="", collapse=","), length(list_of_prots), new_list_of_prots)
		dis_tab_prot = rbind(dis_tab_prot, new_row)
	}
}
rownames(dis_tab_prot) = NULL
colnames(dis_tab_prot) = c("DiG_ID", "DiG_Name", "#genes", "gene_IDs", "#proteins(icROG_ID)", "protein_list(icROG_ID)")

digs_before_translation = dim(dis_tab_sum)[1]			# 497
digs_after_translation = dim(dis_tab_prot)[1]			# 497
digs_with_NTG = length(grep("NTG", dis_tab_prot[,6]))		# 156

total_initial_genes_OMIM = length(list_all_genes)		# 1941

####
# 5. Overlap DiGs-complex data (hypergeometric test):
####

# 5.1. N-ary and Regenerated data:
digs_OMIM = dis_tab_prot[,6]
nary_90_tmp = convert_MITAB_to_complexList(select_interaction_type("complex", irefindex_curr_hh), include_generated_complexes="no") 					# 5921 complexes
binaries_90_tmp = select_interaction_type("binary", irefindex_curr_hh)
binaries_90 = binaries_90_tmp[-which((as.character(binaries_90_tmp[,1])==as.character(binaries_90_tmp[,2]))==TRUE),]
regenerated_90_tmp = convert_MITAB_to_complexList(binaries_90, include_generated_complexes="yes")			# 10794 complexes

remove_repeated_complexes = function(complexes_table_tmp) {
	complexes_table = NULL
	each_complex = unique(complexes_table_tmp[,2])
	for (i in 1:length(each_complex)) {
		tmp = complexes_table_tmp[which(complexes_table_tmp[,2] == each_complex[i]),]
		if (is.vector(tmp)==T) {
			complexes_table = rbind(complexes_table, tmp)
		} else {
			tmp2 = cbind(paste(tmp[,1], collapse=".", sep=""), tmp[1,2])
			complexes_table = rbind(complexes_table, tmp2)
		}
	}
	rownames(complexes_table) = NULL
	complexes_table
}
nary_90 = remove_repeated_complexes(nary_90_tmp)				# 5677 complexes
regenerated_90 = remove_repeated_complexes(regenerated_90_tmp)			# 9947 complexes

#Population = total_number_proteins digs+complexes
#Pop success = complexes[j]
#Sample = digs[i]
#Sample success = overlap[i,j]

generate_raw_pvalue_matrix = function(dig_vector, complex_table) {
	all_prots = paste(paste(dig_vector, collapse=",", sep=""), paste(complex_table[,2], collapse=",", sep=""), sep=",")
	total_number_proteins = length(unique(strsplit(all_prots, ",", fixed=T)[[1]]))
	overlap = matrix(nrow=length(dig_vector), ncol=dim(complex_table)[1]); hg_score = matrix(nrow=length(dig_vector), ncol=dim(complex_table)[1])
	for (i in 1:length(dig_vector)) {
		digs = strsplit(dig_vector[i], ",", fixed=TRUE)[[1]]
		for (j in 1:dim(complex_table)[1]) {
			complexes = strsplit(complex_table[j,2], ",", fixed=TRUE)[[1]]
			overlap[i,j] = length(intersect(digs, complexes))
			hg_score[i,j] = phyper(overlap[i,j]-1, length(complexes), total_number_proteins - length(complexes), length(digs), lower.tail=FALSE)
		}
	}
	result = list(overlap=overlap, hg_score=hg_score)
}

result_nary_90 = generate_raw_pvalue_matrix(digs_OMIM, nary_90)
overlap_matrix_nary_90 = result_nary_90$overlap
raw_pvalue_matrix_nary_90 = result_nary_90$hg_score

result_regenerated_90 = generate_raw_pvalue_matrix(digs_OMIM, regenerated_90)
overlap_matrix_regenerated_90 = result_regenerated_90$overlap
raw_pvalue_matrix_regenerated_90 = result_regenerated_90$hg_score

# 5.2. Binary data:
graph_binary = convert_edgeList_to_graph(convert_MITAB_to_edgeList(binaries_90))
total_nodes = length(V(graph_binary)) + length(genes_without_protein)		# 16272
total_possible_edges = total_nodes*(total_nodes-1)/2				# 132380856
total_actual_edges = length(E(graph_binary))					# 113733

generate_raw_pvalue_binaries = function(dig_vector, graph_binary, total_possible_edges, total_actual_edges) {
	overlap = NULL; hg_score = NULL
	for (i in 1:length(dig_vector)) {
		digs = strsplit(dig_vector[i], ",", fixed=TRUE)[[1]]
		dig_nodes = length(digs)
		dig_possible_edges = dig_nodes*(dig_nodes-1)/2

		ntgs = grep("NTG", digs)
		if (length(ntgs) > 0) {
			digs_without_NTG = digs[-ntgs]
		} else {
			digs_without_NTG = digs
		}
		digs_without_NTG = digs_without_NTG[which(digs_without_NTG %in% V(graph_binary)$name)]
		if (length(digs_without_NTG) > 2) {
			dig_graph = subgraph(graph_binary, digs_without_NTG)
			dig_actual_edges = length(E(dig_graph))
			overlap[i] = dig_actual_edges
			hg_score[i] = phyper(dig_actual_edges-1, total_actual_edges, total_possible_edges - total_actual_edges, dig_possible_edges, lower.tail=FALSE)
		} else {
			overlap[i] = "NA"
			hg_score[i] = "NA"
		}
	}
	result = list(overlap=overlap, hg_score=hg_score)
}

result_binary_90 = generate_raw_pvalue_binaries(digs_OMIM, graph_binary, total_possible_edges, total_actual_edges)
overlap_matrix_binary_90 = result_binary_90$overlap
raw_pvalue_matrix_binary_90 = result_binary_90$hg_score

####
# 6. Overlap DiGs-complex data (multiple test correction):
####
compute_multiple_test_correction_complexes = function(complex_set, overlap_matrix, raw_pvalue_matrix) {
	best_overlap=NULL; all_overlap=NULL; best_raw_p=NULL; all_significant_raw_p=NULL; best_bonferroni=NULL; all_significant_bonferroni=NULL; best_FDR=NULL; all_significant_FDR=NULL; best_BY=NULL; all_significant_BY=NULL
	for (i in 1:dim(overlap_matrix)[1]) {
		all_overlap[i] = length(which(overlap_matrix[i,] > 0))
		if (all_overlap[i] > 0) {
			best_overlap[i] = complex_set[which.max(overlap_matrix[i,]), 1]
		} else {
			best_overlap[i] = "NA"
		}
		all_significant_raw_p[i] = length(which(raw_pvalue_matrix[i,] < 0.05))
		if (all_significant_raw_p[i] > 0) {
			best_raw_p[i] = complex_set[which.min(raw_pvalue_matrix[i,]), 1]
		} else {
			best_raw_p[i] = "NA"
		}
		all_bonferroni = p.adjust(raw_pvalue_matrix[i,], method = "bonferroni", n = length(raw_pvalue_matrix[i,]))
		all_significant_bonferroni[i] = length(which(all_bonferroni < 0.05))
		if (all_significant_bonferroni[i] > 0) {
			best_bonferroni[i] = complex_set[which.min(all_bonferroni), 1]
		} else {
			best_bonferroni[i] = "NA"
		}
		all_FDR = p.adjust(raw_pvalue_matrix[i,], method = "fdr", n = length(raw_pvalue_matrix[i,]))
		all_significant_FDR[i] = length(which(all_FDR < 0.05))
		if (all_significant_FDR[i] > 0) {
			best_FDR[i] = complex_set[which.min(all_FDR), 1]
		} else {
			best_FDR[i] = "NA"
		}
		all_benjamini = p.adjust(raw_pvalue_matrix[i,], method = "BY", n = length(raw_pvalue_matrix[i,]))
		all_significant_BY[i] = length(which(all_benjamini < 0.05))
		if (all_significant_BY[i] > 0) {
			best_BY[i] = complex_set[which.min(all_benjamini), 1]
		} else {
			best_BY[i] = "NA"
		}
	}
	summary_table = cbind(dis_tab_prot[,1:2], best_overlap, all_overlap, best_raw_p, all_significant_raw_p, best_bonferroni, all_significant_bonferroni, best_FDR, all_significant_FDR, best_BY, all_significant_BY)
	rownames(summary_table) = NULL
	colnames(summary_table) = c("DiG ID", "DiG Name", "best_overlap", "number_overlaps", "best_raw_p", "number_significant_raw_ps", "best_bonferroni", "number_significant_bonferroni", "best_FDR", "number_significant_FDR", "best_BY", "number_significant_BY")
	summary_table
}

results_nary_90 = compute_multiple_test_correction_complexes(nary_90, overlap_matrix_nary_90, raw_pvalue_matrix_nary_90)
results_regenerated_90 = compute_multiple_test_correction_complexes(regenerated_90, overlap_matrix_regenerated_90, raw_pvalue_matrix_regenerated_90)

results_binary_90 = cbind(dis_tab_prot[,1:4], overlap_matrix_binary_90, raw_pvalue_matrix_binary_90)
rownames(results_binary_90) = NULL
colnames(results_binary_90) = c("DiG ID", "DiG Name", "# Genes", "Gene IDs", "overlap", "raw p-value")

####
# 7. Finding overlap among DiGs themselves:
####
generate_raw_pvalue_matrix_digs = function(dig_vector) {
	total_number_proteins = length(dig_vector)
	overlap = matrix(nrow=length(dig_vector), ncol=length(dig_vector)); hg_score = matrix(nrow=length(dig_vector), ncol=length(dig_vector))
	for (i in 1:length(dig_vector)) {
		digs = strsplit(dig_vector[i], ",", fixed=TRUE)[[1]]
		for (j in 1:length(dig_vector)) {
			complexes = strsplit(dig_vector[j], ",", fixed=TRUE)[[1]]
			overlap[i,j] = length(intersect(digs, complexes))
			hg_score[i,j] = phyper(overlap[i,j]-1, length(complexes), total_number_proteins - length(complexes), length(digs), lower.tail=FALSE)
		}
	}
	result = list(overlap=overlap, hg_score=hg_score)
}
tmp = generate_raw_pvalue_matrix_digs(digs_OMIM)
overlap_dig_dig = tmp$overlap
hg_score_dig_dig = tmp$hg_score

# Find all significant in half the matrix:
count_over = 0; count_hg = 0
for (i in 1:(length(digs_OMIM)-1)) {
	for (j in (i+1):length(digs_OMIM)) {
		if (overlap_dig_dig[i,j] > 0) {count_over = count_over + 1}
		if (hg_score_dig_dig[i,j] < 0.05) {count_hg = count_hg + 1}
	}
}
count_over
count_hg

####
# 8. All-data-types Summary Table:
####
AF9_table = cbind(results_binary_90[,1:4], results_nary_90[,c(3,9)], results_regenerated_90[,c(3,9)], results_binary_90[,5:6])
colnames(AF9_table) = c("DiG ID", "DiG Name", "# Genes", "Gene IDs", "best overlap nary", "best FDR nary", "best overlap regenerated", "best FDR regenerated", "# binary interactions subgraph", "p-value binary enrichment")

####
# 9. Coincidences and differences among data sets:
####
# Venn diagram of differences and agreements between diseases found for each of the three data sets:
list_digs_nary = results_nary_90[which(results_nary_90[,10] > 0), 1]				# 94
list_digs_regenerated = results_regenerated_90[which(results_regenerated_90[,10] > 0), 1]	# 105
list_digs_binary = results_binary_90[which(as.numeric(results_binary_90[,6]) < 0.0004), 1]	# 87

universe <- sort(union(list_digs_nary, union(list_digs_regenerated, list_digs_binary)))		# 159 DiGs
Counts <- matrix(0, nrow=length(universe), ncol=3)
colnames(Counts) <- c("n-ary", "regenerated", "binary")
for (i in 1:length(universe)) {
	Counts[i,1] <- universe[i] %in% list_digs_nary
	Counts[i,2] <- universe[i] %in% list_digs_regenerated
	Counts[i,3] <- universe[i] %in% list_digs_binary
}

# Fig.6 in paper:
postscript("Fig6.eps")
	vennDiagram(vennCounts(Counts))
dev.off()

# Tables of DiGs found using each data source:
dig_only_found_nary = universe[which(Counts[,1]==1 & Counts[,2]==0 & Counts[,3]==0)]		# 24
dig_only_found_regenerated = universe[which(Counts[,1]==0 & Counts[,2]==1 & Counts[,3]==0)]	# 25
dig_only_found_binary = universe[which(Counts[,1]==0 & Counts[,2]==0 & Counts[,3]==1)]		# 20

summary_table_nary_90 = cbind(dis_tab_prot[,1:4], results_nary_90[,9], results_nary_90[,4], results_nary_90[,6], results_nary_90[,10])
colnames(summary_table_nary_90) = c("DiG ID", "DiG Name", "# Genes", "Gene IDs", "Best match (FDR)", "Overlap", "# significant raw-p", "# significant FDR-p")
summary_table_regenerated_90 = cbind(dis_tab_prot[,1:4], results_regenerated_90[,9], results_regenerated_90[,4], results_regenerated_90[,6], results_regenerated_90[,10])
colnames(summary_table_regenerated_90) = c("DiG ID", "DiG Name", "# Genes", "Gene IDs", "Best match (FDR)", "Overlap", "# significant raw-p", "# significant FDR-p")

# Tables 1,2,3:
table_only_found_nary_90 = summary_table_nary_90[which(summary_table_nary_90[,1] %in% dig_only_found_nary),]
table_only_found_regenerated_90 = summary_table_regenerated_90[which(summary_table_regenerated_90[,1] %in% dig_only_found_regenerated),]
table_only_found_binary_90 = results_binary_90[which(results_binary_90[,1] %in% dig_only_found_binary),]

####
# 10. Span Analysis:
####
# nary data:
ov = rev(names(table(as.integer(results_nary_90[,"number_overlaps"]))))
fd = rev(names(table(as.integer(results_nary_90[,"number_significant_FDR"]))))
range(as.integer(results_nary_90[,"number_overlaps"])) #[1] "0"  "405"
range(as.integer(results_nary_90[,"number_significant_raw_ps"])) #[1] "0"  "350"
range(as.integer(results_nary_90[,"number_significant_bonferroni"])) #[1] "0" "29"
range(as.integer(results_nary_90[,"number_significant_FDR"])) #[1] "0" "40"
range(as.integer(results_nary_90[,"number_significant_BY"])) #[1] "0" "31"
results_nary_90[which(as.integer(results_nary_90[,"number_overlaps"])==ov[1]),2] # colorectal cancer
results_nary_90[which(as.integer(results_nary_90[,"number_overlaps"])==ov[2]),2] # breast cancer
results_nary_90[which(as.integer(results_nary_90[,"number_overlaps"])==ov[3]),2] # hepatocellular carcinoma
results_nary_90[which(as.integer(results_nary_90[,"number_significant_FDR"])==fd[1]),2] # colorectal cancer
results_nary_90[which(as.integer(results_nary_90[,"number_significant_FDR"])==fd[2]),2] # breast cancer, fanconi anemia
results_nary_90[which(as.integer(results_nary_90[,"number_significant_FDR"])==fd[3]),2] # cornelia de lange syndrome

# regenerated nary data:
ov = rev(names(table(as.integer(results_regenerated_90[,"number_overlaps"]))))
fd = rev(names(table(as.integer(results_regenerated_90[,"number_significant_FDR"]))))
range(as.integer(results_regenerated_90[,"number_overlaps"])) #[1] "0"  "1198"
range(as.integer(results_regenerated_90[,"number_significant_raw_ps"])) #[1] "0"  "1116"
range(as.integer(results_regenerated_90[,"number_significant_bonferroni"])) #[1] "0" "64"
range(as.integer(results_regenerated_90[,"number_significant_FDR"])) #[1] "0"  "345"
range(as.integer(results_regenerated_90[,"number_significant_BY"])) #[1] "0" "89"

results_regenerated_90[which(as.integer(results_regenerated_90[,"number_overlaps"])==ov[1]),2] # colorectal cancer
results_regenerated_90[which(as.integer(results_regenerated_90[,"number_overlaps"])==ov[2]),2] # breast cancer
results_regenerated_90[which(as.integer(results_regenerated_90[,"number_overlaps"])==ov[3]),2] # pancreatic cancer
results_regenerated_90[which(as.integer(results_regenerated_90[,"number_overlaps"])==ov[4]),2] # leukemia
results_regenerated_90[which(as.integer(results_regenerated_90[,"number_overlaps"])==ov[5]),2] # hepatocellular carcinoma
results_regenerated_90[which(as.integer(results_regenerated_90[,"number_significant_FDR"])==fd[1]),2] # rubinstein-taybi syndrome
results_regenerated_90[which(as.integer(results_regenerated_90[,"number_significant_FDR"])==fd[2]),2] # osteosarcoma
results_regenerated_90[which(as.integer(results_regenerated_90[,"number_significant_FDR"])==fd[3]),2] # li-fraumeni syndrome
results_regenerated_90[which(as.integer(results_regenerated_90[,"number_significant_FDR"])==fd[4]),2] # breast cancer

# DiGs matching only one complex:
unique(c(results_nary_90[which(results_nary_90[,"number_significant_FDR"]=="1"),2], results_regenerated_90[which(results_regenerated_90[,"number_significant_FDR"]=="1"),2]))	# 66

####
# 11. Analysis per database and per confidence:
####
# Table 4: Sources of significant nary data:
significant_nary_90 = nary_90[which(nary_90[,1] %in% results_nary_90[,9]),]									# 79
number_dbs_nary = NULL; dbs_nary = NULL; lprs = NULL
for (i in 1:dim(significant_nary_90)[1]) {
	tmp0 = strsplit(significant_nary_90[i,1], ".", fixed=T)[[1]][1]
	tmp = unique(irefindex_curr_human[which(irefindex_curr_human$icrigid == tmp0), "sourcedb"])
	tmp2 = unique(irefindex_curr_human[which(irefindex_curr_human$icrigid == tmp0), "confidence"])
	tmp3 = strsplit(as.character(tmp2), "|", fixed=T)[[1]]
	number_dbs_nary[i] = length(tmp)
	dbs_nary[i] = paste(tmp, collapse=",", sep="")
	lprs[i] = paste(sub("lpr:", "", tmp3[grep("lpr:", tmp3)]), collapse=",", sep="")
}
db_nary_90 = sort(table(dbs_nary))					# 7
lprs_90 = length(which(as.integer(lprs) <= 22))				# 61 out of 79

# Table 5: Sources of significant regenerated complexes:
significant_regenerated_90 = regenerated_90[which(regenerated_90[,1] %in% results_regenerated_90[,9]),]									# 89
dbs_regenerated = NULL
for (i in 1:dim(significant_regenerated_90)[1]) {
	info_from_name = strsplit(significant_regenerated_90[i,1], ".", fixed=T)[[1]]
	dbs = paste(unique(info_from_name[((1:(length(info_from_name)/4)-1)*4) + 1]), collapse=",", sep="")
	dbs_regenerated = c(dbs_regenerated, dbs)
}
db_regenerated_90 = sort(table(dbs_regenerated))			# 3

####
# 12. Generating reference info for complex-DiG pairs:
####
DiG_complex_info = function(digID, naryID) {
	i = which(dis_tab_prot[,1] == digID)
	j = which(nary_90[,1] == naryID)
	digName = dis_tab_prot[i,2]
	digProteins = dis_tab_prot[i,6]
	digSize = dis_tab_prot[i,5]
	naryProteins = paste(irefindex_curr_hh[which(irefindex_curr_hh$icrigid == naryID),2], collapse="|", sep="")
	naryName = strsplit(as.character(irefindex_curr_hh[which(irefindex_curr_hh$icrigid == naryID),14][1]), "|", fixed=T)[[1]][1]
	overlapSize = overlap_matrix_nary_90[i,j]
	rawpvalue = raw_pvalue_matrix_nary_90[i,j]
	list(DiG_ID=digID, DiG_Name=digName, DiG_Proteins=digProteins, DiG_Size=digSize, Complex_ID=naryID, Complex_Reference=naryName, Complex_Subunits=naryProteins, Size_Overlap=overlapSize, Raw_pValue=rawpvalue)
}

DiG_complex_info(6, 617191)

####
# 13. Overlap with pathways:
####
#Population = total_number_proteins digs+pathways
#Pop success = pathways[j]
#Sample = digs[i]
#Sample success = overlap[i,j]

xx <- as.list(org.Hs.egPATH2EG)
xx <- xx[!is.na(xx)]  # Remove pathway identifiers that do not map to any eg id
KEGG = cbind(unname(names(xx)), unlist(unname(lapply(xx, paste, collapse=","))))
digs_OMIM_gene = dis_tab_prot[,4]

result_KEGG = generate_raw_pvalue_matrix(digs_OMIM_gene, KEGG)
overlap_matrix_KEGG = result_KEGG$overlap
raw_pvalue_matrix_KEGG = result_KEGG$hg_score

results_KEGG = compute_multiple_test_correction_complexes(KEGG, overlap_matrix_KEGG, raw_pvalue_matrix_KEGG)

list_digs_KEGG = results_KEGG[which(results_KEGG[,10] > 0), 1]				# 172

# Venn Diagram:
universe <- sort(union(list_digs_nary, union(list_digs_regenerated, union(list_digs_binary, list_digs_KEGG))))									# 227 DiGs
Counts <- matrix(0, nrow=length(universe), ncol=4)
colnames(Counts) <- c("n-ary", "regenerated", "binary", "KEGG")
for (i in 1:length(universe)) {
	Counts[i,1] <- universe[i] %in% list_digs_nary
	Counts[i,2] <- universe[i] %in% list_digs_regenerated
	Counts[i,3] <- universe[i] %in% list_digs_binary
	Counts[i,4] <- universe[i] %in% list_digs_KEGG
}
dig_only_found_KEGG = universe[which(Counts[,1]==0 & Counts[,2]==0 & Counts[,3]==0 & Counts[,4]==1)]											# 68
dig_not_found_KEGG = length(universe) - length(list_digs_KEGG)				# 55

input2 = list(list_digs_nary, list_digs_regenerated, list_digs_binary, list_digs_KEGG)

# Fig.7 in paper:
postscript("Fig7.eps")
	venn(input2)
dev.off()

####
# 14. Output tables:
####
write.table(dis_tab, file="AF3.txt", sep="\t", row.names=F)
write.table(dis_tab_prot, file="AF4.txt", sep="\t", row.names=F)
write.table(results_nary_90, file="AF6.txt", sep="\t", row.names=F)
write.table(results_regenerated_90, file="AF8.txt", sep="\t", row.names=F)
write.table(results_binary_90, file="AF9.txt", sep="\t", row.names=F)
write.table(results_KEGG, file="AF11.txt", sep="\t", row.names=F)
write.table(AF9_table, file="AF10.txt", sep="\t", row.names=F)

write.table(table_only_found_nary_90, file="table1_90.txt", sep="\t", row.names=F)
write.table(table_only_found_regenerated_90, file="table2_90.txt", sep="\t", row.names=F)
write.table(table_only_found_binary_90, file="table3_90.txt", sep="\t", row.names=F)
write.table(sort(table(dbs_nary)), file="table4_90.txt", sep="\t", col.names=F)
write.table(sort(table(dbs_regenerated)), file="table5_90.txt", sep="\t", col.names=F)

###
# Best match identity:
# a = which(irefindex_curr_human$icrigid=="1221863")
# unique(irefindex_curr_human[a,"interactionIdentifier"])
###
