# Supplementary material for: A survey of protein interaction data and multigenic inherited disorders
Source: BMC Bioinformatics. 2013 Feb 11;14:47. doi: 10.1186/1471-2105-14-47 (PMC3598893; doi:10.1186/1471-2105-14-47)
Supplement: Additional file 3 — Mapping of OMIM titles to disease groups and Entrez Gene identifiers. [file 1471-2105-14-47-S3.xlsx]

## Sheet: Sheet1
digid	title	digidsearch	geneid
1	17,20-lyase deficiency, isolated, 202110 (3)	17 20lyase	1586
2	17-alpha-hydroxylase/17,20-lyase deficiency, 202110 (3)	17-alpha-hydroxylase/17	1586
3	17-beta-hydroxysteroid dehydrogenase X deficiency, 300438 (3)	17-beta-hydroxysteroid dehydrogenase	3028
4	2-methylbutyrylglycinuria, 610006 (3)	2methyl	36
5	3-M syndrome, 273750 (3)	3-m syndrome	9820
6	3-Methylcrotonyl-CoA carboxylase 1 deficiency, 210200 (3)	3-methylcrotonyl-coa carboxylase	56922
6	3-Methylcrotonyl-CoA carboxylase 2 deficiency, 210210 (3)	3-methylcrotonyl-coa carboxylase	64087
7	3-beta-hydroxysteroid dehydrogenase, type II, deficiency (3)	3-beta-hydroxysteroid dehydrogenase	3284
8	3-hydroxyacyl-CoA dehydrogenase deficiency, 231530 (3)	3-hydroxyacyl-coa dehydrogenase	3033
9	3-hydroxyisobutryl-CoA hydrolase deficiency, 250620 (3)	3-hydroxyisobutryl-coa hydrolase	26275
10	3-methylglutaconic aciduria, type I, 250950 (3)	3-methylglutaconic aciduria	549
10	3-methylglutaconic aciduria, type III, 258501 (3)	3-methylglutaconic aciduria	80207
10	3-methylglutaconic aciduria, type V, 610198 (3)	3-methylglutaconic aciduria	131118
11	46XX true true hermaphroditism, 400045 (3)	46xx true true hermaphroditism	6736
12	46XY complete gonadal dysgenesis, 233420 (3)	46xy gonadal dysgenesis	50846
12	46XY complete gonadal dysgenesis, 400044 (3)	46xy gonadal dysgenesis	6736
12	46XY gonadal dysgenesis, complete or partial, with or without adrenal failure, 612965 (3)	46xy gonadal dysgenesis	2516
12	46XY gonadal dysgenesis, complete, CBS2-related, 613080 (3)	46xy gonadal dysgenesis	84733
12	46XY partial gonadal dysgenesis, with minifascicular neuropathy, 607080 (3)	46xy gonadal dysgenesis	50846
13	5-fluorouracil toxicity, 274270 (3)	5-fluorouracil toxicity	1806
14	6-mercaptopurine sensitivity, 610460 (3)	6-mercaptopurine sensitivity	7172
15	ABCD syndrome, 600501 (3)	abcd syndrome	1910
16	ACAD9 deficiency, 611126 (3)	acad9	28976
17	ADULT syndrome, 103285 (3)	adult syndrome	8626
18	AGAT deficiency, 612718 (3)	agat	2628
19	AICA-ribosiduria due to ATIC deficiency, 608688 (3)	aica	471
20	ARC syndrome, 208085 (3)	arc syndrome	26276
21	ATP synthase deficiency, nuclear-encoded, 604273 (3)	atp synthase	91647
22	Aarskog-Scott syndrome, 305400 (3)	aarskog-scott syndrome	2245
23	Abetalipoproteinemia, 200100 (3)	abetalipoproteinemia	4547
24	Acampomelic campomelic dysplasia, 114290 (3)	campomelic dysplasia	6662
24	Campomelic dysplasia with autosomal sex reversal, 114290 (3)	campomelic dysplasia	6662
24	Campomelic dysplasia, 114290 (3)	campomelic dysplasia	6662
25	Acatalasemia (3)	acatalasemia	847
26	Achalasia-addisonianism-alacrimia syndrome, 231550 (3)	achalasia-addisonianism-alacrimia syndrome	8086
27	Acheiropody, 200500 (3)	acheiropody	64327
28	Achondrogenesis Ib, 600972 (3)	achondrogenesis	1836
28	Achondrogenesis, type IA, 200600 (3)	achondrogenesis	9321
29	Achondrogenesis-hypochondrogenesis, type II, 200610 (3)	mix achondrogenesis	1280
30	Achondroplasia, 100800 (3)	achondroplasia	2261
31	Achromatopsia-2, 216900 (3)	achromatopsia	1261
31	Achromatopsia-3, 262300 (3)	achromatopsia	54714
31	Achromatopsia-4 (3)	achromatopsia	2780
32	Acid-labile subunit, deficiency of (3)	acid-labile subunit	3483
33	Acrocallosal syndrome, 200990 (3)	acrocallosal syndrome	2737
34	Acrocapitofemoral dysplasia, 607778 (3)	acrocapitofemoral dysplasia	3549
35	Acrodermatitis enteropathica, 201100 (3)	acrodermatitis enteropathica	55630
36	Acrokeratosis verruciformis, 101900 (3)	acrokeratosis verruciformis	488
37	Acromesomelic dysplasia, Hunter-Thompson type, 201250 (3)	acromesomelic dysplasia	8200
37	Acromesomelic dysplasia, Maroteaux type, 602875 (3)	acromesomelic dysplasia	4882
38	Action myoclonus-renal failure syndrome, 254900 (3)	action myoclonus-renal failure syndrome	950
39	Acyl-CoA dehydrogenase, long chain, deficiency of, 201460 (3)	acyl-coa dehydrogenase	33
39	Acyl-CoA dehydrogenase, medium chain, deficiency of, 201450 (3)	acyl-coa dehydrogenase	34
39	Acyl-CoA dehydrogenase, short-chain, deficiency of, 201470 (3)	acyl-coa dehydrogenase	35
40	Adducted thumb-clubfoot syndrome, 601776 (3)	adducted thumb-clubfoot syndrome	113189
41	Adenocarcinoma of lung, response to tyrosine kinase inhibitor in, 211980 (3)	lung cancer	1956
41	Adenocarcinoma of lung, somatic, 211980 (3)	lung cancer	673
41	Adenocarcinoma of lung, somatic, 211980 (3)	lung cancer	2064
41	Adenocarcinoma of lung, somatic, 211980 (3)	lung cancer	5071
41	Carcinoid tumor of lung (3)	lung cancer	4221
41	Lung cancer, 211980 (3)	lung cancer	3845
41	Lung cancer, 211980 (3)	lung cancer	5519
41	Lung cancer, 211980 (3)	lung cancer	5002
41	Lung cancer, somatic, 211980 (3)	lung cancer	1326
41	Nonsmall cell lung cancer, response to tyrosine kinase inhibitor in, 211980 (3)	lung cancer	1956
41	Nonsmall cell lung cancer, somatic (3)	lung cancer	673
41	Nonsmall cell lung cancer, somatic, 211980 (3)	lung cancer	3659
41	Nonsmall cell lung cancer, somatic, 211980 (3)	lung cancer	5290
41	{Lung cancer susceptibility 2}, 612052 (3)	lung cancer	1136
41	{Lung cancer susceptibility 2}, 612052 (3)	lung cancer	1138
41	{Lung cancer, protection against, in smokers} (3)	lung cancer	4353
41	{Lung cancer, protection against}, 211980 (3)	lung cancer	841
41	{Lung cancer, resistance to}, 211980 (3)	lung cancer	1548
41	{Lung cancer}, 211980 (3)	lung cancer	2074
41	{Nonsmall cell lung cancer, susceptibility to}, 211980 (3)	lung cancer	1956
42	Adenocarcinoma, colonic, somatic (3)	colorectal cancer	8438
42	Colon adenocarcinoma (3)	colorectal cancer	25788
42	Colon cancer (3)	colorectal cancer	8915
42	Colon cancer (3)	colorectal cancer	5782
42	Colon cancer, advanced (3)	colorectal cancer	6714
42	Colon cancer, hereditary nonpolyposis, type 7 (3)	colorectal cancer	27030
42	Colon cancer, somatic, 114500 (3)	colorectal cancer	5795
42	Colorectal cancer (3)	colorectal cancer	581
42	Colorectal cancer (3)	colorectal cancer	1499
42	Colorectal cancer (3)	colorectal cancer	1630
42	Colorectal cancer (3)	colorectal cancer	4163
42	Colorectal cancer with chromosomal instability (3)	colorectal cancer	699
42	Colorectal cancer, 114500 (3)	colorectal cancer	8313
42	Colorectal cancer, 114500 (3)	colorectal cancer	701
42	Colorectal cancer, 114500 (3)	colorectal cancer	2033
42	Colorectal cancer, 114500 (3)	colorectal cancer	4893
42	Colorectal cancer, 114500 (3)	colorectal cancer	5157
42	Colorectal cancer, 114500 (3)	colorectal cancer	7157
42	Colorectal cancer, hereditary nonpolyposis, type 1, 120435 (3)	colorectal cancer	4436
42	Colorectal cancer, hereditary nonpolyposis, type 2, 609310 (3)	colorectal cancer	4292
42	Colorectal cancer, hereditary nonpolyposis, type 3 (3)	colorectal cancer	5378
42	Colorectal cancer, hereditary nonpolyposis, type 4 (3)	colorectal cancer	5395
42	Colorectal cancer, hereditary nonpolyposis, type 5 (3)	colorectal cancer	2956
42	Colorectal cancer, hereditary nonpolyposis, type 6 (3)	colorectal cancer	7048
42	Colorectal cancer, hereditary nonpolyposis, type I, 613244 (3)	colorectal cancer	4072
42	Colorectal cancer, somatic (3)	colorectal cancer	673
42	Colorectal cancer, somatic (3)	colorectal cancer	10395
42	Colorectal cancer, somatic, 109800 (3)	colorectal cancer	2261
42	Colorectal cancer, somatic, 114500 (3)	colorectal cancer	207
42	Colorectal cancer, somatic, 114500 (3)	colorectal cancer	324
42	Colorectal cancer, somatic, 114500 (3)	colorectal cancer	201163
42	Colorectal cancer, somatic, 114500 (3)	colorectal cancer	27030
42	Colorectal cancer, somatic, 114500 (3)	colorectal cancer	5290
42	{Colon cancer, susceptibility to}, 114500 (3)	colorectal cancer	6790
42	{Colorectal cancer, susceptibility to, 3}, 612229 (3)	colorectal cancer	4092
42	{Colorectal cancer, susceptibility to}, 114500 (3)	colorectal cancer	595
42	{Colorectal cancer, susceptibility to}, 114500 (3)	colorectal cancer	7097
42	{Colorectal cancer, susceptibility to}, 114500 (3)	colorectal cancer	7099
42	{Colorectal cancer}, 114500 (3)	colorectal cancer	5320
43	Adenocarcinoma, ovarian, somatic, 604370 (3)	ovarian cancer	5071
43	Ovarian cancer, 167000 (3)	ovarian cancer	1499
43	Ovarian cancer, somatic, (3)	ovarian cancer	2064
43	Ovarian cancer, somatic, 604370 (3)	ovarian cancer	207
43	Ovarian cancer, somatic, 604370 (3)	ovarian cancer	5290
43	Ovarian carcinoma (3)	ovarian cancer	999
43	Ovarian carcinoma (3)	ovarian cancer	22800
43	Ovarian sex cord tumors (3)	ovarian cancer	2492
43	{Ovarian cancer, somatic}, 167000 (3)	ovarian cancer	4978
44	Adenoma, periampullary (3)	adenoma	324
44	Adenomas, multiple colorectal, 608456 (3)	adenomas	4595
44	Adenomas, salivary gland pleomorphic, 181030 (3)	adenomas	5324
44	Adenomatous polyposis coli, 175100 (3)	adenomatous polyposis coli	324
45	Adenosine deaminase deficiency, partial, 102700 (3)	adenosine deaminase	100
46	Adenosine triphosphate, elevated, of erythrocytes, 102900 (3)	adenosine triphosphate	5313
47	Adenylosuccinase deficiency, 103050 (3)	adenylosuccinase	158
48	Adiponectin deficiency, 612556 (3)	adiponectin	9370
49	Adrenal adenoma, somatic (3)	adrenal adenoma	4221
50	Adrenal cortical carcinoma, 202300 (3)	adrenal cortical carcinoma	7157
51	Adrenal hyperplasia, congenital, due to 11-beta-hydroxylase deficiency, 202010 (3)	adrenal hyperplasia	1584
51	Adrenal hyperplasia, congenital, due to 21-hydroxylase deficiency (3)	adrenal hyperplasia	1589
51	Adrenal hyperplasia, congenital, due to combined P450C17 and P450C21 deficiency, 201750 (3)	adrenal hyperplasia	5447
51	Adrenal hypoplasia, congenital, with hypogonadotropic hypogonadism, 300200 (3)	adrenal hyperplasia	190
51	Adrenal insufficiency, congenital with or without 46, XY sex reversal (3)	adrenal hyperplasia	1583
51	Lipoid adrenal hyperplasia, 201710 (3)	adrenal hyperplasia	6770
51	Lipoid congenital adrenal hyperplasia, 201710 (3)	adrenal hyperplasia	1583
52	Adrenocortical insufficiency (3)	adrenocortical insufficiency	2516
53	Adrenocortical tumor, somatic (3)	adrenocortical tumor	5573
54	Adrenocorticotropic hormone deficiency, 201400 (3)	adrenocorticotropic hormone	9095
55	Adrenoleukodystrophy, 300100 (3)	adrenoleukodystrophy	215
55	Adrenoleukodystrophy, neonatal, 202370 (3)	adrenoleukodystrophy	5189
55	Adrenoleukodystrophy, neonatal, 202370 (3)	adrenoleukodystrophy	5192
55	Adrenoleukodystrophy, neonatal, 202370 (3)	adrenoleukodystrophy	5194
55	Adrenoleukodystrophy, neonatal, 202370 (3)	adrenoleukodystrophy	55670
55	Adrenoleukodystrophy, neonatal, 202370 (3)	adrenoleukodystrophy	5830
56	Adrenomyeloneuropathy, 300100 (3)	adrenomyeloneuropathy	215
57	Adult i phenotype with congenital cataract, 110800 (3)	adult i phenotype	2651
57	Adult i phenotype without cataract, 110800 (3)	adult i phenotype	2651
58	Advanced sleep phase syndrome, familial, 604348 (3)	advanced sleep phase syndrome	8864
59	Afibrinogenemia, congenital, 202400 (3)	afibrinogenemia	2243
59	Afibrinogenemia, congenital, 202400 (3)	afibrinogenemia	2244
60	Agammaglobulinemia and isolated hormone deficiency, 307200 (3)	agammaglobulinemia	695
60	Agammaglobulinemia, 601495 (3)	agammaglobulinemia	3507
60	Agammaglobulinemia, autosomal recessive, 601495 (3)	agammaglobulinemia	3543
60	Agammaglobulinemia, non-Bruton type, 601495 (3)	agammaglobulinemia	56262
60	Agammaglobulinemia, type 1, X-linked, 300755 (3)	agammaglobulinemia	695
61	Agenesis of the corpus callosum with peripheral neuropathy, 218000 (3)	agenesis of the corpus callosum	9990
62	Aicardi-Goutieres syndrome 1, dominant and recessive, 225750 (3)	aicardi-goutieres syndrome	11277
62	Aicardi-Goutieres syndrome 2, 610181 (3)	aicardi-goutieres syndrome	79621
62	Aicardi-Goutieres syndrome 3, 610329 (3)	aicardi-goutieres syndrome	84153
62	Aicardi-Goutieres syndrome 4, 610333 (3)	aicardi-goutieres syndrome	10535
62	Aicardi-Goutieres syndrome 5, 612952 (3)	aicardi-goutieres syndrome	25939
63	Alagille syndrome 2, 610205 (3)	alagille syndrome	4853
63	Alagille syndrome, 118450 (3)	alagille syndrome	182
64	Aland Island eye disease, 300600 (3)	aland island eye disease	778
65	Albinism, brown oculocutaneous, 203200 (3)	albinism	4948
65	Albinism, oculocutaneous, type IA, 203100 (3)	albinism	7299
65	Albinism, oculocutaneous, type IB, 606952 (3)	albinism	7299
65	Albinism, oculocutaneous, type II, 203200 (3)	albinism	4948
65	Albinism, rufous, 278400 (3)	albinism	7306
66	Alcohol sensitivity, acute, 610251 (3)	alcohol sensitivity	217
67	Aldosterone to renin ratio raised (3)	aldosterone to renin ratio raised	1585
68	Aldosteronism, glucocorticoid-remediable, 103900 (3)	aldosteronism	1584
69	Alexander disease, 203450 (3)	alexander disease	2670
69	Alexander disease, 203450 (3)	alexander disease	4723
70	Alkaptonuria, 203500 (3)	alkaptonuria	3081
71	Allan-Herndon-Dudley syndrome, 300523 (3)	allan-herndon-dudley syndrome	6567
72	Alopecia universalis, 203655 (3)	alopecia	55806
72	Alopecia, neurologic defects, and endocrinopathy syndrome, 612079 (3)	alopecia	55131
73	Alpers syndrome, 203700 (3)	alpers syndrome	5428
74	Alpha-1-antichymotrypsin deficiency (3)	alpha-1-antichymotrypsin	12
75	Alpha-2-plasmin inhibitor deficiency, 262850 (3)	alpha-2-plasmin inhibitor	5345
76	Alpha-methylacetoacetic aciduria, 203750 (3)	alpha-methylacetoacetic aciduria	38
77	Alpha-methylacyl-CoA racemase deficiency (3)	alpha-methylacyl-coa racemase	23600
78	Alpha-thalassemia myelodysplasia syndrome, somatic, 300448 (3)	thalassemia	546
78	Alpha-thalassemia/mental retardation syndrome, 301040 (3)	thalassemia	546
78	Thalassemia due to Hb Lepore (3)	thalassemia	3045
78	Thalassemia, Hispanic gamma-delta-beta, 604131 (3)	thalassemia	387281
78	Thalassemia, alpha-, 604131 (3)	thalassemia	3040
78	Thalassemia, delta- (3)	thalassemia	3045
78	Thalassemia-beta, dominant inclusion-body, 603902 (3)	thalassemia	3043
78	Thalassemias, alpha-, 604131 (3)	thalassemias	3039
78	Thalassemias, beta-, 604131 (3)	thalassemias	3043
79	Alpha/beta T-cell lymphopenia with gamma/delta T-cell expansion, severe cytomegalovirus infection, and autoimmunity, 609889 (3)	alpha/beta t-cell lymphopenia with gamma/delta t-cell expansion	5896
80	Alport syndrome, 301050 (3)	alport syndrome	1287
80	Alport syndrome, autosomal recessive, 203780 (3)	alport syndrome	1285
80	Alport syndrome, autosomal recessive, 203780 (3)	alport syndrome	1286
81	Alstrom syndrome, 203800 (3)	alstrom syndrome	7840
82	Alternating hemiplegia of childhood, 104290 (3)	alternating hemiplegia of childhood	477
83	Alveolar capillary dysplasia with misalignment of pulmonary veins, 265380 (3)	alveolar capillary dysplasia	2294
84	Alveolar soft-part sarcoma, 606243 (3)	alveolar soft-part sarcoma	79058
85	Alzheimer disease 1, familial, 104300 (3)	alzheimer disease	351
85	Alzheimer disease, type 3, 607822 (3)	alzheimer disease	5663
85	Alzheimer disease, type 3, with spastic paraparesis and apraxia, 607822 (3)	alzheimer disease	5663
85	Alzheimer disease, type 3, with spastic paraparesis and unusual plaques, 607822 (3)	alzheimer disease	5663
85	Alzheimer disease-2, 104310 (3)	alzheimer disease	348
85	Alzheimer disease-4, 606889 (3)	alzheimer disease	5664
85	{Alzheimer disease 9, late onset, susceptibility to}, 104300 (3)	alzheimer disease	450086
85	{Alzheimer disease, late-onset, susceptibility to}, 104300 (3)	alzheimer disease	4846
85	{Alzheimer disease, late-onset, susceptibility to}, 104300 (3)	alzheimer disease	5328
85	{Alzheimer disease, late-onset}, 104300 (3)	alzheimer disease	323
85	{Alzheimer disease, pathogenesis, association with}, 104300 (3)	alzheimer disease	6653
85	{Alzheimer disease, susceptibility to}, 104300 (3)	alzheimer disease	2
85	{Alzheimer disease, susceptibility to}, 104300 (3)	alzheimer disease	1636
85	{Alzheimer disease, susceptibility to}, 104300 (3)	alzheimer disease	642
85	{Alzheimer disease, susceptibility to}, 104300 (3)	alzheimer disease	3077
85	{Alzheimer disease, susceptibility to}, 104300 (3)	alzheimer disease	4353
85	{Alzheimer disease, susceptibility to}, 104300 (3)	alzheimer disease	22976
86	Amelogenesis imperfecta, hypomaturation type, IIA3, 613211 (3)	amelogenesis imperfecta	256764
86	Amelogenesis imperfecta, hypomaturation-hypoplastic type, with taurodontism, 104510 (3)	amelogenesis imperfecta	1747
86	Amelogenesis imperfecta, hypoplastic/hypomaturation type, 301200 (3)	amelogenesis imperfecta	265
86	Amelogenesis imperfecta, type 3, 130900 (3)	amelogenesis imperfecta	286077
86	Amelogenesis imperfecta, type IB, 104500 (3)	amelogenesis imperfecta	10117
86	Amelogenesis imperfecta, type IC, 204650 (3)	amelogenesis imperfecta	10117
86	Amelogenesis imperfecta, type IIA1, 204700 (3)	amelogenesis imperfecta	9622
86	Amelogenesis imperfecta, type IIA2, 612529 (3)	amelogenesis imperfecta	9313
87	Aminoacylase 1 deficiency, 609924 (3)	aminoacylase	95
88	Amish infantile epilepsy syndrome, 609056 (3)	amish infantile epilepsy syndrome	8869
89	Amyloidosis, 3 or more types, 105200 (3)	amyloidosis	335
89	Amyloidosis, Finnish type, 105120 (3)	amyloidosis	2934
89	Amyloidosis, hereditary renal, 105200 (3)	amyloidosis	2243
89	Amyloidosis, hereditary, transthyretin-related, 105210 (3)	amyloidosis	7276
89	Amyloidosis, primary localized cutaneous, 105250 (3)	amyloidosis	9180
89	Amyloidosis, renal, 105200 (3)	amyloidosis	4069
90	Amyotrophic lateral sclerosis 10, 612069 (3)	amyotrophic lateral sclerosis	23435
90	Amyotrophic lateral sclerosis 11, 612577 (3)	amyotrophic lateral sclerosis	9896
90	Amyotrophic lateral sclerosis 4, juvenile, 602433 (3)	amyotrophic lateral sclerosis	23064
90	Amyotrophic lateral sclerosis 6, autosomal recessive, 608030 (3)	amyotrophic lateral sclerosis	2521
90	Amyotrophic lateral sclerosis 8, 608627 (3)	amyotrophic lateral sclerosis	9217
90	Amyotrophic lateral sclerosis 9, 611895 (3)	amyotrophic lateral sclerosis	283
90	Amyotrophic lateral sclerosis, CHMP2B-related (3)	amyotrophic lateral sclerosis	25978
90	Amyotrophic lateral sclerosis, due to SOD1 deficiency, 105400 (3)	amyotrophic lateral sclerosis	6647
90	Amyotrophic lateral sclerosis, juvenile, 205100 (3)	amyotrophic lateral sclerosis	57679
90	Amyotrophic lateral sclerosis-Parkinsonism/dementia complex 2 (3)	amyotrophic lateral sclerosis-parkinsonism/dementia complex	11315
90	{Amyotrophic lateral sclerosis, susceptibility to}, 105400 (3)	amyotrophic lateral sclerosis	1639
90	{Amyotrophic lateral sclerosis, susceptibility to}, 105400 (3)	amyotrophic lateral sclerosis	4744
90	{Amyotrophic lateral sclerosis, susceptibility to}, 105400 (3)	amyotrophic lateral sclerosis	5630
90	{Amyotrophic lateral sclerosis-parkinsonism/dementia complex 1, susceptibility to}, 105500 (3)	amyotrophic lateral sclerosis-parkinsonism/dementia complex	54822
91	Amyotrophy, hereditary neuralgic, 162100 (3)	amyotrophy	10801
92	Analbuminemia (3)	analbuminemia	213
93	Anauxetic dysplasia, 607095 (3)	anauxetic dysplasia	6023
94	Androgen insensitivity, 300068 (3)	androgen insensitivity	367
94	Androgen insensitivity, partial, with or without breast cancer, 312300 (3)	androgen insensitivity	367
95	Anemia, X-linked, without thrombocytopenia (3)	anemia	2623
95	Anemia, congenital dyserythropoietic, type I, 224120 (3)	anemia	146059
95	Anemia, dyserythropoietic congenital, type II, 224100 (3)	anemia	10483
95	Anemia, hemolytic, Rh-null, regulator type, 268150 (3)	anemia	6005
95	Anemia, hemolytic, due to UMPH1 deficiency, 266120 (3)	anemia	51251
95	Anemia, hypochromic microcytic, 206100 (3)	anemia	4891
95	Anemia, neonatal hemolytic, fatal and near-fatal (3)	anemia	6710
95	Anemia, sideroblastic, X-linked, 300751 (3)	anemia	212
95	Anemia, sideroblastic, pyridoxine-refractory, autosomal recessive, 205950 (3)	anemia	51218
95	Anemia, sideroblastic, pyridoxine-refractory, autosomal recessive, 205950 (3)	anemia	54977
95	Anemia, sideroblastic, with ataxia, 301310 (3)	anemia	22
96	Angelman syndrome, 105830 (3)	angelman syndrome	4204
96	Angelman syndrome, 105830 (3)	angelman syndrome	7337
96	Angelman syndrome-like, 105830 (3)	angelman syndrome	6792
97	Angioedema, hereditary, type III, 610618 (3)	angioedema	2161
97	Angioedema, hereditary, types I and II, 106100 (3)	angioedema	710
97	{Angioedema induced by ACE inhibitors, susceptibility to} (3)	angioedema induced by ace inhibitors	7512
98	Angiofibroma, somatic (3)	angiofibroma	4221
99	Angiopathy, hereditary, with nephropathy, aneurysms, and muscle cramps, 611773 (3)	angiopathy	1282
100	Aniridia, 106210 (3)	aniridia	5080
101	Anonychia congenita, 206800 (3)	anonychia congenita	343637
102	Anterior segment anomalies and cataract (3)	anterior segment	2138
102	Anterior segment mesenchymal dysgenesis, 107250 (3)	anterior segment mesenchymal dysgenesis	2301
102	Anterior segment mesenchymal dysgenesis, 107250 (3)	anterior segment mesenchymal dysgenesis	5309
103	Antibody deficiency due to defect in CD19 (3)	antibody	930
104	Antiepileptic drugs, response to (3)	antiepileptic drugs	6323
105	Antithrombin III deficiency, 613118 (3)	antithrombin	462
106	Antley-Bixler syndrome, 207410 (3)	antley-bixler syndrome	2260
106	Antley-Bixler syndrome-like with disordered steroidogenesis, 201750 (3)	antley-bixler syndrome	5447
107	Anxiety-related personality traits, 607834 (3)	anxiety-related personality traits	6532
108	Aortic aneurysm, ascending, and dissection (3)	aortic aneurysm	2200
108	Aortic aneurysm, familial thoracic 4, 132900 (3)	aortic aneurysm	4629
108	Aortic aneurysm, familial thoracic 6, 611788 (3)	aortic aneurysm	59
109	Aortic valve disease, 109730 (3)	aortic valve disease	4851
110	Apert syndrome, 101200 (3)	apert syndrome	2263
111	Aphakia, congenital primary, 610256 (3)	aphakia	2301
112	Aplasia of lacrimal and salivary glands, 180920 (3)	aplasia of lacrimal and salivary glands	2255
113	Aplastic anemia, 609135 (3)	aplastic anemia	7012
113	{Aplastic anemia, susceptibility to}, 609135 (3)	aplastic anemia	7015
113	{Aplastic anemia}, 609135 (3)	aplastic anemia	3458
114	Apnea, postanesthetic (3)	apnea	590
115	ApoA-I and apoC-III deficiency, combined (3)	apolipoprotein	335
115	Apolipoprotein A-II deficiency (3)	apolipoprotein	336
115	Apolipoprotein C3 deficiency (3)	apolipoprotein	345
115	[Apolipoprotein H deficiency] (3)	apolipoprotein	350
116	Apparent mineralocorticoid excess, hypertension due to (3)	apparent mineralocorticoid excess	3291
117	Argininemia, 207800 (3)	argininemia	383
118	Argininosuccinic aciduria, 207900 (3)	argininosuccinic aciduria	435
119	Aromatase deficiency (3)	aromatase	1588
119	Aromatase excess syndrome, 139300 (3)	aromatase excess syndrome	1588
120	Aromatic L-amino acid decarboxylase deficiency, 608643 (3)	aromatic l-amino acid decarboxylase	1644
121	Arrhythmogenic right ventricular dysplasia 1, 107970 (3)	arrhythmogenic right ventricular dysplasia	7043
121	Arrhythmogenic right ventricular dysplasia 2, 600996 (3)	arrhythmogenic right ventricular dysplasia	6262
121	Arrhythmogenic right ventricular dysplasia 8, 607450 (3)	arrhythmogenic right ventricular dysplasia	1832
121	Arrhythmogenic right ventricular dysplasia, familial, 10, 610193 (3)	arrhythmogenic right ventricular dysplasia	1829
121	Arrhythmogenic right ventricular dysplasia, familial, 11, 610476 (3)	arrhythmogenic right ventricular dysplasia	1824
121	Arrhythmogenic right ventricular dysplasia, familial, 12, 611528 (3)	arrhythmogenic right ventricular dysplasia	3728
121	Arrhythmogenic right ventricular dysplasia, familial, 5, 604400 (3)	arrhythmogenic right ventricular dysplasia	79188
121	Arrhythmogenic right ventricular dysplasia, familial, 9, 609040 (3)	arrhythmogenic right ventricular dysplasia	5318
122	Arterial calcification, generalized, of infancy, 208000 (3)	arterial calcification	5167
123	Arterial tortuosity syndrome, 208050 (3)	arterial tortuosity syndrome	81031
124	Arthrogryposis multiplex congenita, distal, type 1, 108120 (3)	arthrogryposis	7169
124	Arthrogryposis multiplex congenita, distal, type 2B, 601680 (3)	arthrogryposis	7136
124	Arthrogryposis, distal, type 2A, 193700 (3)	arthrogryposis	4621
124	Arthrogryposis, distal, type 2B, 601680 (3)	arthrogryposis	4621
124	Arthrogryposis, distal, type 2B, 601680 (3)	arthrogryposis	7169
124	Arthrogryposis, lethal, with anterior horn cell disease, 611890 (3)	arthrogryposis	2733
124	Arthyrgryposis, distal, type 2B, 601680 (3)	arthrogryposis	7140
125	Arthropathy, progressive pseudorheumatoid, of childhood, 208230 (3)	arthropathy	8838
126	Arts syndrome, 301835 (3)	arts syndrome	5631
127	Aspartylglucosaminuria, 208400 (3)	aspartylglucosaminuria	175
128	Asphyxiating thoracic dystrophy 2, 611263 (3)	asphyxiating thoracic dystrophy	57560
128	Asphyxiating thoracic dystrophy 3, 613091 (3)	asphyxiating thoracic dystrophy	79659
129	Asthma and nasal polyps, 208550 (3)	asthma	30009
129	{Asthma susceptibility 5}, 611064 (3)	asthma	11213
129	{Asthma, aspirin-induced, susceptibility to}, 208550 (3)	asthma	5732
129	{Asthma, aspirin-induced, susceptibility to}, 208550 (3)	asthma	30009
129	{Asthma, diminished response to antileukotriene treatment in}, 600807 (3)	asthma	240
129	{Asthma, nocturnal, susceptibility to}, 600807 (3)	asthma	154
129	{Asthma, protection against}, 600807 (3)	asthma	4589
129	{Asthma, susceptibility to, 1}, 607277 (3)	asthma	5729
129	{Asthma, susceptibility to, 2}, 608584 (3)	asthma	387129
129	{Asthma, susceptibility to}, 600807 (3)	asthma	6356
129	{Asthma, susceptibility to}, 600807 (3)	asthma	3176
129	{Asthma, susceptibility to}, 600807 (3)	asthma	3593
129	{Asthma, susceptibility to}, 600807 (3)	asthma	3596
129	{Asthma, susceptibility to}, 600807 (3)	asthma	7941
129	{Asthma, susceptibility to}, 600807 (3)	asthma	117156
129	{Asthma, susceptibility to}, 600807 (3)	asthma	7124
129	{Asthma, susceptibility to}, 600807 (3)	asthma	7356
129	{Asthma-related traits, susceptibility to, 7}, 611960 (3)	asthma	1116
129	{Asthma}, 600807 (3)	asthma	51131
130	Ataxia with isolated vitamin E deficiency, 277460 (3)	ataxia	7274
130	Ataxia, cerebellar, Cayman type, 601238 (3)	ataxia	85300
130	Ataxia, early-onset, with oculomotor apraxia and hypoalbuminemia, 208920 (3)	ataxia	54840
130	Ataxia-ocular apraxia-2, 606002 (3)	ataxia	23064
130	Ataxia-telangiectasia, 208900 (3)	ataxia	472
130	Ataxia-telangiectasia-like disorder, 604391 (3)	ataxia-telangiectasia-like disorder	4361
131	Atelosteogenesis II, 256050 (3)	atelosteogenesis	1836
131	Atelosteogenesis, type III, 108721 (3)	atelosteogenesis	2317
131	Atelostogenesis, type I, 108720 (3)	atelosteogenesis	2317
132	Athabaskan brainstem dysgenesis syndrome, 601536 (3)	athabaskan brainstem dysgenesis syndrome	3198
133	Atopy, 147050 (3)	atopy	11005
133	{Atopy, resistance to}, 147050 (3)	atopy	26762
133	{Atopy, susceptibility to}, 147050 (3)	atopy	3566
133	{Atopy, susceptibility to}, 147050 (3)	atopy	2206
133	{Atopy, susceptibility to}, 147050 (3)	atopy	7941
133	{Atopy, susceptibility to}, 147050 (3)	atopy	6403
134	Atransferrinemia, 209300 (3)	atransferrinemia	7018
135	Atrial fibrillation, 608583 (3)	atrial septal defect	2702
135	Atrial fibrillation, familial, 3, 607554 (3)	atrial septal defect	3784
135	Atrial fibrillation, familial, 4, 611493 (3)	atrial septal defect	9992
135	Atrial fibrillation, familial, 6, 612201 (3)	atrial septal defect	4878
135	Atrial fibrillation, familial, 7, 612240 (3)	atrial septal defect	3741
135	Atrial septal defect 3 (3)	atrial septal defect	4624
135	Atrial septal defect 4, 611363 (3)	atrial septal defect	57057
135	Atrial septal defect 5, 612794 (3)	atrial septal defect	70
135	Atrial septal defect 6, 613087 (3)	atrial septal defect	7092
135	Atrial septal defect with atrioventricular conduction defects, 108900 (3)	atrial septal defect	1482
135	Atrial septal defect-2, 607941 (3)	atrial septal defect	2626
135	Atrioventricular septal defect, 600309 (3)	atrial septal defect	2697
135	Atrioventricular septal defect, partial, with heterotaxy syndrome, 606217 (3)	atrial septal defect	78987
135	{Atrioventricular septal defect, susceptibility to, 2}, 606217 (3)	atrial septal defect	78987
136	Atrichia with papular lesions, 209500 (3)	atrichia	55806
137	Atrioventricular block, second-degree (3)	atrioventricular block	1482
138	Auditory neuropathy, autosomal recessive, 1, 601071 (3)	auditory neuropathy	9381
139	Autism, chromosome 22q13.3 deletion syndrome-related (3)	autism	85358
139	{?Autism, susceptibility to}, 209850 (3)	autism	9378
139	{Autism, susceptibility to, 10}, 611016 (3)	autism	2020
139	{Autism, susceptibility to, 15}, 612100 (3)	autism	26047
139	{Autism, susceptibility to, X-linked-1}, 300425 (3)	autism	54413
139	{Autism, susceptibility to, X-linked-2}, 300495 (3)	autism	57502
139	{Autism, susceptibility to, X-linked-3}, 300496 (3)	autism	4204
139	{Autism, susceptibility to}, 209850 (3)	autism	2739
139	{Autism, suseptibility to, 9}, 611015 (3)	autism	4233
140	Autoimmune disease, syndromic multisystem, 613385 (3)	autoimmune disease	83737
140	{Autoimmune disease, susceptibility to, 1}, 607836 (3)	autoimmune disease	27022
141	Autoimmune lymphoproliferative syndrome type IV (3)	autoimmune lymphoproliferative syndrome	4893
141	Autoimmune lymphoproliferative syndrome, type IA, 601859 (3)	autoimmune lymphoproliferative syndrome	355
141	Autoimmune lymphoproliferative syndrome, type II, 603909 (3)	autoimmune lymphoproliferative syndrome	843
141	Autoimmune lymphoproliferative syndrome, type IIB, 607271 (3)	autoimmune lymphoproliferative syndrome	841
141	{Autoimmune lymphoproliferative syndrome}, 601859 (3)	autoimmune lymphoproliferative syndrome	355
142	Autoimmune polyendocrinopathy syndrome , type I, with or without reversible metaphyseal dysplasia, 240300 (3)	autoimmune polyendocrinopathy syndrome	326
143	Autonomic nervous system dysfunction (3)	autonomic nervous system dysfunction	1815
144	Axenfeld-Rieger syndrome, type 1, 180500 (3)	axenfeld-rieger syndrome	5308
144	Axenfeld-Rieger syndrome, type 3, 602482 (3)	axenfeld-rieger syndrome	2296
145	Azoospermia due to perturbations of meiosis, 270960 (3)	azoospermia	50511
145	Azoospermia, 415000 (3)	azoospermia	8287
146	B-cell non-Hodgkin lymphoma, high-grade (3)	b-cell non-hodgkin lymphoma	605
147	BCG infection, generalized familial, 209950 (3)	bcg infection	3459
148	Baller-Gerold syndrome, 218600 (3)	baller-gerold syndrome	9401
149	Bamforth-Lazarus syndrome, 241850 (3)	bamforth-lazarus syndrome	2304
150	Bannayan-Riley-Ruvalcaba syndrome, 153480 (3)	bannayan-riley-ruvalcaba syndrome	5728
151	Bardet-Biedel syndrome 10, 209900 (3)	bardet-biedl syndrome	79738
151	Bardet-Biedl syndrome 1, 209900 (3)	bardet-biedl syndrome	582
151	Bardet-Biedl syndrome 11, 209900 (3)	bardet-biedl syndrome	22954
151	Bardet-Biedl syndrome 12, 209900 (3)	bardet-biedl syndrome	166379
151	Bardet-Biedl syndrome 13, 209900 (3)	bardet-biedl syndrome	54903
151	Bardet-Biedl syndrome 14, 209900 (3)	bardet-biedl syndrome	80184
151	Bardet-Biedl syndrome 2, 209900 (3)	bardet-biedl syndrome	583
151	Bardet-Biedl syndrome 3, 209900 (3)	bardet-biedl syndrome	84100
151	Bardet-Biedl syndrome 4, 209900 (3)	bardet-biedl syndrome	585
151	Bardet-Biedl syndrome 5, 209900 (3)	bardet-biedl syndrome	129880
151	Bardet-Biedl syndrome 6, 209900 (3)	bardet-biedl syndrome	8195
151	Bardet-Biedl syndrome 7, 209900 (3)	bardet-biedl syndrome	55212
151	Bardet-Biedl syndrome 8, 209900 (3)	bardet-biedl syndrome	123016
151	Bardet-Biedl syndrome 9, 209900 (3)	bardet-biedl syndrome	27241
151	{Bardet-Biedl syndrome 1, modifier of}, 209900 (3)	bardet-biedl syndrome	84100
151	{Bardet-Biedl syndrome 14, modifier of}, 209900 (3)	bardet-biedl syndrome	91147
152	Bare lymphocyte syndrome, type I, 604571 (3)	bare lymphocyte syndrome	6890
152	Bare lymphocyte syndrome, type I, 604571 (3)	bare lymphocyte syndrome	6892
152	Bare lymphocyte syndrome, type I, due to TAP2 deficiency, 604571 (3)	bare lymphocyte syndrome	6891
152	Bare lymphocyte syndrome, type II, complementation group A, 209920 (3)	bare lymphocyte syndrome	4261
152	Bare lymphocyte syndrome, type II, complementation group C, 209920 (3)	bare lymphocyte syndrome	5993
152	Bare lymphocyte syndrome, type II, complementation group D, 209920 (3)	bare lymphocyte syndrome	5994
152	Bare lymphocyte syndrome, type II, complementation group E, 209920 (3)	bare lymphocyte syndrome	5993
153	Bart-Pumphrey syndrome, 149200 (3)	bart-pumphrey syndrome	2706
154	Barth syndrome, 302060 (3)	barth syndrome	6901
155	Bartter syndrome, type 1, 601678 (3)	bartter syndrome	6557
155	Bartter syndrome, type 2, 241200 (3)	bartter syndrome	3758
155	Bartter syndrome, type 3, 607364 (3)	bartter syndrome	1188
155	Bartter syndrome, type 4, digenic, 602522 (3)	bartter syndrome	1188
155	Bartter syndrome, type 4a, 602522 (3)	bartter syndrome	7809
155	Bartter syndrome, type 4b, digenic, 613090 (3)	bartter syndrome	1187
156	Basal cell carcinoma, somatic (3)	basal cell carcinoma	6608
156	Basal cell carcinoma, somatic, 605462 (3)	basal cell carcinoma	5727
156	Basal cell carcinoma, somatic, 605462 (3)	basal cell carcinoma	8643
156	Basal cell carcinoma, somatic, 605462 (3)	basal cell carcinoma	5921
157	Basal cell nevus syndrome, 109400 (3)	basal cell nevus syndrome	5727
158	Basal ganglia disease, biotin-responsive, 607483 (3)	basal ganglia disease	80704
159	Basal laminar drusen, 126700 (3)	basal laminar drusen	3075
160	Beare-Stevenson cutis gyrata syndrome, 123790 (3)	beare-stevenson cutis gyrata syndrome	2263
161	Becker muscular dystrophy, 300376 (3)	becker muscular dystrophy	1756
161	{Becker muscular dystrophy modifier}, 310200 (3)	becker muscular dystrophy modifier	4618
162	Beckwith-Wiedemann syndrome, 130650 (3)	beckwith-wiedemann syndrome	1028
162	Beckwith-Wiedemann syndrome, 130650 (3)	beckwith-wiedemann syndrome	283120
162	Beckwith-Wiedemann syndrome, 130650 (3)	beckwith-wiedemann syndrome	10984
162	Beckwith-Wiedemann syndrome, 130650 (3)	beckwith-wiedemann syndrome	64324
163	Bernard-Soulier syndrome, benign autosomal dominant, 153670 (3)	bernard-soulier syndrome	2811
163	Bernard-Soulier syndrome, type A, 231200 (3)	bernard-soulier syndrome	2811
163	Bernard-Soulier syndrome, type B, 231200 (3)	bernard-soulier syndrome	2812
163	Bernard-Soulier syndrome, type C, 231200 (3)	bernard-soulier syndrome	2815
164	Best macular dystrophy, 153700 (3)	best macular dystrophy	7439
165	Bestrophinopathy, 611809 (3)	bestrophinopathy	7439
166	Beta-2-adrenoreceptor agonist, reduced response to (3)	beta-2-adrenoreceptor agonist	154
167	Beta-ureidopropionase deficiency, 613161 (3)	beta-ureidopropionase	51733
168	Bethlem myopathy, 158810 (3)	bethlem myopathy	1291
168	Bethlem myopathy, 158810 (3)	bethlem myopathy	1292
168	Bethlem myopathy, 158810 (3)	bethlem myopathy	1293
169	Bietti crystalline corneoretinal dystrophy, 210370 (3)	bietti crystalline corneoretinal dystrophy	285440
170	Bifid nose with or without anorectal and renal anomalies, 608980 (3)	bifid nose	158326
171	Bile acid malabsorption, primary, 613291 (3)	bile acid malabsorption	6555
172	Bile acid synthesis defect, congenital, 2, 235555 (3)	bile acid synthesis defect	6718
172	Bile acid synthesis defect, congenital, 3 (3)	bile acid synthesis defect	9420
172	Bile acid synthesis defect, congenital, 4, 214950 (3)	bile acid synthesis defect	23600
173	Biotinidase deficiency, 253260 (3)	biotinidase	686
174	Birk-Barel mental retardation dysmorphism syndrome, 612292 (3)	birk-barel mental retardation dysmorphism syndrome	51305
175	Birt-Hogg-Dube syndrome, 135150 (3)	birt-hogg-dube syndrome	201163
176	Bjornstad syndrome, 262000 (3)	bjornstad syndrome	617
177	Bladder cancer, 109800 (3)	bladder cancer	2261
177	Bladder cancer, 109800 (3)	bladder cancer	3845
177	Bladder cancer, 109800 (3)	bladder cancer	5925
177	{Bladder cancer, somatic}, 109800 (3)	bladder cancer	3265
178	Blau syndrome, 186580 (3)	blau syndrome	64127
179	Bleeding disorder due to P2RX1 defect (3)	bleeding disorder	5023
179	Bleeding disorder due to P2RY12 defect, 609821 (3)	bleeding disorder	64805
179	Bleeding disorder due to defective thromboxane A2 receptor (3)	bleeding disorder	6915
180	Blepharophimosis, epicanthus inversus, and ptosis, type 1, 110100 (3)	blepharophimosis	668
180	Blepharophimosis, epicanthus inversus, and ptosis, type 2, 110100 (3)	blepharophimosis	668
181	Blood group--Lutheran inhibitor, 111150 (3)	blood group	10661
181	[Blood group Cromer] (3)	blood group	1604
181	[Blood group GIL], 607457 (3)	blood group	360
181	[Blood group, ABO system] (3)	blood group	28
181	[Blood group, Auberger system], 111200 (3)	blood group	4059
181	[Blood group, Cad system] (3)	blood group	124872
181	[Blood group, Colton], 110450 (3)	blood group	358
181	[Blood group, Diego], 110500 (3)	blood group	6521
181	[Blood group, Dombrock] (3)	blood group	420
181	[Blood group, Duffy system] (3)	blood group	2532
181	[Blood group, Gerbich] (3)	blood group	2995
181	[Blood group, Ii], 110800 (3)	blood group	2651
181	[Blood group, Indian system] (3)	blood group	960
181	[Blood group, John-Milton-Hagen] (3)	blood group	8482
181	[Blood group, Kell] (3)	blood group	3792
181	[Blood group, Kidd] (3)	blood group	6563
181	[Blood group, Knops system], 607486 (3)	blood group	1378
181	[Blood group, Landsteiner-Wiener] (3)	blood group	3386
181	[Blood group, Lewis] (3)	blood group	2525
181	[Blood group, Lutheran null], 247420 (3)	blood group	4059
181	[Blood group, Lutheran system], 111200 (3)	blood group	4059
181	[Blood group, MN] (3)	blood group	2993
181	[Blood group, OK], 111380 (3)	blood group	682
181	[Blood group, P system], 111400 (3)	blood group	53947
181	[Blood group, P system], 111400 (3)	blood group	8706
181	[Blood group, Radin], 111620 (3)	blood group	114625
181	[Blood group, Raph], 179620 (3)	blood group	977
181	[Blood group, Rhesus] (3)	blood group	6006
181	[Blood group, Scianna system], 111750 (3)	blood group	114625
181	[Blood group, Sd system] (3)	blood group	124872
181	[Blood group, Ss] (3)	blood group	2994
181	[Blood group, Waldner], 112010 (3)	blood group	6521
181	[Blood group, Wright], 112050 (3)	blood group	6521
181	[Blood group, XG system] (3)	blood group	7499
181	[Blood group, Yt system], 112100 (3)	blood group	43
182	Bloom syndrome, 210900 (3)	bloom syndrome	641
183	Blue-cone monochromacy, 303700 (3)	blue-cone monochromacy	5956
183	Blue-cone monochromacy, 303700 (3)	blue-cone monochromacy	2652
184	Boomerang dysplasia, 112310 (3)	boomerang dysplasia	2317
185	Borjeson-Forssman-Lehmann syndrome, 301900 (3)	borjeson-forssman-lehmann syndrome	84295
186	Bosley-Salih-Alorainy syndrome, 601536 (3)	bosley-salih-alorainy syndrome	3198
187	Bothnia retinal dystrophy, 607475 (3)	bothnia retinal dystrophy	6017
188	Bowen-Conradi syndrome, 211180 (3)	bowen-conradi syndrome	10436
189	Brachiootic syndrome 3, 608389 (3)	brachiootic syndrome	6495
190	Brachydactyly, type A1, 112500 (3)	brachydactyly	3549
190	Brachydactyly, type A2, 112600 (3)	brachydactyly	658
190	Brachydactyly, type A2, 112600 (3)	brachydactyly	8200
190	Brachydactyly, type B1, 113000 (3)	brachydactyly	4920
190	Brachydactyly, type B2, 611377 (3)	brachydactyly	9241
190	Brachydactyly, type C, 113100 (3)	brachydactyly	8200
190	Brachydactyly, type D, 113200 (3)	brachydactyly	3239
190	Brachydactyly, type E, 113300 (3)	brachydactyly	3239
190	Brachydactyly, type E2, 613382 (3)	brachydactyly	5744
190	Brachydactyly-syndactyly syndrome, 610713 (3)	brachydactyly-syndactyly syndrome	3239
191	Brachyolmia type 3, 113500 (3)	brachyolmia type	59341
192	Bradyopsia, 608415 (3)	bradyopsia	8787
192	Bradyopsia, 608415 (3)	bradyopsia	388531
193	Brain small vessel disease with Axenfeld-Rieger anomaly, 607595 (3)	brain small vessel disease	1282
193	Brain small vessel disease with hemorrhage, 607595 (3)	brain small vessel disease	1282
194	Brain tumor-polyposis syndrome 2 (3)	brain tumor-polyposis syndrome	324
195	Branchiooculofacial syndrome, 113620 (3)	branchiooculofacial syndrome	7020
196	Branchiootic syndrome (3)	branchiootorenal syndrome	2138
196	Branchiootorenal syndrome 2, 610896 (3)	branchiootorenal syndrome	147912
196	Branchiootorenal syndrome with cataract, 113650 (3)	branchiootorenal syndrome	2138
196	Branchiootorenal syndrome, 113650 (3)	branchiootorenal syndrome	2138
197	Breast cancer (3)	breast cancer	7251
197	Breast cancer, 114480 (3)	breast cancer	8493
197	Breast cancer, 114480 (3)	breast cancer	5002
197	Breast cancer, 114480 (3)	breast cancer	7157
197	Breast cancer, early-onset, 114480 (3)	breast cancer	83990
197	Breast cancer, invasive ductal, 114480 (3)	breast cancer	8438
197	Breast cancer, lobular (3)	breast cancer	999
197	Breast cancer, somatic, 114480 (3)	breast cancer	207
197	Breast cancer, somatic, 114480 (3)	breast cancer	3845
197	Breast cancer, somatic, 114480 (3)	breast cancer	5290
197	Breast cancer, somatic, 114480 (3)	breast cancer	9821
197	{Breast and colorectal cancer, susceptibility to} (3)	breast cancer	11200
197	{Breast cancer, male, susceptibility to}, 114480 (3)	breast cancer	675
197	{Breast cancer, poor survival after chemotherapy for} (3)	breast cancer	1728
197	{Breast cancer, protection against}, 114480 (3)	breast cancer	841
197	{Breast cancer, susceptibility to} (3)	breast cancer	7517
197	{Breast cancer, susceptibility to}, 114480 (3)	breast cancer	472
197	{Breast cancer, susceptibility to}, 114480 (3)	breast cancer	580
197	{Breast cancer, susceptibility to}, 114480 (3)	breast cancer	11200
197	{Breast cancer, susceptibility to}, 114480 (3)	breast cancer	3161
197	{Breast cancer, susceptibility to}, 114480 (3)	breast cancer	79728
197	{Breast cancer, susceptibility to}, 114480 (3)	breast cancer	5245
197	{Breast cancer, susceptibility to}, 114480 (3)	breast cancer	5888
197	{Breast-ovarian cancer, familial, 1}, 604370 (3)	breast cancer	672
197	{Breast-ovarian cancer, familial, 2}, 612555 (3)	breast cancer	675
198	Brittle cornea syndrome, 229200 (3)	brittle cornea syndrome	84627
199	Brody myopathy, 601003 (3)	brody myopathy	487
200	Bronchiectasis with or without elevated sweat chloride 1, 211400 (3)	bronchiectasis	6338
200	Bronchiectasis with or without elevated sweat chloride 2, 613021 (3)	bronchiectasis	6337
200	Bronchiectasis with or without elevated sweat chloride 3, 613071 (3)	bronchiectasis	6340
201	Brooke-Spiegler syndrome, 605041 (3)	brooke-spiegler syndrome	1540
202	Brown-Vialetto-Van Laere syndrome, 211530 (3)	brown-vialetto-van laere syndrome	113278
203	Bruck syndrome 2, 609220 (3)	bruck syndrome	5352
204	Brugada syndrome 1, 601144 (3)	brugada syndrome	6331
204	Brugada syndrome 2, 611777 (3)	brugada syndrome	23171
204	Brugada syndrome 3, 611875 (3)	brugada syndrome	775
204	Brugada syndrome 4, 611876 (3)	brugada syndrome	783
204	Brugada syndrome 5, 612838 (3)	brugada syndrome	6324
204	Brugada syndrome 6, 613119 (3)	brugada syndrome	10008
204	Brugada syndrome 7, 613120 (3)	brugada syndrome	55800
204	Brugada syndrome 8, 613123 (3)	brugada syndrome	10021
205	Brunner syndrome, 300615 (3)	brunner syndrome	4128
206	Burkitt lymphoma, 113970 (3)	burkitt lymphoma	4609
207	Buschke-Ollendorff syndrome, 166700 (3)	buschke-ollendorff syndrome	23592
208	C syndrome, 211750 (3)	c syndrome	10225
208	C-like syndrome, 605039 (3)	c syndrome	10225
209	C1q deficiency, type A (3)	complement component	712
209	C1q deficiency, type B (3)	complement component	713
209	C1q deficiency, type C (3)	complement component	714
209	C1s deficiency, isolated (3)	complement component	716
209	C2 deficiency (3)	complement component	717
209	C3 deficiency (3)	complement component	718
209	C4 deficiency (3)	complement component	720
209	C4 deficiency (3)	complement component	721
209	C5 deficiency, 609536 (3)	complement component	727
209	C6 deficiency, 612446 (3)	complement component	729
209	C7 deficiency, 610102 (3)	complement component	730
209	C8 deficiency, type II (3)	complement component	732
209	C9 deficiency (3)	complement component	735
209	C9 deficiency with dermatomyositis (3)	complement component	735
209	Complement component 4, partial deficiency of, 120790 (3)	complement component	710
210	CATSHL syndrome, 610474 (3)	catshl syndrome	2261
211	CD59 deficiency, 612300 (3)	cd59	966
212	CD8 deficiency, familial, 608957 (3)	cd8	925
213	CHARGE syndrome, 214800 (3)	charge syndrome	55636
213	CHARGE syndrome, 214800 (3)	charge syndrome	9723
214	CHILD syndrome, 308050 (3)	child syndrome	50814
215	CINCA syndrome, 607115 (3)	cinca syndrome	114548
216	COPD, rate of decline of lung function in, 606963 (3)	copd	4312
217	CPT II deficiency, lethal neonatal, 608836 (3)	cpt	1376
217	CPT deficiency, hepatic, type IA, 255120 (3)	cpt	1374
217	CPT deficiency, hepatic, type II, 600649 (3)	cpt	1376
218	CRASH syndrome, 303350 (3)	crash syndrome	3897
219	Caffey disease, 114000 (3)	caffey disease	1277
220	Camptodactyly-arthropathy-coxa vara-pericarditis syndrome, 208250 (3)	camptodactyly-arthropathy-coxa vara-pericarditis syndrome	10216
221	Camurati-Engelmann disease, 131300 (3)	camurati-engelmann disease	7040
222	Canavan disease, 271900 (3)	canavan disease	443
223	Candidiasis, familial chronic mucocutaneous, autosomal dominant, 613108 (3)	candidiasis	64581
223	Candidiasis, familial chronic mucocutaneous, autosomal recessive, 212050 (3)	candidiasis	64170
224	Capillary malformation-arteriovenous malformation, 608354 (3)	capillary malformation-arteriovenous malformation	5921
225	Carbamoylphosphate synthetase I deficiency, 237300 (3)	carbamoylphosphate synthetase	1373
226	Carbohydrate-deficient glycoprotein syndrome, type Ib, 602579 (3)	carbohydrate-deficient glycoprotein syndrome	4351
227	Carboxylesterase 1 deficiency (3)	carboxylesterase	1066
228	Carboxypeptidase N deficiency, 212070 (3)	carboxypeptidase n	1369
229	Carcinoid tumors, intestinal, 114900 (3)	carcinoid tumors	6392
230	Cardiac arrhythmia, ankyrin-B-related, 600919 (3)	cardiac arrhythmia	287
231	Cardiac conduction defect, nonspecific, 612838 (3)	cardiac conduction defect	6324
231	{Cardiac conduction defect, susceptibility to}, 115080 (3)	cardiac conduction defect	11216
232	Cardioencephalomyopathy, fatal infantile, due to cytochrome c oxidase deficiency, 604377 (3)	cardioencephalomyopathy	9997
233	Cardiofaciocutaneous syndrome, 115150 (3)	cardiofaciocutaneous syndrome	673
233	Cardiofaciocutaneous syndrome, 115150 (3)	cardiofaciocutaneous syndrome	3845
233	Cardiofaciocutaneous syndrome, 115150 (3)	cardiofaciocutaneous syndrome	5604
233	Cardiofaciocutaneous syndrome, 115150 (3)	cardiofaciocutaneous syndrome	5605
234	Cardiomyopathy, dilated (3)	cardiomyopathy	11155
234	Cardiomyopathy, dilated, 115200 (3) (?)	cardiomyopathy	4607
234	Cardiomyopathy, dilated, 1A, 115200 (3)	cardiomyopathy	4000
234	Cardiomyopathy, dilated, 1AA, 612158 (3)	cardiomyopathy	88
234	Cardiomyopathy, dilated, 1BB, 612877 (3)	cardiomyopathy	1829
234	Cardiomyopathy, dilated, 1CC, 613122 (3)	cardiomyopathy	91624
234	Cardiomyopathy, dilated, 1D, 601494 (3)	cardiomyopathy	7139
234	Cardiomyopathy, dilated, 1DD, 613172 (3)	cardiomyopathy	282996
234	Cardiomyopathy, dilated, 1E, 601154 (3)	cardiomyopathy	6331
234	Cardiomyopathy, dilated, 1EE, 613252 (3)	cardiomyopathy	4624
234	Cardiomyopathy, dilated, 1FF, 613286 (3)	cardiomyopathy	7137
234	Cardiomyopathy, dilated, 1G, 604145 (3)	cardiomyopathy	7273
234	Cardiomyopathy, dilated, 1I, 604765 (3)	cardiomyopathy	1674
234	Cardiomyopathy, dilated, 1J, 605362 (3)	cardiomyopathy	2070
234	Cardiomyopathy, dilated, 1L, 606685 (3)	cardiomyopathy	6444
234	Cardiomyopathy, dilated, 1M, 607482 (3)	cardiomyopathy	8048
234	Cardiomyopathy, dilated, 1N, 607487 (3)	cardiomyopathy	8557
234	Cardiomyopathy, dilated, 1O, 608569 (3)	cardiomyopathy	10060
234	Cardiomyopathy, dilated, 1P, 609909 (3)	cardiomyopathy	5350
234	Cardiomyopathy, dilated, 1R (3)	cardiomyopathy	70
234	Cardiomyopathy, dilated, 1S (3)	cardiomyopathy	4625
234	Cardiomyopathy, dilated, 1T (3)	cardiomyopathy	7112
234	Cardiomyopathy, dilated, 1U (3)	cardiomyopathy	5663
234	Cardiomyopathy, dilated, 1V (3)	cardiomyopathy	5664
234	Cardiomyopathy, dilated, 1W, 611407 (3)	cardiomyopathy	7414
234	Cardiomyopathy, dilated, 1X, 611615 (3)	cardiomyopathy	2218
234	Cardiomyopathy, dilated, 1Y, 611878 (3)	cardiomyopathy	7168
234	Cardiomyopathy, dilated, 1Z, 611879 (3)	cardiomyopathy	7134
234	Cardiomyopathy, dilated, 2A, 611880 (3)	cardiomyopathy	7137
234	Cardiomyopathy, dilated, 3A, 300069 (3)	cardiomyopathy	6901
234	Cardiomyopathy, dilated, 3B, 302045 (3)	cardiomyopathy	1756
234	Cardiomyopathy, dilated, with left ventricular noncompaction (3)	cardiomyopathy	11155
234	Cardiomyopathy, familial hypertrophic, 1, 192600 (3)	cardiomyopathy	4625
234	Cardiomyopathy, familial hypertrophic, 10, 608758 (3)	cardiomyopathy	4633
234	Cardiomyopathy, familial hypertrophic, 11, 612098 (3)	cardiomyopathy	70
234	Cardiomyopathy, familial hypertrophic, 12, 612124 (3)	cardiomyopathy	8048
234	Cardiomyopathy, familial hypertrophic, 13, 613243 (3)	cardiomyopathy	7134
234	Cardiomyopathy, familial hypertrophic, 14, 613251 (3)	cardiomyopathy	4624
234	Cardiomyopathy, familial hypertrophic, 15, 613255 (3)	cardiomyopathy	7414
234	Cardiomyopathy, familial hypertrophic, 192600 (3)	cardiomyopathy	859
234	Cardiomyopathy, familial hypertrophic, 192600 (3)	cardiomyopathy	291
234	Cardiomyopathy, familial hypertrophic, 2, 115195 (3)	cardiomyopathy	7139
234	Cardiomyopathy, familial hypertrophic, 3, 115196 (3)	cardiomyopathy	7168
234	Cardiomyopathy, familial hypertrophic, 4, 115197 (3)	cardiomyopathy	4607
234	Cardiomyopathy, familial hypertrophic, 7 (3)	cardiomyopathy	7137
234	Cardiomyopathy, familial hypertrophic, 8, 608751 (3)	cardiomyopathy	4634
234	Cardiomyopathy, familial hypertrophic, 9 (3)	cardiomyopathy	7273
234	Cardiomyopathy, familial restrictive, 115210 (3)	cardiomyopathy	7137
234	Cardiomyopathy, familial restrictive, 3, 612422 (3)	cardiomyopathy	7139
234	Cardiomyopathy, hypertrophic 6, with WPW, 600858 (3)	cardiomyopathy	51422
234	Cardiomyopathy, hypertrophic, early-onset fatal (3)	cardiomyopathy	1355
234	Cardiomyopathy, hypertrophic, mid-left ventricular chamber type, 608758 (3)	cardiomyopathy	4633
234	Cardiomyopathy, hypertrophic, midventricular, digenic, 192600 (3)	cardiomyopathy	85366
235	Carney complex variant, 608837 (3)	carney complex	4626
235	Carney complex, type 1, 160980 (3)	carney complex	5573
236	Carnitine deficiency, systemic primary, 212140 (3)	carnitine	6584
236	Carnitine-acylcarnitine translocase deficiency (3)	carnitine-acylcarnitine translocase	788
237	Carotid intimal medial thickness 1, 609338 (3)	carotid intimal medial thickness	5468
238	Carpal tunnel syndrome, familial, 115430 (3)	carpal tunnel syndrome	7276
239	Carpenter syndrome, 201000 (3)	carpenter syndrome	51715
240	Cartilage-hair hypoplasia, 250250 (3)	cartilage-hair hypoplasia	6023
241	Cataract with late-onset corneal dystrophy, 604219 (3)	cataract	5080
241	Cataract, Coppock-like, 604307 (3)	cataract	1415
241	Cataract, Coppock-like, 604307 (3)	cataract	1420
241	Cataract, Marner type, 116800 (3)	cataract	3299
241	Cataract, autosomal dominant nuclear (3)	cataract	1409
241	Cataract, autosomal dominant, multiple types 1, 611597 (3)	cataract	8419
241	Cataract, cerulean, type 2, 601547 (3)	cataract	1415
241	Cataract, congenital (3)	cataract	5309
241	Cataract, congenital nuclear, 2, 609741 (3)	cataract	1417
241	Cataract, congenital nuclear, autosomal recessive 3, 611544 (3)	cataract	1414
241	Cataract, congenital zonular, with sutural opacities, 600881 (3)	cataract	1411
241	Cataract, congenital, 604219 (3)	cataract	8419
241	Cataract, congenital, autosomal recessive (3)	cataract	1409
241	Cataract, congenital, cerulean type, 3, 608983 (3)	cataract	1421
241	Cataract, cortical pulverulent, late-onset (3)	cataract	3982
241	Cataract, cortical, juvenile-onset, 611391 (3)	cataract	631
241	Cataract, crystalline aculeiform, 115700 (3)	cataract	1421
241	Cataract, juvenile, with microcornea and glucosuria, 612018 (3)	cataract	387700
241	Cataract, juvenile-onset, 604219 (3)	cataract	8419
241	Cataract, lamellar 2, 610425 (3)	cataract	1413
241	Cataract, lamellar, 116800 (3)	cataract	3299
241	Cataract, nonnuclear polymorphic congenital, 601286 (3)	cataract	1421
241	Cataract, nuclear progressive (3)	cataract	2703
241	Cataract, nuclear pulverulent (3)	cataract	2703
241	Cataract, polymorphic and lamellar, 604219 (3)	cataract	4284
241	Cataract, posterior polar 2 (3)	cataract	1410
241	Cataract, posterior polar, 1, 613020 (3)	cataract	1969
241	Cataract, posterior polar, 3, 605387 (3)	cataract	128866
241	Cataract, posterior polar, 4, 610623 (3)	cataract	5309
241	Cataract, posterior polar, 4, syndromic, 610623 (3)	cataract	5309
241	Cataract, progressive polymorphic cortical (3)	cataract	1427
241	Cataract, pulverulent (3)	cataract	1414
241	Cataract, pulverulent or cerulean, with or without microcornea (3)	cataract	4094
241	Cataract, pulverulent, autosomal dominant (3)	cataract	7431
241	Cataract, sutural, with punctate and cerulean opacities, 607133 (3)	cataract	1415
241	Cataract, variable zonular pulverulent (3)	cataract	1420
241	Cataract, zonular central nuclear, autosomal dominant (3)	cataract	1409
241	Cataract, zonular pulverulent-1, 116200 (3)	cataract	2703
241	Cataract, zonular pulverulent-3, 601885 (3)	cataract	2700
241	Cataract-microcornea syndrome, 116150 (3)	cataract-microcornea syndrome	2703
241	Cataracts, punctate, progressive juvenile-onset (3)	cataracts	1421
242	Caudal duplication anomaly, 607864 (3)	caudal duplication anomaly	8312
243	Caudal regression syndrome, 600145 (3)	caudal regression syndrome	81839
244	Cavernous malformations of CNS and retina, 116860 (3)	cavernous malformations of cns and retina	889
245	Central core disease, 117000 (3)	central core disease	6261
246	Central hypoventilation syndrome, 209880 (3)	central hypoventilation syndrome	2668
246	Central hypoventilation syndrome, congenital, 209880 (3)	central hypoventilation syndrome	429
246	Central hypoventilation syndrome, congenital, 209880 (3)	central hypoventilation syndrome	627
246	Central hypoventilation syndrome, congenital, 209880 (3)	central hypoventilation syndrome	1908
246	Central hypoventilation syndrome, congenital, 209880 (3)	central hypoventilation syndrome	8929
246	Central hypoventilation syndrome, congenital, 209880 (3)	central hypoventilation syndrome	5979
247	Cerebellar ataxia and mental retardation with or without quadrupedal locomotion 3, 613227 (3)	cerebellar ataxia	767
247	Cerebellar ataxia, 604290 (3)	cerebellar ataxia	1356
247	Cerebellar ataxia, pure (3)	cerebellar ataxia	773
248	Cerebellar atrophy, ataxia, and mental retardation (3)	cerebellar atrophy	6334
249	Cerebellar hypoplasia and mental retardation with or without quadrupedal locomotion 1, 224050 (3)	cerebellar hypoplasia and mental retardation	7436
250	Cerebral amyloid angiopathy, 105150 (3)	cerebral amyloid angiopathy	1471
250	Cerebral amyloid angiopathy, Dutch, Italian, Iowa, Flemish, Arctic variants, 605714 (3)	cerebral amyloid angiopathy	351
251	Cerebral arteriopathy with subcortical infarcts and leukoencephalopathy, 125310 (3)	cerebral arteriopathy	4854
252	Cerebral cavernous malformations 3, 603285 (3)	cerebral cavernous malformations	11235
252	Cerebral cavernous malformations-1, 116860 (3)	cerebral cavernous malformations	889
252	Cerebral cavernous malformations-2, 603284 (3)	cerebral cavernous malformations	83605
253	Cerebral dysgenesis, neuropathy, ichthyosis, and palmoplantar keratoderma syndrome, 609528 (3)	cerebral dysgenesis	9342
254	Cerebral palsy, spastic quadriplegic, 3, 612936 (3)	cerebral palsy	9179
254	Cerebral palsy, spastic quadriplegic, 612900 (3)	cerebral palsy	23189
254	Cerebral palsy, spastic, symmetric, autosomal recessive, 603513 (3)	cerebral palsy	2571
255	Cerebrocostomandibular-like syndrome, 611209 (3)	cerebrocostomandibular-like syndrome	9382
256	Cerebrooculofacioskeletal syndrome 1, 214150 (3)	cerebrooculofacioskeletal syndrome	2074
256	Cerebrooculofacioskeletal syndrome 2, 610756 (3)	cerebrooculofacioskeletal syndrome	2068
256	Cerebrooculofacioskeletal syndrome 3 (3)	cerebrooculofacioskeletal syndrome	2073
256	Cerebrooculofacioskeletal syndrome 4, 610758 (3)	cerebrooculofacioskeletal syndrome	2067
257	Cerebrotendinous xanthomatosis, 213700 (3)	cerebrotendinous xanthomatosis	1593
258	Cerebrovascular disease, occlusive (3)	cerebrovascular disease	12
259	Ceroid lipofuscinosis, neuronal 8, 600143 (3)	ceroid	2055
259	Ceroid lipofuscinosis, neuronal, 10, 610127 (3)	ceroid	1509
259	Ceroid lipofuscinosis, neuronal, 7, 610951 (3)	ceroid	256471
259	Ceroid lipofuscinosis, neuronal, 8, Northern epilepsy variant, 610003 (3)	ceroid	2055
259	Ceroid lipofuscinosis, neuronal, variant juvenile type, with granular osmiophilic deposits (3)	ceroid	5538
259	Ceroid lipofuscinosis, neuronal-1, infantile, 256730 (3)	ceroid	5538
259	Ceroid-lipofuscinosis, neuronal 2, classic late infantile, 204500 (3)	ceroid	1200
259	Ceroid-lipofuscinosis, neuronal-3, juvenile, 204200 (3)	ceroid	1201
259	Ceroid-lipofuscinosis, neuronal-5, variant late infantile, 256731 (3)	ceroid	1203
259	Ceroid-lipofuscinosis, neuronal-6, variant late infantile, 601780 (3)	ceroid	54982
260	Cervical cancer, somatic, 603956 (3)	cervical cancer	2261
261	Chanarin-Dorfman syndrome, 275630 (3)	chanarin-dorfman syndrome	51099
262	Char syndrome, 169100 (3)	char syndrome	7021
263	Charcot-Marie-Tooth disease, X-linked recessive, 5, 311070 (3)	charcot-marie-tooth disease	5631
263	Charcot-Marie-Tooth disease, axonal, type 2F, 606595 (3)	charcot-marie-tooth disease	3315
263	Charcot-Marie-Tooth disease, axonal, type 2K, 607831 (3)	charcot-marie-tooth disease	54332
263	Charcot-Marie-Tooth disease, axonal, type 2L, 608673 (3)	charcot-marie-tooth disease	26353
263	Charcot-Marie-Tooth disease, axonal, type 2M, 606482 (3)	charcot-marie-tooth disease	1785
263	Charcot-Marie-Tooth disease, axonal, with vocal cord paresis, 607706 (3)	charcot-marie-tooth disease	54332
263	Charcot-Marie-Tooth disease, dominant intermediate 3, 607791 (3)	charcot-marie-tooth disease	4359
263	Charcot-Marie-Tooth disease, dominant intermediate B, 606482 (3)	charcot-marie-tooth disease	1785
263	Charcot-Marie-Tooth disease, dominant intermediate C, 608323 (3)	charcot-marie-tooth disease	8565
263	Charcot-Marie-Tooth disease, foot deformity of (3)	charcot-marie-tooth disease	3236
263	Charcot-Marie-Tooth disease, recessive intermediate A, 608340 (3)	charcot-marie-tooth disease	54332
263	Charcot-Marie-Tooth disease, type 1A, 118220 (3)	charcot-marie-tooth disease	5376
263	Charcot-Marie-Tooth disease, type 1B, 118200 (3)	charcot-marie-tooth disease	4359
263	Charcot-Marie-Tooth disease, type 1C, 601098 (3)	charcot-marie-tooth disease	9516
263	Charcot-Marie-Tooth disease, type 1D, 607678 (3)	charcot-marie-tooth disease	1959
263	Charcot-Marie-Tooth disease, type 1E, 118300 (3)	charcot-marie-tooth disease	5376
263	Charcot-Marie-Tooth disease, type 1F, 607734 (3)	charcot-marie-tooth disease	4747
263	Charcot-Marie-Tooth disease, type 2A1, 118210 (3)	charcot-marie-tooth disease	23095
263	Charcot-Marie-Tooth disease, type 2A2, 609260 (3)	charcot-marie-tooth disease	9927
263	Charcot-Marie-Tooth disease, type 2B, 600882 (3)	charcot-marie-tooth disease	7879
263	Charcot-Marie-Tooth disease, type 2B1, 605588 (3)	charcot-marie-tooth disease	4000
263	Charcot-Marie-Tooth disease, type 2B2, 605589 (3)	charcot-marie-tooth disease	81857
263	Charcot-Marie-Tooth disease, type 2D, 601472 (3)	charcot-marie-tooth disease	2617
263	Charcot-Marie-Tooth disease, type 2E, 607684 (3)	charcot-marie-tooth disease	4747
263	Charcot-Marie-Tooth disease, type 2I, 607677 (3)	charcot-marie-tooth disease	4359
263	Charcot-Marie-Tooth disease, type 2J, 607736 (3)	charcot-marie-tooth disease	4359
263	Charcot-Marie-Tooth disease, type 4A, 214400 (3)	charcot-marie-tooth disease	54332
263	Charcot-Marie-Tooth disease, type 4B1, 601382 (3)	charcot-marie-tooth disease	8898
263	Charcot-Marie-Tooth disease, type 4B2, 604563 (3)	charcot-marie-tooth disease	81846
263	Charcot-Marie-Tooth disease, type 4C, 601596 (3)	charcot-marie-tooth disease	79628
263	Charcot-Marie-Tooth disease, type 4D, 601455 (3)	charcot-marie-tooth disease	10397
263	Charcot-Marie-Tooth disease, type 4F, 145900 (3)	charcot-marie-tooth disease	57716
263	Charcot-Marie-Tooth disease, type 4H, 609311 (3)	charcot-marie-tooth disease	121512
263	Charcot-Marie-Tooth disease, type 4J, 611228 (3)	charcot-marie-tooth disease	9896
263	Charcot-Marie-Tooth neuropathy, X-linked dominant, 1, 302800 (3)	charcot-marie-tooth disease	2705
264	Chediak-Higashi syndrome, 214500 (3)	chediak-higashi syndrome	1130
265	Cherubism, 118400 (3)	cherubism	6452
266	Chilblain lupus, 610448 (3)	chilblain lupus	11277
267	Chloride diarrhea, congenital, Finnish type, 214700 (3)	diarrhea	1811
267	Diarrhea 3, secretory sodium, congenital, syndromic, 270420 (3)	diarrhea	10653
267	Diarrhea 4, malabsorptive, congenital, 610370 (3)	diarrhea	50674
267	Diarrhea 5, with tufting enteropathy, congenital, 613217 (3)	diarrhea	4072
268	Cholestasis, benign recurrent intrahepatic, 2, 605479 (3)	cholestasis	8647
268	Cholestasis, benign recurrent intrahepatic, 243300 (3)	cholestasis	5205
268	Cholestasis, familial intrahepatic, of pregnancy, 147480 (3)	cholestasis	5244
268	Cholestasis, progressive familial intrahepatic 1, 211600 (3)	cholestasis	5205
268	Cholestasis, progressive familial intrahepatic 2, 601847 (3)	cholestasis	8647
268	Cholestasis, progressive familial intrahepatic 3, 602347 (3)	cholestasis	5244
268	Cholestasis, progressive familial intrahepatic 4, 607765 (3)	cholestasis	80270
269	Cholesteryl ester storage disease (3)	cholesteryl ester storage disease	3988
270	Chondrocalcinosis 2, 118600 (3)	chondrocalcinosis	56172
271	Chondrodysplasia punctata, X-linked dominant, 302960 (3)	chondrodysplasia	10682
271	Chondrodysplasia punctata, X-linked recessive, 302950 (3)	chondrodysplasia	415
271	Chondrodysplasia punctata, rhizomelic, type 2, 222765 (3)	chondrodysplasia	8443
271	Chondrodysplasia, Blomstrand type, 215045 (3)	chondrodysplasia	5745
271	Chondrodysplasia, Grebe type, 200700 (3)	chondrodysplasia	8200
271	Chrondrodysplasia, acromesomelic, with genital anomalies, 609441 (3)	chondrodysplasia	658
272	Chondrosarcoma, 215300 (3)	chondrosarcoma	2131
272	Chondrosarcoma, extraskeletal myxoid, 612237 (3)	chondrosarcoma	8013
273	Chorea, hereditary benign, 118700 (3)	chorea	7080
274	Choreoacanthocytosis, 200150 (3)	choreoacanthocytosis	23230
275	Choreoathetosis, hypothyroidism, and neonatal respiratory distress, 610978 (3)	choreoathetosis	7080
276	Choroid plexus papilloma, 260500 (3)	choroid plexus papilloma	7157
277	Choroideremia, 303100 (3)	choroideremia	1121
278	Chromosome 22q13.3 deletion syndrome, 606232 (3)	chromosome 22q13.3 deletion syndrome	85358
279	Chronic granulomatous disease due to deficiency of NCF-1, 233700 (3)	chronic granulomatous disease	653361
279	Chronic granulomatous disease due to deficiency of NCF-2, 233710 (3)	chronic granulomatous disease	4688
279	Chronic granulomatous disease, X-linked, 306400 (3)	chronic granulomatous disease	1536
279	Chronic granulomatous disease, autosomal, due to deficiency of CYBA, 233690 (3)	chronic granulomatous disease	1535
280	Chylomicron retention disease, 246700 (3)	chylomicron retention disease	51128
281	Ciliary dyskinesia, primary, 1, with our without situs inversus, 244400 (3)	ciliary dyskinesia	27019
281	Ciliary dyskinesia, primary, 10, 612518 (3)	ciliary dyskinesia	55172
281	Ciliary dyskinesia, primary, 11, 612649 (3)	ciliary dyskinesia	345895
281	Ciliary dyskinesia, primary, 12, 612650 (3)	ciliary dyskinesia	221421
281	Ciliary dyskinesia, primary, 13, 613193 (3)	ciliary dyskinesia	123872
281	Ciliary dyskinesia, primary, 3, with or without situs inversus, 608644 (3)	ciliary dyskinesia	1767
281	Ciliary dyskinesia, primary, 6, 610852 (3)	ciliary dyskinesia	51314
281	Ciliary dyskinesia, primary, 7, with out without situs inversus, 611884 (3)	ciliary dyskinesia	8701
281	Ciliary dyskinesia, primary, 9, with our without situs inversus, 612444 (3)	ciliary dyskinesia	64446
282	Cirrhosis due to liver phosphorylase kinase deficiency (3)	cirrhosis	5261
282	Cirrhosis, North American Indian childhood type, 604901 (3)	cirrhosis	84916
282	Cirrhosis, cryptogenic (3)	cirrhosis	3875
282	Cirrhosis, cryptogenic (3)	cirrhosis	3856
282	{Cirrhosis, noncryptogenic, susceptibility to}, 215600 (3)	cirrhosis	3875
282	{Cirrhosis, noncryptogenic, susceptibility to}, 215600 (3)	cirrhosis	3856
283	Citrullinemia, 215700 (3)	citrullinemia	445
283	Citrullinemia, adult-onset type II, 603471 (3)	citrullinemia	10165
283	Citrullinemia, type II, neonatal-onset, 605814 (3)	citrullinemia	10165
284	Cleft lip with or without cleft palate, with gastric cancer, familial diffuse (3)	cleft lip with or without cleft palate	999
285	Cleft lip/palate-ectodermal dysplasia syndrome, 225060 (3)	cleft lip/palate	5818
285	Cleft palate with ankyloglossia, 303400 (3)	cleft lip/palate	50945
285	{Cleft lip/palate, susceptibility to}, 119530 (3)	cleft lip/palate	4524
285	{Cleft lip/palate, susceptibility to}, 119530 (3)	cleft lip/palate	4548
286	Cleft palate and mental retardation, 119540 (3)	cleft palate and mental retardation	23314
287	Cleidocranial dysplasia, 119600 (3)	cleidocranial dysplasia	860
288	Clopidogrel, impaired responsiveness to, 609535 (3)	clopidogrel	1557
289	Clubfoot, congenital, 119800 (3)	clubfoot	5307
290	Cockayne syndrome, type A, 216400 (3)	cockayne syndrome	1161
290	Cockayne syndrome, type B, 133540 (3)	cockayne syndrome	2074
291	Coenzyme Q10 deficiency, 607426 (3)	coenzyme q10	54840
291	Coenzyme Q10 deficiency, 607426 (3)	coenzyme q10	56997
291	Coenzyme Q10 deficiency, 607426 (3)	coenzyme q10	27235
291	Coenzyme Q10 deficiency, 607426 (3)	coenzyme q10	57017
291	Coenzyme Q10 deficiency, 607426 (3)	coenzyme q10	23590
291	Coenzyme Q10 deficiency, 607426 (3)	coenzyme q10	57107
292	Coffin-Lowry syndrome, 303600 (3)	coffin-lowry syndrome	6197
293	Cohen syndrome, 216550 (3)	cohen syndrome	157680
294	Colchicine resistance (3)	colchicine resistance	5243
295	Cold-induced autoinflammatory syndrome, familial, 120100 (3)	cold-induced autoinflammatory syndrome	114548
296	Cold-induced sweating syndrome 1, 610313 (3)	cold-induced sweating syndrome	23529
296	Cold-induced sweating syndrome, 272430 (3)	cold-induced sweating syndrome	9244
297	Coloboma of optic nerve, 120430 (3)	coloboma	5080
297	Coloboma, ocular, 120200 (3)	coloboma	5080
297	Coloboma, ocular, 120200 (3)	coloboma	6469
298	Colorblindness, deutan (3)	colorblindness	2652
298	Colorblindness, protan (3)	colorblindness	5956
298	Colorblindness, tritan (3)	colorblindness	611
299	Colorectal adenomatous polyposis, autosomal recessive, with pilomatricomas, 132600 (3)	colorectal adenoma	4595
299	{Colonic adenoma recurrence, reduced risk of}, 114500 (3)	colorectal adenoma	4953
300	Combined C6/C7 deficiency (3)	combined c6/c7	729
301	Combined SAP deficiency, 611721 (3)	combined sap	5660
302	Combined cellular and humoral immune defects with granulomas, 233650 (3)	combined cellular and humoral immune defects	5896
302	Combined cellular and humoral immune defects with granulomas, 233650 (3)	combined cellular and humoral immune defects	5897
303	Combined factor V and VIII deficiency, 227300 (3)	combined factor v and	3998
304	Combined hyperlipidemia, familial, 144250 (3)	combined hyperlipidemia	4023
305	Combined immunodeficiency, X-linked, moderate, 312863 (3)	immunodeficiency	3561
305	Immunodeficiency due to defect in CD3-epsilon (3)	immunodeficiency	916
305	Immunodeficiency due to defect in CD3-gamma (3)	immunodeficiency	917
305	Immunodeficiency due to defect in CD3-zeta, 610163 (3)	immunodeficiency	919
305	Immunodeficiency due to defect in MAPBP-interacting protein, 610798 (3)	immunodeficiency	28956
305	Immunodeficiency due to purine nucleoside phosphorylase deficiency, 613179 (3)	immunodeficiency	4860
305	Immunodeficiency with hyper IgM, type 4, 608106 (3)	immunodeficiency	7374
305	Immunodeficiency with hyper-IgM, type 2, 605258 (3)	immunodeficiency	57379
305	Immunodeficiency with hyper-IgM, type 3, 606843 (3)	immunodeficiency	958
305	Immunodeficiency, X-linked, with hyper-IgM, 308230 (3)	immunodeficiency	959
305	Immunodeficiency, hypogammaglobulinemia, and reduced B cells, 612692 (3)	immunodeficiency	974
305	Immunodeficiency, isolated, 300584 (3)	immunodeficiency	8517
306	Combined oxidative phosphorylation deficiency 1, 609060 (3)	combined oxidative phosphorylation	85476
306	Combined oxidative phosphorylation deficiency 2, 610498 (3)	combined oxidative phosphorylation	51021
306	Combined oxidative phosphorylation deficiency 3, 610505 (3)	combined oxidative phosphorylation	10102
306	Combined oxidative phosphorylation deficiency 4, 610678 (3)	combined oxidative phosphorylation	7284
306	Combined oxidative phosphorylation deficiency 5, 611719 (3)	combined oxidative phosphorylation	56945
306	Combined oxidative phosphorylation deficiency 6, 300816 (3)	combined oxidative phosphorylation	9131
307	Common variable immunodeficiency, 240500 (3)	common variable immunodeficiency	23495
308	Complement factor D deficiency (3)	complement factor	1675
308	Complement factor H deficiency, 609814 (3)	complement factor	3075
308	Complement factor I deficiency, 610984 (3)	complement factor	3426
309	Complex I, mitochondrial respiratory chain, deficiency of, 252010 (3)	complex	4726
310	Cone dystrophy 4, 613093 (3)	retinal dystrophy	5146
310	Cone dystrophy-3, 602093 (3)	retinal dystrophy	2978
310	Cone-rod dystrophy (3)	retinal dystrophy	23746
310	Cone-rod dystrophy (3)	retinal dystrophy	9094
310	Cone-rod dystrophy 10, 610283 (3)	retinal dystrophy	64218
310	Cone-rod dystrophy 11, 610381 (3)	retinal dystrophy	84839
310	Cone-rod dystrophy 12, 612657 (3)	retinal dystrophy	8842
310	Cone-rod dystrophy 13, 608194 (3)	retinal dystrophy	57096
310	Cone-rod dystrophy 14, 602093 (3)	retinal dystrophy	2978
310	Cone-rod dystrophy 3, 604116 (3)	retinal dystrophy	24
310	Cone-rod dystrophy 5, 600977 (3)	retinal dystrophy	83394
310	Cone-rod dystrophy 6, 601777(3)	retinal dystrophy	3000
310	Cone-rod dystrophy 7, 603649 (3)	retinal dystrophy	22999
310	Cone-rod dystrophy 9, 612775 (3)	retinal dystrophy	8754
310	Cone-rod dystrophy, X-linked, 3, 300476 (3)	retinal dystrophy	778
310	Cone-rod dystrophy-1, 304020 (3)	retinal dystrophy	6103
310	Cone-rod retinal dystrophy-2, 120970 (3)	retinal dystrophy	1406
310	Retinal cone dystrophy 3, 610024 (3)	retinal dystrophy	5149
310	Retinal cone dystrophy 3B, 610356 (3)	retinal dystrophy	169522
310	Retinal cone dystrophy 4, 610478 (3)	retinal dystrophy	93589
310	Retinal degeneration, autosomal recessive, clumped pigment type (3)	retinal dystrophy	4901
310	Retinal degeneration, late-onset, autosomal dominant, 605670 (3)	retinal dystrophy	114902
310	Retinal dystrophy, early-onset severe, 248200 (3)	retinal dystrophy	24
310	Retinal dystrophy, early-onset severe, 613341 (3)	retinal dystrophy	9227
311	Congenital bilateral absence of vas deferens, 277180 (3)	congenital bilateral absence of vas deferens	1080
312	Congenital cataracts, facial dysmorphism, and neuropathy, 604168 (3)	congenital cataracts	9150
313	Congenital disorder of glycosylation, type IIA, 212066 (3)	congenital disorder of glycosylation	4247
313	Congenital disorder of glycosylation, type IIb, 606056 (3)	congenital disorder of glycosylation	7841
313	Congenital disorder of glycosylation, type IIc, 266265 (3)	congenital disorder of glycosylation	55343
313	Congenital disorder of glycosylation, type IId, 607091 (3)	congenital disorder of glycosylation	2683
313	Congenital disorder of glycosylation, type IIe, 608779 (3)	congenital disorder of glycosylation	91949
313	Congenital disorder of glycosylation, type IIf, 603585 (3)	congenital disorder of glycosylation	10559
313	Congenital disorder of glycosylation, type IIg, 611209 (3)	congenital disorder of glycosylation	9382
313	Congenital disorder of glycosylation, type IIh, 611182 (3)	congenital disorder of glycosylation	84342
313	Congenital disorder of glycosylation, type Ia, 212065 (3)	congenital disorder of glycosylation	5373
313	Congenital disorder of glycosylation, type Ic, 603147 (3)	congenital disorder of glycosylation	29929
313	Congenital disorder of glycosylation, type Id, 601110 (3)	congenital disorder of glycosylation	10195
313	Congenital disorder of glycosylation, type Ie, 608799 (3)	congenital disorder of glycosylation	8813
313	Congenital disorder of glycosylation, type If, 609180 (3)	congenital disorder of glycosylation	9526
313	Congenital disorder of glycosylation, type Ig, 607143 (3)	congenital disorder of glycosylation	79087
313	Congenital disorder of glycosylation, type Ih, 608104 (3)	congenital disorder of glycosylation	79053
313	Congenital disorder of glycosylation, type Ii, 607906 (3)	congenital disorder of glycosylation	85365
313	Congenital disorder of glycosylation, type Ij, 608093 (3)	congenital disorder of glycosylation	1798
313	Congenital disorder of glycosylation, type Ik, 608540 (3)	congenital disorder of glycosylation	56052
313	Congenital disorder of glycosylation, type Il, 608776 (3)	congenital disorder of glycosylation	79796
313	Congenital disorder of glycosylation, type Im, 610768 (3)	congenital disorder of glycosylation	22845
313	Congenital disorder of glycosylation, type In, 612015 (3)	congenital disorder of glycosylation	91869
313	Congenital disorder of glycosylation, type In, 612015 (3)	congenital disorder of glycosylation	23168
313	Congenital disorder of glycosylation, type Io, 612937 (3)	congenital disorder of glycosylation	54344
314	Conjunctivitis, ligneous, 217090 (3)	conjunctivitis	5340
315	Conotruncal anomaly face syndrome, 217095 (3)	conotruncal anomaly face syndrome	6899
316	Contractural arachnodactyly, congenital, 121050 (3)	contractural arachnodactyly	2201
317	Convulsions, familial febrile, 4, 604352 (3)	convulsions	84059
317	Convulsions, genign familial infantile, 3, 607745 (3)	convulsions	6326
317	Febrile convulsions, familial, 3A, 604403 (3)	convulsions	6323
317	Febrile convulsions, familial, 3B, 604403 (3)	convulsions	6335
317	Febrilel, convulsions, familial, 8 611277 (3)	convulsions	2566
318	Coproporphyria, 121300 (3)	coproporphyria	1371
319	Cornea plana congenita, recessive, 217300 (3)	cornea plana congenita	11081
320	Corneal clouding, autosomal recessive (3)	corneal clouding	335
321	Corneal dystrophy polymorphous posterior, 2, 609140 (3)	corneal dystrophy	1296
321	Corneal dystrophy, Avellino type, 607541 (3)	corneal dystrophy	7045
321	Corneal dystrophy, Fuchs endothelial, 1, 136800 (3)	corneal dystrophy	1296
321	Corneal dystrophy, Fuchs endothelial, 4, 613268 (3)	corneal dystrophy	83959
321	Corneal dystrophy, Fuchs endothelial, 6, 613270 (3)	corneal dystrophy	6935
321	Corneal dystrophy, Groenouw type I, 121900 (3)	corneal dystrophy	7045
321	Corneal dystrophy, Reis-Bucklers type, 608470 (3)	corneal dystrophy	7045
321	Corneal dystrophy, Thiel-Behnke type, 602082 (3)	corneal dystrophy	7045
321	Corneal dystrophy, congenital stromal, 610048 (3)	corneal dystrophy	1634
321	Corneal dystrophy, crystalline, of Schnyder, 121800 (3)	corneal dystrophy	29914
321	Corneal dystrophy, epithelial basement membrane, 121820 (3)	corneal dystrophy	7045
321	Corneal dystrophy, gelatinous drop-like, 204870 (3)	corneal dystrophy	4070
321	Corneal dystrophy, hereditary polymorphous posterior, 122000 (3)	corneal dystrophy	30813
321	Corneal dystrophy, lattice type I, 122200 (3)	corneal dystrophy	7045
321	Corneal dystrophy, lattice type IIIA, 608471 (3)	corneal dystrophy	7045
321	Corneal dystrophy, posterior polymorphous, 3, 609141 (3)	corneal dystrophy	6935
321	Corneal endothelial dystrophy 2, 217700 (3)	corneal dystrophy	83959
321	Corneal endothelial dystrophy and perceptive deafness, 217400 (3)	corneal dystrophy	83959
321	Corneal fleck dystrophy, 121850 (3)	corneal dystrophy	200576
322	Cornelia de Lange syndrome 1, 122470 (3)	cornelia de lange syndrome	25836
322	Cornelia de Lange syndrome 2, 300590 (3)	cornelia de lange syndrome	8243
322	Cornelia de Lange syndrome 3, 610759 (3)	cornelia de lange syndrome	9126
323	Corpus callosum, agenesis of, with mental retardation, ocular coloboma and micrognathia, 300472 (3)	corpus callosum	3476
323	Corpus callosum, partial agenesis of, 304100 (3)	corpus callosum	3897
324	Cortical dysplasia-focal epilepsy syndrome, 610042 (3)	cortical dysplasia-focal epilepsy syndrome	26047
325	Corticosteroid-binding globulin deficiency, 611489 (3)	corticosteroid-binding globulin	866
326	Cortisol resistance (3)	cortisol resistance	2908
327	Cortisone reductase deficiency, 604931 (3)	cortisone reductase	9563
327	Cortisone reductase deficiency, 604931 (3)	cortisone reductase	3290
328	Costello syndrome, 218040 (3)	costello syndrome	3265
329	Coumarin resistance, 122700 (3)	coumarin resistance	1548
330	Cousin syndrome, 260660 (3)	cousin syndrome	6913
331	Cowden disease, 158350 (3)	cowden disease	5728
331	Cowden-like syndrome, 612359 (3)	cowden disease	6390
331	Cowden-like syndrome, 612359 (3)	cowden disease	6392
332	Cramps, familial, potassium-aggravated (3)	cramps	6329
333	Craniofacial anomalies, empty sella turcica, corneal endothelial changes, and abnormal retinal and auditory bipolar cells (3)	craniofacial anomalies	30813
334	Craniofacial-deafness-hand syndrome, 122880 (3)	craniofacial-deafness-hand syndrome	5077
335	Craniofacial-skeletal-dermatologic dysplasia (3)	craniofacial-skeletal-dermatologic dysplasia	2263
336	Craniofrontonasal dysplasia, 304110 (3)	craniofrontonasal dysplasia	1947
337	Craniolenticulosutural dysplasia, 607812 (3)	craniolenticulosutural dysplasia	10484
338	Craniometaphyseal dysplasia, 123000 (3)	craniometaphyseal dysplasia	56172
339	Cranioosteoarthropathy, 259100 (3)	cranioosteoarthropathy	3248
340	Craniosynostosis, nonspecific (3)	craniosynostosis	2263
340	Craniosynostosis, type 1, 123100 (3)	craniosynostosis	7291
340	Craniosynostosis, type 2, 604757 (3)	craniosynostosis	4488
341	Creatine deficiency syndrome, X-linked, 300352 (3)	creatine deficiency syndrome	6535
342	Creatine phosphokinase, elevated serum, 123320 (3)	creatine phosphokinase	859
343	Creutzfeldt-Jakob disease, 123400 (3)	creutzfeldt-jakob disease	5621
343	{Creutzfeldt-Jakob disease, variant, resistance to}, 123400 (3)	creutzfeldt-jakob disease	3119
344	Crigler-Najjar syndrome, type I, 218800 (3)	crigler-najjar syndrome	54658
344	Crigler-Najjar syndrome, type II, 606785 (3)	crigler-najjar syndrome	54658
345	Crisponi syndrome, 601378 (3)	crisponi syndrome	9244
346	Crouzon syndrome with acanthosis nigricans, 612247 (3)	crouzon syndrome	2261
346	Crouzon syndrome, 123500 (3)	crouzon syndrome	2263
347	Cryptorchidism, bilateral, 219050 (3)	cryptorchidism	122042
347	Cryptorchidism, idiopathic, 219050 (3)	cryptorchidism	3640
348	Currarino syndrome, 176450 (3)	currarino syndrome	3110
349	Cutis laxa with severe pulmonary, gastrointestinal, and urinary abnormalities, 613177 (3)	cutis laxa	8425
349	Cutis laxa, AD, 123700 (3)	cutis laxa	2006
349	Cutis laxa, autosomal dominant, 123700 (3)	cutis laxa	10516
349	Cutis laxa, autosomal recessive, 219100 (3)	cutis laxa	10516
349	Cutis laxa, autosomal recessive, type I, 219100 (3)	cutis laxa	30008
349	Cutis laxa, autosomal recessive, type II, 219200 (3)	cutis laxa	23545
349	Cutis laxa, autosomal recessive, type IIB, 612940 (3)	cutis laxa	5831
350	Cylindromatosis, familial, 132700 (3)	cylindromatosis	1540
351	Cystathioninuria, 219500 (3)	cystathioninuria	1491
352	Cystic fibrosis, 219700 (3)	cystic fibrosis	1080
352	{Cystic fibrosis lung disease, modifier of}, 219700 (3)	cystic fibrosis lung disease	7040
353	Cystinosis, atypical nephropathic (3)	cystinosis	1497
353	Cystinosis, late-onset juvenile or adolescent nephropathic, 219900 (3)	cystinosis	1497
353	Cystinosis, nephropathic, 219800 (3)	cystinosis	1497
353	Cystinosis, ocular nonnephropathic, 219750 (3)	cystinosis	1497
354	Cystinuria, 220100 (3)	cystinuria	6519
354	Cystinuria, 220100 (3)	cystinuria	11136
355	Cytochrome c oxidase deficiency, 220110 (3)	cytochrome c oxidase	1340
356	D-2-hydroxyglutaric aciduria, 600721 (3)	d-2-hydroxyglutaric aciduria	728294
357	D-bifunctional protein deficiency, 261515 (3)	d-bifunctional protein	3295
358	DNA ligase I deficiency (3)	dna ligase	3978
359	DNA topoisomerase I, camptothecin-resistant (3)	dna topoisomerase	7150
359	DNA topoisomerase II, resistance to inhibition of, by amsacrine (3)	dna topoisomerase	7153
360	Darier disease, 124200 (3)	darier disease	488
361	De Sanctis-Cacchione syndrome, 278800 (3)	de sanctis-cacchione syndrome	2074
362	De la Chapelle dysplasia, 256050 (3)	de la chapelle dysplasia	1836
363	Deafness, X-linked 1, 304500 (3)	deafness	5631
363	Deafness, X-linked 1, progressive (3)	deafness	1678
363	Deafness, X-linked 2, 304400 (3)	deafness	5456
363	Deafness, autosomal dominant 1, 124900 (3)	deafness	1729
363	Deafness, autosomal dominant 10, 601316 (3)	deafness	2070
363	Deafness, autosomal dominant 11, neurosensory, 601317 (3)	deafness	4647
363	Deafness, autosomal dominant 13, 601868 (3)	deafness	1302
363	Deafness, autosomal dominant 15, 602459 (3)	deafness	5459
363	Deafness, autosomal dominant 17, 603622 (3)	deafness	4627
363	Deafness, autosomal dominant 20/26, 604717 (3)	deafness	71
363	Deafness, autosomal dominant 22, 606346 (3)	deafness	4646
363	Deafness, autosomal dominant 23, 605192 (3)	deafness	6495
363	Deafness, autosomal dominant 25, 605583 (3)	deafness	246213
363	Deafness, autosomal dominant 28, 608641 (3)	deafness	79977
363	Deafness, autosomal dominant 2A, 600101 (3)	deafness	9132
363	Deafness, autosomal dominant 2B, 612644 (3)	deafness	2707
363	Deafness, autosomal dominant 36, 606705 (3)	deafness	117531
363	Deafness, autosomal dominant 36, with dentinogenesis, 605594 (3)	deafness	1834
363	Deafness, autosomal dominant 3A, 601544 (3)	deafness	2706
363	Deafness, autosomal dominant 3B, 612643 (3)	deafness	10804
363	Deafness, autosomal dominant 4, 600652 (3)	deafness	79784
363	Deafness, autosomal dominant 40 (3)	deafness	1428
363	Deafness, autosomal dominant 44, 607453 (3)	deafness	152137
363	Deafness, autosomal dominant 48, 607841 (3)	deafness	4640
363	Deafness, autosomal dominant 5, 600994 (3)	deafness	1687
363	Deafness, autosomal dominant 50, 613074 (3)	deafness	407053
363	Deafness, autosomal dominant 8/12, 601543 (3)	deafness	7007
363	Deafness, autosomal dominant 9, 601369 (3)	deafness	1690
363	Deafness, autosomal dominant, with peripheral neuropathy (3)	deafness	2707
363	Deafness, autosomal recessive (3)	deafness	2707
363	Deafness, autosomal recessive 10, congenital, 605316 (3)	deafness	64699
363	Deafness, autosomal recessive 12, 601386 (3)	deafness	64072
363	Deafness, autosomal recessive 16, 603720 (3)	deafness	161497
363	Deafness, autosomal recessive 18, 602092 (3)	deafness	10083
363	Deafness, autosomal recessive 1A, 220290 (3)	deafness	2706
363	Deafness, autosomal recessive 1B, 612645 (3)	deafness	10804
363	Deafness, autosomal recessive 2, neurosensory, 600060 (3)	deafness	4647
363	Deafness, autosomal recessive 21, 603629 (3)	deafness	7007
363	Deafness, autosomal recessive 22, 607039 (3)	deafness	146183
363	Deafness, autosomal recessive 23, 609533 (3)	deafness	65217
363	Deafness, autosomal recessive 25, 613285 (3)	deafness	389207
363	Deafness, autosomal recessive 28, 609823 (3)	deafness	11078
363	Deafness, autosomal recessive 29 (3)	deafness	23562
363	Deafness, autosomal recessive 3, 600316 (3)	deafness	51168
363	Deafness, autosomal recessive 30, 607101 (3)	deafness	53904
363	Deafness, autosomal recessive 31, 607084 (3)	deafness	25861
363	Deafness, autosomal recessive 35, 608565 (3)	deafness	2103
363	Deafness, autosomal recessive 36, 609006 (3)	deafness	83715
363	Deafness, autosomal recessive 37, 607821 (3)	deafness	4646
363	Deafness, autosomal recessive 39, 608265 (3)	deafness	3082
363	Deafness, autosomal recessive 49, 610153 (3)	deafness	153562
363	Deafness, autosomal recessive 53, 609706 (3)	deafness	1302
363	Deafness, autosomal recessive 59, 610220 (3)	deafness	494513
363	Deafness, autosomal recessive 6, 600971 (3)	deafness	259236
363	Deafness, autosomal recessive 61 (3)	deafness	375611
363	Deafness, autosomal recessive 63, 611451 (3)	deafness	220074
363	Deafness, autosomal recessive 67, 610265 (3)	deafness	222662
363	Deafness, autosomal recessive 7, 600974 (3)	deafness	117531
363	Deafness, autosomal recessive 77, 613079 (3)	deafness	125336
363	Deafness, autosomal recessive 79, 613307 (3)	deafness	286262
363	Deafness, autosomal recessive 8, childhood onset, 601072 (3)	deafness	64699
363	Deafness, autosomal recessive 84, 613391 (3)	deafness	374462
363	Deafness, autosomal recessive 9, 601071 (3)	deafness	9381
363	Deafness, autosomal recessive, 24, 611022 (3)	deafness	5962
363	Deafness, congenital heart defects, and posterior embryotoxon (3)	deafness	182
363	Deafness, congenital with inner ear agenesis, microtia, and microdontia, 610706 (3)	deafness	2248
363	Deafness, digenic GJB2/GJB6, 220290 (3)	deafness	10804
363	Deafness, digenic, GJB2/GJB3, 220290 (3)	deafness	2707
363	Deafness, neurosensory, without vestibular involvement, autosomal dominant (3)	deafness	83715
363	Deafness, nonsyndromic (3) (?)	deafness	57214
363	Deafness, sensorineural, with hypertrophic cardiomyopathy, 606346 (3)	deafness	4646
363	{Deafness, autosomal recessive 12, modifier of}, 601386 (3)	deafness	491
363	{Deafness, mitochondrial, modifier of}, 580000 (3)	deafness	55687
364	Dejerine-Sottas disease, 145900 (3)	dejerine-sottas disease	5376
364	Dejerine-Sottas neuropathy, 145900 (3)	dejerine-sottas disease	1959
364	Dejerine-Sottas neuropathy, autosomal recessive, 145900 (3)	dejerine-sottas disease	57716
364	Dejerine-Sottas syndrome, 145900 (3)	dejerine-sottas disease	4359
365	Dementia, Lewy body, 127750 (3)	dementia	6622
365	Dementia, Lewy body, 127750 (3)	dementia	6620
365	Dementia, early-onset progressive, autosomal recessive (3)	dementia	351
365	Dementia, familial British, 176500 (3)	dementia	9445
365	Dementia, familial Danish, 117300 (3)	dementia	9445
365	Dementia, familial, nonspecific, 600795 (3)	dementia	25978
365	Dementia, frontotemporal, 600274 (3)	dementia	5663
365	Dementia, frontotemporal, with or without parkinsonism, 600274 (3)	dementia	4137
365	{Dementia, vascular, susceptibility to} (3)	dementia	7124
366	Dent disease 2, 300555 (3)	dent disease	4952
366	Dent disease, 300009 (3)	dent disease	1184
367	Dental anomalies, isolated (3)	dental anomalies	860
368	Dentatorubro-pallidoluysian atrophy, 125370 (3)	dentatorubro-pallidoluysian atrophy	1822
369	Dentin dysplasia, type II, 125420 (3)	dentin dysplasia	1834
370	Dentinogenesis imperfecta, Shields type II, 125490 (3)	dentinogenesis imperfecta	1834
370	Dentinogenesis imperfecta, Shields type III, 125500 (3)	dentinogenesis imperfecta	1834
371	Denys-Drash syndrome, 194080 (3)	denys-drash syndrome	7490
372	Dermatofibrosarcoma protuberans (3)	dermatofibrosarcoma protuberans	5155
373	Dermatopathia pigmentosa reticularis, 125595 (3)	dermatopathia pigmentosa reticularis	3861
374	Desbuquois dysplasia, 251450 (3)	desbuquois dysplasia	124583
375	Desmoid disease, hereditary, 135290 (3)	desmoid disease	324
376	Desmosterolosis, 602398 (3)	desmosterolosis	1718
377	DiGeorge syndrome, 188400 (3)	digeorge syndrome	6899
378	Diabetes insipidus, nephrogenic, 125800 (3)	diabetes insipidus	359
378	Diabetes insipidus, nephrogenic, 304800 (3)	diabetes insipidus	554
378	Diabetes insipidus, neurohypophyseal, 125700 (3)	diabetes insipidus	551
379	Diabetes mellitus, gestational, 125851 (3)	diabetes mellitus	2645
379	Diabetes mellitus, insulin-dependent, 2, 125852 (3)	diabetes mellitus	3630
379	Diabetes mellitus, insulin-dependent, 20, 612520 (3)	diabetes mellitus	6927
379	Diabetes mellitus, insulin-resistant, with acanthosis nigricans, 610549 (3)	diabetes mellitus	3643
379	Diabetes mellitus, ketosis-prone, 612227 (3)	diabetes mellitus	5078
379	Diabetes mellitus, neonatal, with congenital hypothyroidism, 610199 (3)	diabetes mellitus	169792
379	Diabetes mellitus, noninsulin-dependent, 125853 (3)	diabetes mellitus	6833
379	Diabetes mellitus, noninsulin-dependent, 125853 (3)	diabetes mellitus	6928
379	Diabetes mellitus, noninsulin-dependent, late onset, 125853 (3)	diabetes mellitus	2645
379	Diabetes mellitus, permanent neonatal, 606176 (3)	diabetes mellitus	6833
379	Diabetes mellitus, permanent neonatal, 606176 (3)	diabetes mellitus	2645
379	Diabetes mellitus, permanent neonatal, 606176 (3)	diabetes mellitus	3630
379	Diabetes mellitus, permanent neonatal, with cerebellar agenesis, 609069 (3)	diabetes mellitus	256297
379	Diabetes mellitus, permanent neonatal, with neurologic features, 606176 (3)	diabetes mellitus	3767
379	Diabetes mellitus, transient neonatal 2, 610374 (3)	diabetes mellitus	6833
379	Diabetes mellitus, transient neonatal, 1, 601410 (3)	diabetes mellitus	346171
379	Diabetes mellitus, transient neonatal, 3, 610582 (3)	diabetes mellitus	3767
379	Diabetes mellitus, type 1, 125852 (3)	diabetes mellitus	3630
379	Diabetes mellitus, type 2, 125853 (3)	diabetes mellitus	5078
379	Diabetes mellitus, type II, 125853 (3)	diabetes mellitus	208
379	Diabetes, permanent neonatal, 606176 (3)	diabetes mellitus	3767
379	Maturity-onset diabetes of the young 6, 606394 (3)	diabetes mellitus	4760
379	Maturity-onset diabetes of the young, type 10, 613370 (3)	diabetes mellitus	3630
379	Maturity-onset diabetes of the young, type 11, 613375 (3)	diabetes mellitus	640
379	Maturity-onset diabetes of the young, type IX, 612225 (3)	diabetes mellitus	5078
379	Maturity-onset diabetes of the young, type VII, 610508 (3)	diabetes mellitus	8462
379	Maturity-onset diabetes of the young, type VIII, 609812 (3)	diabetes mellitus	1056
379	{Diabetes mellitus, gestational, susceptibility to} (3)	diabetes mellitus	4153
379	{Diabetes mellitus, insulin-dependent, 22}, 612522 (3)	diabetes mellitus	1234
379	{Diabetes mellitus, insulin-dependent, 5}, 600320 (3)	diabetes mellitus	387082
379	{Diabetes mellitus, insulin-dependent, susceptibility to}, 601388 (3)	diabetes mellitus	1493
379	{Diabetes mellitus, insulin-dependent}, 222100 (3)	diabetes mellitus	6927
379	{Diabetes mellitus, non-insulin-dependent, susceptibility to}, 125853 (3)	diabetes mellitus	5167
379	{Diabetes mellitus, noninsulin-dependent 1}, 601283 (3)	diabetes mellitus	11132
379	{Diabetes mellitus, noninsulin-dependent, 2}, 125853 (3)	diabetes mellitus	6927
379	{Diabetes mellitus, noninsulin-dependent, association with}, 125853 (3)	diabetes mellitus	7466
379	{Diabetes mellitus, noninsulin-dependent, susceptibility to}, 125853 (3)	diabetes mellitus	54901
379	{Diabetes mellitus, noninsulin-dependent, susceptibility to}, 125853 (3)	diabetes mellitus	10644
379	{Diabetes mellitus, noninsulin-dependent, susceptibility to}, 125853 (3)	diabetes mellitus	56729
379	{Diabetes mellitus, noninsulin-dependent, susceptibility to}, 125853 (3)	diabetes mellitus	169026
379	{Diabetes mellitus, noninsulin-dependent} (3)	diabetes mellitus	6514
379	{Diabetes mellitus, noninsulin-dependent}, 125853 (3)	diabetes mellitus	2642
379	{Diabetes mellitus, noninsulin-dependent}, 125853 (3)	diabetes mellitus	3172
379	{Diabetes mellitus, noninsulin-dependent}, 125853 (3)	diabetes mellitus	3667
379	{Diabetes mellitus, noninsulin-dependent}, 125853 (3)	diabetes mellitus	8660
379	{Diabetes mellitus, noninsulin-dependent}, 125853 (3)	diabetes mellitus	3990
379	{Diabetes mellitus, noninsulin-dependent}, 125853 (3)	diabetes mellitus	9479
379	{Diabetes mellitus, noninsulin-dependent}, 125853 (3)	diabetes mellitus	4760
379	{Diabetes mellitus, noninsulin-dependent}, 125853 (3)	diabetes mellitus	6517
379	{Diabetes mellitus, type 1, susceptibility to}, 222100 (3)	diabetes mellitus	4938
379	{Diabetes mellitus, type 2, susceptibility to}, 125853 (3)	diabetes mellitus	3767
379	{Diabetes mellitus, type 2, susceptibility to}, 125853 (3)	diabetes mellitus	6934
379	{Diabetes mellitus, type I, susceptibility to}, 222100 (3)	diabetes mellitus	50943
379	{Diabetes mellitus, type II, susceptibility to}, 125853 (3)	diabetes mellitus	3651
379	{Diabetes, mellitus, insulin-dependent, susceptibility to, 10}, 601942 (3)	diabetes mellitus	3559
379	{Diabetes, susceptibility to}, 222100, 125853 (3)	diabetes mellitus	3569
379	{Diabetes, type 1, susceptibility to}, 222100 (3)	diabetes mellitus	26191
379	{Diabetes, type 2, susceptibility to}, 125853 (3)	diabetes mellitus	2820
379	{Diabetes, type 2}, 125853 (3)	diabetes mellitus	5468
380	Diamond-Blackfan anemia 1, 105650 (3)	diamond-blackfan anemia	6223
380	Diamond-Blackfan anemia 10, 613309 (3)	diamond-blackfan anemia	6231
380	Diamond-Blackfan anemia 4, 612527 (3)	diamond-blackfan anemia	6218
380	Diamond-Blackfan anemia 5, 612528 (3)	diamond-blackfan anemia	6165
380	Diamond-Blackfan anemia 6, 612561 (3)	diamond-blackfan anemia	6125
380	Diamond-Blackfan anemia 7, 612562 (3)	diamond-blackfan anemia	6135
380	Diamond-Blackfan anemia 8, 612563 (3)	diamond-blackfan anemia	6201
380	Diamond-Blackfan anemia 9, 613308 (3)	diamond-blackfan anemia	6204
380	Diamond-blackfan anemia, 610629 (3)	diamond-blackfan anemia	6229
381	Diaphragmatic hernia 3, 610187 (3)	diaphragmatic hernia	23414
382	Diastrophic dysplasia, 222600 (3)	diastrophic dysplasia	1836
382	Diastrophic dysplasia, broad bone-platyspondylic variant, 222600 (3)	diastrophic dysplasia	1836
383	Digital clubbing, isolated congenital, 119900 (3)	digital clubbing	3248
384	Dihydropyrimidine dehydrogenase deficiency, 274270 (3)	dihydropyrimidine dehydrogenase	1806
385	Dihydropyrimidinuria, 222748 (3)	dihydropyrimidinuria	1807
386	Dilated cardiomyopathy with woolly hair and keratoderma, 605676 (3)	dilated cardiomyopathy	1832
387	Dimethylglycine dehydrogenase deficiency, 605850 (3)	dimethylglycine dehydrogenase	29958
388	Disordered steroidogenesis, isolated, 201750 (3)	disordered steroidogenesis	5447
389	Donnai-Barrow syndrome, 222448 (3)	donnai-barrow syndrome	4036
390	Dopamine beta-hydroxylase deficiency, 223360 (3)	dopamine beta-hydroxylase	1621
390	[Dopamine-beta-hydroxylase activity levels, plasma] (3)	dopamine beta-hydroxylase	1621
391	Dopamine receptor D2, reduced brain density of (3)	dopamine receptor d2	255239
392	Dosage-sensitive sex reversal, 300018 (3)	dosage-sensitive sex reversal	190
393	Double-outlet right ventricle, 217095 (3)	double-outlet right ventricle	55997
393	Double-outlet right ventricle, 217095 (3)	double-outlet right ventricle	2657
394	Dowling-Degos disease, 179850 (3)	dowling-degos disease	3852
395	Doyne honeycomb degeneration of retina, 126600 (3)	doyne honeycomb degeneration of retina	2202
396	Duane retraction syndrome 2, 604356 (3)	duane retraction syndrome	1123
397	Duane-radial ray syndrome, 607323 (3)	duane-radial ray syndrome	57167
398	Dubin-Johnson syndrome, 237500 (3)	dubin-johnson syndrome	1244
399	Duchenne muscular dystrophy, 310200 (3)	duchenne muscular dystrophy	1756
400	Dyggve-Melchior-Clausen disease, 223800 (3)	dyggve-melchior-clausen disease	54808
401	Dysautonomia, familial, 223900 (3)	dysautonomia	8518
402	Dyschromatosis symmetrica hereditaria, 127400 (3)	dyschromatosis symmetrica hereditaria	103
403	Dyserythropoietic anemia with thrombocytopenia, 300367 (3)	dyserythropoietic anemia	2623
404	Dysfibrinogenemia, alpha type, causing bleeding diathesis (3)	dysfibrinogenemia	2243
404	Dysfibrinogenemia, alpha type, causing recurrent thrombosis (3)	dysfibrinogenemia	2243
404	Dysfibrinogenemia, beta type (3)	dysfibrinogenemia	2244
404	Dysfibrinogenemia, gamma type (3)	dysfibrinogenemia	2266
405	Dyskeratosis congenita, 127550 (3)	dyskeratosis congenita	7015
405	Dyskeratosis congenita, 224230 (3)	dyskeratosis congenita	55651
405	Dyskeratosis congenita, autosomal dominant, 127550 (3)	dyskeratosis congenita	7012
405	Dyskeratosis congenita, autosomal dominant, 127550 (3)	dyskeratosis congenita	26277
405	Dyskeratosis congenita, autosomal recessive, 224230 (3)	dyskeratosis congenita	55505
405	Dyskeratosis congenita-1, 305000 (3)	dyskeratosis congenita	1736
406	Dysprothrombinemia (3)	dysprothrombinemia	2147
407	Dyssegmental dysplasia, Silverman-Handmaker type, 224410 (3)	dyssegmental dysplasia	3339
408	Dystonia 16, 612067 (3)	dystonia	8575
408	Dystonia 6, torsion, 602629 (3)	dystonia	55145
408	Dystonia, DOPA-responsive, with or without hyperphenylalainemia, 233910 (3)	dystonia	2643
408	Dystonia, dopa-responsive, due to sepiapterin reductase deficiency, 612716 (3)	dystonia	6697
408	Dystonia, early-onset atypical, with myoclonic features (3)	dystonia	1861
408	Dystonia, juvenile-onset, 607371 (3)	dystonia	60
408	Dystonia, myoclonic, 159900 (3)	dystonia	1813
408	Dystonia, primary cervical (3)	dystonia	1816
408	Dystonia-1, torsion, 128100 (3)	dystonia	1861
408	Dystonia-11, myoclonic, 159900 (3)	dystonia	8910
408	Dystonia-12, 128235 (3)	dystonia	478
408	Dystonia-18, 612126 (3)	dystonia	6513
408	Dystonia-Parkinsonism, X-linked, 314250 (3)	dystonia	6872
408	Dystonia-parkinsonism, adult-onset, 612953 (3)	dystonia	8398
408	{Dystonia-1, modifier of} (3)	dystonia	1861
409	EBD inversa, 226600 (3)	ebd	1294
409	EBD, Bart type, 132000 (3)	ebd	1294
409	EBD, localisata variant (3)	ebd	1294
410	Ectodermal dysplasia, 'pure' hair-nail type, 602032 (3)	ectodermal	3891
410	Ectodermal dysplasia, anhidrotic, X-linked, 305100 (3)	ectodermal	1896
410	Ectodermal dysplasia, anhidrotic, autosomal dominant, 129490 (3)	ectodermal	128178
410	Ectodermal dysplasia, anhidrotic, autosomal recessive, 224900 (3)	ectodermal	128178
410	Ectodermal dysplasia, anhidrotic, with T-cell immunodeficiency, 612132 (3)	ectodermal	4792
410	Ectodermal dysplasia, ectrodactyly, and macular dystrophy, 225280 (3)	ectodermal	1001
410	Ectodermal dysplasia, hidrotic, 129500 (3)	ectodermal	10804
410	Ectodermal dysplasia, hypohidrotic, autosomal dominant, 129490 (3)	ectodermal	10913
410	Ectodermal dysplasia, hypohidrotic, autosomal recessive, 224900 (3)	ectodermal	10913
410	Ectodermal dysplasia, hypohidrotic, with immune deficiency, 300291 (3)	ectodermal	8517
410	Ectodermal dysplasia/skin fragility syndrome, 604536 (3)	ectodermal	5317
410	Ectodermal, dysplasia, anhidrotic, lymphedema and immunodeficiency, 300301 (3)	ectodermal	8517
411	Ectopia lentis, familial, 129600 (3)	ectopia	2200
411	Ectopia lentis, isolated, autosomal recessive, 225100 (3)	ectopia	54507
411	Ectopia pupillae, 129750 (3)	ectopia	5080
412	Ectrodactyly, ectodermal dysplasia, and cleft lip/palate syndrome 3, 604292 (3)	ectrodactyly	8626
413	Ehlers-Danlos due to tenascin X deficiency, 606408 (3)	ehlers	7148
413	Ehlers-Danlos syndrome, cardiac valvular form, 225320 (3)	ehlers-danlos syndrome	1278
413	Ehlers-Danlos syndrome, hypermobility type, 130020 (3)	ehlers-danlos syndrome	7148
413	Ehlers-Danlos syndrome, progeroid form, 130070 (3)	ehlers-danlos syndrome	11285
413	Ehlers-Danlos syndrome, type I, 130000 (3)	ehlers-danlos syndrome	1277
413	Ehlers-Danlos syndrome, type I, 130000 (3)	ehlers-danlos syndrome	1289
413	Ehlers-Danlos syndrome, type I, 130000 (3)	ehlers-danlos syndrome	1290
413	Ehlers-Danlos syndrome, type II, 130010 (3)	ehlers-danlos syndrome	1289
413	Ehlers-Danlos syndrome, type III, 130020 (3)	ehlers-danlos syndrome	1281
413	Ehlers-Danlos syndrome, type IV, 130050 (3)	ehlers-danlos syndrome	1281
413	Ehlers-Danlos syndrome, type VI, 225400 (3)	ehlers-danlos syndrome	5351
413	Ehlers-Danlos syndrome, type VIIA, 130060 (3)	ehlers-danlos syndrome	1277
413	Ehlers-Danlos syndrome, type VIIA, 130060 (3)	ehlers-danlos syndrome	1277
413	Ehlers-Danlos syndrome, type VIIB, 130060 (3)	ehlers-danlos syndrome	1278
413	Ehlers-Danlos syndrome, type VIIC, 225410 (3)	ehlers-danlos syndrome	9509
414	Eiken syndrome, 600002 (3)	eiken syndrome	5745
415	Elliptocytosis-1, 611804 (3)	elliptocytosis	2035
415	Elliptocytosis-2, 130600 (3)	elliptocytosis	6708
415	Elliptocytosis-3 (3)	elliptocytosis	6710
416	Ellis-van Creveld syndrome, 225500 (3)	ellis-van creveld syndrome	2121
416	Ellis-van Creveld syndrome, 225500 (3)	ellis-van creveld syndrome	132884
417	Emery-Dreifuss muscular dystrophy 4, 612998 (3)	emery-dreifuss muscular dystrophy	23345
417	Emery-Dreifuss muscular dystrophy 5, 612999 (3)	emery-dreifuss muscular dystrophy	23224
417	Emery-Dreifuss muscular dystrophy 6, 300696 (3)	emery-dreifuss muscular dystrophy	2273
417	Emery-Dreifuss muscular dystrophy, 310300 (3)	emery-dreifuss muscular dystrophy	2010
417	Emery-Dreifuss muscular dystrophy, AD, 181350 (3)	emery-dreifuss muscular dystrophy	4000
417	Emery-Dreifuss muscular dystrophy, AR, 181350 (3)	emery-dreifuss muscular dystrophy	4000
418	Emphysema (3)	emphysema	5265
418	Emphysema-cirrhosis (3)	emphysema	5265
419	Encephalocardiomyopathy, neonatal, mitochondrial, due to ATP synthase deficiency, 604273 (3)	encephalocardiomyopathy	54968
420	Encephalopahty, lethal, due to defective mitochondrial peroxisomal fission (3)	encephalopahty	10059
421	Encephalopathy, familial, with neuroserpin inclusion bodies, 604218 (3)	encephalopathy	5274
421	Encephalopathy, neonatal severe, 300673 (3)	encephalopathy	4204
421	Encephalopathy, progressive mitochondrial, with proximal renal tubulopathy due to cytochrome c oxidase deficiency (3)	encephalopathy	1352
421	Encephalopathy, thiamine-responsive (3)	encephalopathy	80704
421	{Encephalopathy, acute necrotizing 1}, 608033 (3)	encephalopathy	5903
422	Enchondromatosis, Ollier type, 166000 (3)	enchondromatosis	5745
423	Endocrine-cerebroosteodysplasia, 612651 (3)	endocrine	22858
424	Endometrial cancer, 608089 (3)	endometrial carcinoma	27030
424	Endometrial cancer, familial, 608089 (3)	endometrial carcinoma	2956
424	Endometrial carcinoma (3)	endometrial carcinoma	999
424	Endometrial carcinoma (3)	endometrial carcinoma	4437
424	Endometrial carcinoma, 608089 (3)	endometrial carcinoma	5728
425	Endotoxin hyporesponsiveness (3)	endotoxin hyporesponsiveness	7099
426	Endplate acetylcholinesterase deficiency, 603034 (3)	endplate acetylcholinesterase	8292
427	Enhanced S-cone syndrome, 268100 (3)	enhanced s-cone syndrome	10002
428	Enlarged vestibular aqueduct, 600791 (3)	enlarged vestibular aqueduct	2299
428	Enlarged vestibular aqueduct, 600791 (3)	enlarged vestibular aqueduct	5172
429	Enterokinase deficiency, 226200 (3)	enterokinase	5651
430	Eosinophil peroxidase deficiency, 261500 (3)	eosinophil peroxidase	8288
431	Epidermodysplasia verruciformis, 226400 (3)	epidermodysplasia verruciformis	11322
431	Epidermodysplasia verruciformis, 226400 (3)	epidermodysplasia verruciformis	147138
432	Epidermolysis bullosa dystrophica, AD, 131750 (3)	epidermolysis bullosa	1294
432	Epidermolysis bullosa dystrophica, AR, 226600 (3)	epidermolysis bullosa	1294
432	Epidermolysis bullosa of hands and feet, 131800 (3)	epidermolysis bullosa	3691
432	Epidermolysis bullosa pruriginosa, 604129 (3)	epidermolysis bullosa	1294
432	Epidermolysis bullosa simplex with migratory circinate erythema, 609352 (3)	epidermolysis bullosa	3852
432	Epidermolysis bullosa simplex with mottled pigmentation, 131960 (3)	epidermolysis bullosa	3852
432	Epidermolysis bullosa simplex with pyloric atresia, 612138 (3)	epidermolysis bullosa	5339
432	Epidermolysis bullosa simplex, Dowling-Meara type, 131760 (3)	epidermolysis bullosa	3861
432	Epidermolysis bullosa simplex, Dowling-Meara type, 131760 (3)	epidermolysis bullosa	3852
432	Epidermolysis bullosa simplex, Koebner type, 131900 (3)	epidermolysis bullosa	3861
432	Epidermolysis bullosa simplex, Koebner type, 131900 (3)	epidermolysis bullosa	3852
432	Epidermolysis bullosa simplex, Ogna type, 131950 (3)	epidermolysis bullosa	5339
432	Epidermolysis bullosa simplex, Weber-Cockayne type, 131800 (3)	epidermolysis bullosa	3861
432	Epidermolysis bullosa simplex, Weber-Cockayne type, 131800 (3)	epidermolysis bullosa	3852
432	Epidermolysis bullosa simplex, recessive, 601001 (3)	epidermolysis bullosa	3861
432	Epidermolysis bullosa, generalized atrophic benign, 226650 (3)	epidermolysis bullosa	3909
432	Epidermolysis bullosa, junctional, Herlitz type, 226700 (3)	epidermolysis bullosa	3909
432	Epidermolysis bullosa, junctional, Herlitz type, 226700 (3)	epidermolysis bullosa	3914
432	Epidermolysis bullosa, junctional, Herlitz type, 226700 (3)	epidermolysis bullosa	3918
432	Epidermolysis bullosa, junctional, non-Herlitz type, 226650 (3)	epidermolysis bullosa	1308
432	Epidermolysis bullosa, junctional, non-Herlitz type, 226650 (3)	epidermolysis bullosa	3691
432	Epidermolysis bullosa, junctional, non-Herlitz type, 226650 (3)	epidermolysis bullosa	3914
432	Epidermolysis bullosa, junctional, non-Herlitz type, 226650 (3)	epidermolysis bullosa	3918
432	Epidermolysis bullosa, junctional, with pyloric atresia, 226730 (3)	epidermolysis bullosa	3691
432	Epidermolysis bullosa, junctional, with pyloric stenosis, 226730 (3)	epidermolysis bullosa	3655
432	Epidermolysis bullosa, lethal acantholytic, 609638 (3)	epidermolysis bullosa	1832
432	Epidermolysis bullosa, pretibial, 131850 (3)	epidermolysis bullosa	1294
432	{Epidermolysis bullosa dystrophica, autosomal recessive, modifier of}, 226600 (3)	epidermolysis bullosa dystrophica	4312
433	Epidermolytic hyperkeratosis, 113800 (3)	epidermolytic hyperkeratosis	3848
433	Epidermolytic hyperkeratosis, 113800 (3)	epidermolytic hyperkeratosis	3858
434	Epidermolytic palmoplantar keratoderma, 144200 (3)	palmoplantar keratoderma	3857
434	Palmoplantar keratoderma, nonepidermolytic, 600962 (3)	palmoplantar keratoderma	3868
434	Palmoplantar keratoderma, nonepidermolytic, focal, 613000 (3)	palmoplantar keratoderma	3868
434	Plamoplantar keratoderma, epidermolytic, 144200 (3)	palmoplantar keratoderma	3848
435	Epilepsy, X-linked, with variable learning disabilities and behavior disorders, 300491 (3)	epilepsy	6853
435	Epilepsy, benign neonatal, type 2, 121201 (3)	epilepsy	3786
435	Epilepsy, benign, neonatal, type 1, 121200 (3)	epilepsy	3785
435	Epilepsy, female-restricted, with mental retardation, 300088 (3)	epilepsy	57526
435	Epilepsy, generalized, with febrile seizures plus, type 2, 604233 (3)	epilepsy	6323
435	Epilepsy, generalized, with febrile seizures plus, type 3, 604233 (3)	epilepsy	2566
435	Epilepsy, intractable childhood, with generalized tonic-clonic seizures, 607208 (3)	epilepsy	6323
435	Epilepsy, myoclonic, Lafora type, 254780 (3)	epilepsy	7957
435	Epilepsy, myoclonic, Lafora type, 254780 (3)	epilepsy	378884
435	Epilepsy, myoclonic, with mental retardation and spasticity, 300432 (3)	epilepsy	170302
435	Epilepsy, neonatal myoclonic, with suppression-burst pattern, 609304 (3)	epilepsy	79751
435	Epilepsy, nocturnal frontal lobe, 1, 600513 (3)	epilepsy	1137
435	Epilepsy, nocturnal frontal lobe, 3, 605375 (3)	epilepsy	1141
435	Epilepsy, nocturnal frontal lobe, type 4, 610353 (3)	epilepsy	1135
435	Epilepsy, partial, with auditory features, 600512 (3)	epilepsy	9211
435	Epilepsy, progressive myoclonic 1, 254800 (3)	epilepsy	1476
435	Epilepsy, progressive myoclonic 1B, 612437 (3)	epilepsy	144165
435	Epilepsy, progressive myoclonic 2B, 254780 (3)	epilepsy	378884
435	Epilepsy, progressive myoclonic 3, 611726 (3)	epilepsy	154881
435	Epilepsy, pyridoxine-dependent, 266100 (3)	epilepsy	501
435	Epilepsy, severe myoclonic, of infancy, 607208 (3)	epilepsy	6323
435	Generalized epilepsy and paroxysmal dyskinesia, 609446 (3)	epilepsy	3778
435	Generalized epilepsy with febrile seizures plus, 604233 (3)	epilepsy	6324
435	{Epilepsy, childhood absence, susceptibility to, 2}, 607681 (3)	epilepsy	2566
435	{Epilepsy, childhood absence, susceptibility to, 4}, 611136 (3)	epilepsy	2554
435	{Epilepsy, childhood absence, susceptibility to, 5}, 612269 (3)	epilepsy	2562
435	{Epilepsy, childhood absence, susceptibility to, 6}, 611942 (3)	epilepsy	8912
435	{Epilepsy, idiopathic generalized, 10}, 613060 (3)	epilepsy	2563
435	{Epilepsy, idiopathic generalized, susceptibility to, 11}, 607628 (3)	epilepsy	1181
435	{Epilepsy, idiopathic generalized, susceptibility to, 6}, 611942 (3)	epilepsy	8912
435	{Epilepsy, idiopathic generalized, susceptibility to, 8}, 612899 (3)	epilepsy	846
435	{Epilepsy, idiopathic generalized, susceptibility to, 9}, 607682 (3)	epilepsy	785
435	{Epilepsy, idiopathic generalized, susceptibility to}, 600669 (3)	epilepsy	4200
435	{Epilepsy, juvenile absence, susceptibility to, 1}, 607631 (3)	epilepsy	114327
435	{Epilepsy, juvenile absence, susceptibility to, 2}, 607628 (3)	epilepsy	1181
435	{Epilepsy, juvenile myoclonic, susceptibility to, 5}, 611136 (3)	epilepsy	2554
435	{Epilepsy, juvenile myoclonic, susceptibility to, 6}, 607682 (3)	epilepsy	785
435	{Epilepsy, juvenile myoclonic, susceptibility to, 8}, 607628 (3)	epilepsy	1181
435	{Epilepsy, juvenile myoclonic, susceptibility to}, 613060 (3)	epilepsy	2563
436	Epileptic encephalopathy, Lennox-Gastaut type, 606369 (3)	epileptic encephalopathy	5602
436	Epileptic encephalopathy, early infantile, 1, 308350 (3)	epileptic encephalopathy	170302
436	Epileptic encephalopathy, early infantile, 2, 300672 (3)	epileptic encephalopathy	6792
437	Epiphyseal dysplasia, multiple 1, 132400 (3)	dysplasia	1311
437	Epiphyseal dysplasia, multiple, 2, 600204 (3)	dysplasia	1298
437	Epiphyseal dysplasia, multiple, 3, 600969 (3)	dysplasia	1299
437	Epiphyseal dysplasia, multiple, 4, 226900 (3)	dysplasia	1836
437	Epiphyseal dysplasia, multiple, 5, 607078 (3)	dysplasia	4148
437	Epiphyseal dysplasia, multiple, 6 (3)	dysplasia	1297
437	Epiphyseal dysplasia, multiple, with myopathy (3)	dysplasia	1299
437	Epiphyseal dysplasia, multiple, with myopia and deafness, 132450 (3)	dysplasia	1280
437	Metaphyseal anadysplasia 1, 602111 (3)	dysplasia	4322
437	Metaphyseal anadysplasia 2, 613073 (3)	dysplasia	4318
437	Metaphyseal chondrodysplasia, Murk Jansen type, 156400 (3)	dysplasia	5745
437	Metaphyseal chondrodysplasia, Schmid type (3)	dysplasia	1300
437	Metaphyseal dysplasia without hypotrichosis, 250460 (3)	dysplasia	6023
437	Spondylo-megaepiphyseal-metaphyseal dysplasia, 613330 (3)	dysplasia	579
437	Spondyloepimetaphyseal dysplasia, 608728 (3)	dysplasia	4148
437	Spondyloepimetaphyseal dysplasia, Missouri type, 602111 (3)	dysplasia	4322
437	Spondyloepimetaphyseal dysplasia, aggrecan type, 612813 (3)	dysplasia	176
437	Spondyloepiphyseal dysplasia tarda with progressive arthropathy, 208230 (3)	dysplasia	8838
437	Spondyloepiphyseal dysplasia tarda, 313400 (3)	dysplasia	6399
437	Spondyloepiphyseal dysplasia, Kimberley type, 608361 (3)	dysplasia	176
437	Spondyloepiphyseal dysplasia, Omani type, 608637 (3)	dysplasia	9469
437	Spondylometaepiphyseal dysplasia, short limb-hand type, 271665 (3)	dysplasia	4921
437	Spondylometaphyseal dysplasia, Japanese type (3)	dysplasia	1300
437	Spondylometaphyseal dysplasia, Kozlowski type, 184252 (3)	dysplasia	59341
438	Episodic ataxia, type 2, 108500 (3)	episodic ataxia	773
438	Episodic ataxia, type 5 (3)	episodic ataxia	785
438	Episodic ataxia, type 6, 612656 (3)	episodic ataxia	6507
438	Episodic ataxia/myokymia syndrome, 160120 (3)	episodic ataxia/myokymia syndrome	3736
439	Epstein syndrome, 153650 (3)	epstein syndrome	4627
440	Erythermalgia, primary, 133020 (3)	erythermalgia	6335
441	Erythremias, alpha- (3)	erythremias	3039
441	Erythremias, beta- (3)	erythremias	3043
442	Erythrocyte lactate transporter defect, 245340 (3)	erythrocyte lactate transporter defect	6566
443	Erythrocytosis (3)	erythrocytosis	3040
443	Erythrocytosis, familial, 3, 609820 (3)	erythrocytosis	54583
443	Erythrocytosis, familial, 4, 611783 (3)	erythrocytosis	2034
443	[Erythrocytosis, familial], 133100 (3)	erythrocytosis	2057
444	Erythrokeratoderma, progressive symmetric, 602036 (3)	erythrokeratoderma	4014
444	Erythrokeratodermia variabilis with erythema gyratum repens, 133200 (3)	erythrokeratoderma	127534
444	Erythrokeratodermia variabilis, 133200 (3)	erythrokeratoderma	2707
445	Escobar syndrome, 265000 (3)	escobar syndrome	1146
446	Esophageal cancer, somatic, 133239 (3)	esophageal cancer	7048
446	Esophageal carcinoma, somatic, 133239 (3)	esophageal cancer	6049
446	Esophageal squamous cell carcinoma, 133239 (3)	esophageal cancer	11178
446	Esophageal squamous cell carcinoma, 133239 (3)	esophageal cancer	51741
447	Estrogen resistance (3)	estrogen resistance	2099
448	Ethylmalonic encephalopathy, 602473 (3)	ethylmalonic encephalopathy	23474
449	Ewing sarcoma, 612219 (3)	ewing sarcoma	2130
450	Exocrine pancreatic insufficiency, dyserythropoietic anemia, and calvarial hyperostosis, 612714 (3)	exocrine pancreatic insufficiency	84701
451	Exostoses, multiple, type 1, 133700 (3)	exostoses	2131
451	Exostoses, multiple, type 2, 133701 (3)	exostoses	2132
452	Exudative vitreoretinopathy 4, 601813 (3)	exudative vitreoretinopathy	4041
452	Exudative vitreoretinopathy 5, 613310 (3)	exudative vitreoretinopathy	23554
452	Exudative vitreoretinopathy, 133780 (3)	exudative vitreoretinopathy	8322
452	Exudative vitreoretinopathy, X-linked, 305390 (3)	exudative vitreoretinopathy	4693
453	FG syndrome 2, 300321 (3)	fg syndrome	2316
453	FG syndrome 4, 300422 (3)	fg syndrome	8573
454	Fabry disease, 301500 (3)	fabry disease	2717
454	Fabry disease, cardiac variant, 301500 (3)	fabry disease	2717
455	Facioscapulohumeral muscular dystrophy-1A (3)	facioscapulohumeral muscular dystrophy	2489
456	Factor V and factor VIII, combined deficiency of, 227300 (3)	factor	90411
456	Factor V deficiency, 227400 (3)	factor	2153
456	Factor VII deficiency (3)	factor	2155
456	Factor X deficiency (3)	factor	2159
456	Factor XI deficiency, autosomal dominant, 612416 (3)	factor	2160
456	Factor XI deficiency, autosomal recessive, 612416 (3)	factor	2160
456	Factor XII deficiency, 234000 (3)	factor	2161
456	Factor XIIIA deficiency, 613225 (3)	factor	2162
456	Factor XIIIB deficiency (3)	factor	2165
457	Failure of tooth eruption, primary, 125350 (3)	failure of tooth eruption	5745
458	Familial Mediterranean fever, AD, 134610 (3)	familial mediterranean fever	4210
458	Familial Mediterranean fever, AR, 249100 (3)	familial mediterranean fever	4210
459	Familial cold autoinflammatory syndrome 2, 611762 (3)	familial cold autoinflammatory syndrome	91662
460	Fanconi anemia, complementation group A, 227650 (3)	fanconi anemia	2175
460	Fanconi anemia, complementation group B, 300514 (3)	fanconi anemia	2187
460	Fanconi anemia, complementation group C (3)	fanconi anemia	2176
460	Fanconi anemia, complementation group D1, 605724 (3)	fanconi anemia	675
460	Fanconi anemia, complementation group D2 (3)	fanconi anemia	2177
460	Fanconi anemia, complementation group E (3)	fanconi anemia	2178
460	Fanconi anemia, complementation group F (3)	fanconi anemia	2188
460	Fanconi anemia, complementation group G (3)	fanconi anemia	2189
460	Fanconi anemia, complementation group I, 608053 (3)	fanconi anemia	55215
460	Fanconi anemia, complementation group J, 609054 (3)	fanconi anemia	83990
460	Fanconi anemia, complementation group L (3)	fanconi anemia	55120
460	Fanconi anemia, complementation group M (3)	fanconi anemia	57697
460	Fanconi anemia, complementation group N, 610832 (3)	fanconi anemia	79728
461	Fanconi renotubular syndrome 2, 613388 (3)	fanconi renotubular syndrome	6569
462	Fanconi-Bickel syndrome, 227810 (3)	fanconi-bickel syndrome	6514
463	Farber lipogranulomatosis (3)	farber lipogranulomatosis	427
464	Fatty liver, acute, of pregnancy, 609016 (3)	fatty liver	3030
465	Favism (3)	favism	2539
466	Fechtner syndrome, 153640 (3)	fechtner syndrome	4627
467	Feingold syndrome, 164280 (3)	feingold syndrome	4613
468	Fertile eunuch syndrome, 228300 (3)	fertile eunuch syndrome	2798
469	Fetal akinesia deformation sequence, 208150 (3)	fetal akinesia deformation sequence	285489
469	Fetal akinesia deformation sequence, 208150 (3)	fetal akinesia deformation sequence	5913
470	Fetal hemoglobin quantitative trait locus 1, 141749 (3)	fetal hemoglobin quantitative trait locus	3047
470	Fetal hemoglobin quantitative trait locus 1, 141749 (3)	fetal hemoglobin quantitative trait locus	3048
471	Fibrodysplasia ossificans progressiva, 135100 (3)	fibrodysplasia ossificans progressiva	90
472	Fibromatosis, gingival, 135300 (3)	fibromatosis	6654
472	Fibromatosis, juvenile hyaline, 228600 (3)	fibromatosis	118429
473	Fibrosis of extraocular muscles, congenital, 1, 135700 (3)	fibrosis of extraocular muscles	55605
473	Fibrosis of extraocular muscles, congenital, 2, 602078 (3)	fibrosis of extraocular muscles	401
473	Fibrosis of extraocular muscles, congenital, 3A, 600638 (3)	fibrosis of extraocular muscles	10381
473	Fibrosis of extraocular muscles, congenital, 3B, 135700 (3)	fibrosis of extraocular muscles	55605
474	Fibular hypoplasia and complex brachydactyly, 228900 (3)	fibular hypoplasia and complex brachydactyly	8200
475	Fish-eye disease, 136120 (3)	fish-eye disease	3931
476	Fletcher factor deficiency, 612423 (3)	fletcher factor	3818
477	Focal cortical dysplasia, Taylor balloon cell type, 607341 (3)	focal cortical dysplasia	7248
478	Focal dermal hypoplasia, 305600 (3)	focal dermal hypoplasia	64840
479	Focal segmental glomerulosclerosis 5, 613237 (3)	focal segmental glomerulosclerosis	64423
480	Folate malabsorption, hereditary, 229050 (3)	folate malabsorption	113235
481	Follicle-stimulating hormone deficiency, isolated, 229070 (3)	follicle-stimulating hormone	2488
482	Forebrain defects (3)	forebrain defects	6997
483	Foveal hyperplasia, 136520 (3)	foveal hyperplasia	5080
484	Foveomacular dystrophy, adult-onset, with choroidal neovascularization, 608161 (3)	foveomacular dystrophy	5961
485	Fragile X syndrome, 300624 (3)	fragile x syndrome	2332
486	Fragile X tremor/ataxia syndrome, 300623 (3)	fragile x tremor/ataxia syndrome	2332
487	Frank-ter Haar syndrome, 249420 (3)	frank-ter haar syndrome	285590
488	Fraser syndrome, 219000 (3)	fraser syndrome	80144
488	Fraser syndrome, 219000 (3)	fraser syndrome	341640
489	Frasier syndrome, 136680 (3)	frasier syndrome	7490
490	Friedreich ataxia with retained reflexes, 229300 (3)	friedreich ataxia	2395
490	Friedreich ataxia, 229300 (3)	friedreich ataxia	2395
491	Frontometaphyseal dysplasia, 305620 (3)	frontometaphyseal dysplasia	2316
492	Frontorhiny, 136760 (3)	frontorhiny	257
493	Frontotemporal lobar degeneration with ubiquitin-positive inclusions, 607485 (3)	frontotemporal lobar degeneration	2896
494	Fructose intolerance, 229600 (3)	fructose	229
494	Fructose-1,6-bidphosphatase deficiency, 229700 (3)	fructose	2203
495	Fucosidosis, 230000 (3)	fucosidosis	2517
496	Fucosyltransferase-6 deficiency (3)	fucosyltransferase	2528
497	Fuhrmann syndrome, 228930 (3)	fuhrmann syndrome	7476
498	Fumarase deficiency, 606812 (3)	fumarase	2271
499	Fundus albipunctatus, 136880 (3)	fundus albipunctatus	5959
499	Fundus albipunctatus, 136880 (3)	fundus albipunctatus	6017
500	Fundus flavimaculatus, 248200 (3)	fundus flavimaculatus	24
501	G6PD deficiency (3)	g6pd	2539
502	GABA-transaminase deficiency, 613163 (3)	gaba-transaminase	18
503	GAMT deficiency, 612736 (3)	gamt	2593
504	GM1-gangliosidosis, type I, 230500 (3)	gm	2720
504	GM1-gangliosidosis, type II, 230600 (3)	gm	2720
504	GM1-gangliosidosis, type III, 230650 (3)	gm	2720
504	GM2-gangliosidosis, AB variant, 272750 (3)	gm	2760
504	GM2-gangliosidosis, several forms, 272800 (3)	gm	3073
505	GRACILE syndrome, 603358 (3)	gracile syndrome	617
506	Galactokinase deficiency with cataracts, 230200 (3)	galactokinase	2584
507	Galactose epimerase deficiency, 230350 (3)	galactose epimerase	2582
508	Galactosemia, 230400 (3)	galactosemia	2592
509	Galactosialidosis, 256540 (3)	galactosialidosis	5476
510	Gallbladder disease 1, 600803 (3)	gallbladder disease	5244
510	Gallbladder disease 4, 611465 (3)	gallbladder disease	64241
511	Gardner syndrome (3)	gardner syndrome	324
512	Gastric cancer, familial diffuse, 137215 (3)	gastric cancer	999
512	Gastric cancer, somatic, 137215 (3)	gastric cancer	324
512	Gastric cancer, somatic, 137215 (3)	gastric cancer	843
512	Gastric cancer, somatic, 137215 (3)	gastric cancer	2064
512	Gastric cancer, somatic, 137215 (3)	gastric cancer	2263
512	Gastric cancer, somatic, 137215 (3)	gastric cancer	3659
512	Gastric cancer, somatic, 137215 (3)	gastric cancer	1316
512	Gastric cancer, somatic, 137215 (3)	gastric cancer	4595
512	Gastric cancer, somatic, 137215 (3)	gastric cancer	5290
512	{Gastric cancer risk after H. pylori infection}, 137215 (3)	gastric cancer risk after h. pylori infection	3553
512	{Gastric cancer risk after H. pylori infection}, 137215 (3)	gastric cancer risk after h. pylori infection	3557
513	Gastrointestinal stromal tumor, somatic, 606764 (3)	gastrointestinal stromal tumor	3815
513	Gastrointestinal stromal tumor, somatic, 606764 (3)	gastrointestinal stromal tumor	5156
514	Gaucher disease, atypical, 610539 (3)	gaucher disease	5660
514	Gaucher disease, perinatal lethal, 608013 (3)	gaucher disease	2629
514	Gaucher disease, type I, 230800(3)	gaucher disease	2629
514	Gaucher disease, type II, 230900 (3)	gaucher disease	2629
514	Gaucher disease, type III, 231000 (3)	gaucher disease	2629
514	Gaucher disease, type IIIC, 231005 (3)	gaucher disease	2629
515	Gaze palsy, horizontal, with progressive scoliosis, 607313 (3)	gaze palsy	64221
516	Geleophysic dysplasia, 231050 (3)	geleophysic dysplasia	9719
517	Germ cell tumor (3)	germ cell tumor	8915
517	Germ cell tumors, 273300 (3)	germ cell tumors	3815
518	Geroderma osteodysplasticum, 231070 (3)	geroderma osteodysplasticum	92344
519	Gerstmann-Straussler disease, 137440 (3)	gerstmann-straussler disease	5621
520	Ghosal syndrome, 231095 (3)	ghosal syndrome	6916
521	Giant axonal neuropathy-1, 256850 (3)	giant axonal neuropathy	8139
522	Giant platelet disorder, isolated (3)	giant platelet disorder	2812
523	Giant-cell fibroblastoma (3)	giant-cell fibroblastoma	5155
524	Gitelman syndrome, 263800 (3)	gitelman syndrome	6559
525	Glanzmann thrombasthenia, type A, 273800 (3)	glanzmann thrombasthenia	3674
525	Glanzmann thrombasthenia, type B (3)	glanzmann thrombasthenia	3690
526	Glaucoma 1, open angle, 1O, 613100 (3)	glaucoma	4909
526	Glaucoma 1, open angle, E, 137760 (3)	glaucoma	10133
526	Glaucoma 1, open angle, G, 609887 (3)	glaucoma	134430
526	Glaucoma 1A, primary open angle, juvenile-onset, 137750 (3)	glaucoma	4653
526	Glaucoma 1A, primary open angle, recessive (3)	glaucoma	4653
526	Glaucoma 3, primary congenital, D, 613086 (3)	glaucoma	4053
526	Glaucoma 3A, primary congenital, 231300 (3)	glaucoma	1545
526	Glaucoma, early-onset, digenic (3)	glaucoma	1545
526	Glaucoma, early-onset, digenic (3)	glaucoma	4653
526	Glaucoma, primary open angle, adult-onset, 137760 (3)	glaucoma	1545
526	Glaucoma, primary open angle, juvenile-onset, 137750 (3)	glaucoma	1545
526	{Glaucoma, normal tension, susceptibility to}, 606657 (3)	glaucoma	4976
526	{Glaucoma, normal tension, susceptibility to}, 606657 (3)	glaucoma	10133
527	Glioblastoma, somatic, 137800 (3)	glioblastoma	2064
527	{Glioblastoma 3}, 613029 (3)	glioblastoma	675
527	{Glioblastoma, susceptibility to}, 137800 (3)	glioblastoma	5468
528	Globozoospermia, 102530 (3)	globozoospermia	83893
529	Glomerulocystic kidney disease with hyperuricemia and isosthenuria, 609886 (3)	glomerulocystic kidney disease	7369
530	Glomerulopathy with fibronectin deposits 2, 601894 (3)	glomerulopathy	2335
531	Glomerulosclerosis, focal segmental, 1, 603278 (3)	glomerulosclerosis	81
531	Glomerulosclerosis, focal segmental, 2, 603965 (3)	glomerulosclerosis	7225
531	Glomerulosclerosis, focal segmental, 3, 607832 (3)	glomerulosclerosis	23607
532	Glomuvenous malformations, 138000 (3)	glomuvenous malformations	11146
533	Glucocorticoid deficiency 2, 607398 (3)	glucocorticoid	56246
533	Glucocorticoid deficiency, due to ACTH unresponsiveness, 202200 (3)	glucocorticoid	4158
534	Glucose transport defect, blood-brain barrier, 606777 (3)	glucose transport defect	6513
535	Glucose/galactose malabsorption, 606824 (3)	glucose/galactose malabsorption	6523
536	Glutamate formiminotransferase deficiency, 229100 (3)	glutamate formiminotransferase	10841
537	Glutamine deficiency, congenital, 610015 (3)	glutamine	2752
538	Glutaricaciduria, type I, 231670 (3)	glutaricaciduria	2639
538	Glutaricaciduria, type IIA, 231680 (3)	glutaricaciduria	2108
538	Glutaricaciduria, type IIB, 231680 (3)	glutaricaciduria	2109
538	Glutaricaciduria, type IIC, 231680 (3)	glutaricaciduria	2110
539	Glutathione synthetase deficiency, 266130 (3)	glutathione synthetase	2937
540	Glycerol kinase deficiency, 307030 (3)	glycerol kinase	2710
541	Glycine N-methyltransferase deficiency, 606664 (3)	glycine n-methyltransferase	27232
542	Glycine encephalopathy, 605899 (3)	glycine encephalopathy	275
542	Glycine encephalopathy, 605899 (3)	glycine encephalopathy	2653
542	Glycine encephalopathy, 605899 (3)	glycine encephalopathy	2731
543	Glycogen storage disease 0, muscle, 611556 (3)	glycogen storage disease	2997
543	Glycogen storage disease I (3)	glycogen storage disease	2538
543	Glycogen storage disease II, 232300 (3)	glycogen storage disease	2548
543	Glycogen storage disease IIIa, 232400 (3)	glycogen storage disease	178
543	Glycogen storage disease IIIb, 232400 (3)	glycogen storage disease	178
543	Glycogen storage disease IIb, 300257 (3)	glycogen storage disease	3920
543	Glycogen storage disease IV, 232500 (3)	glycogen storage disease	2632
543	Glycogen storage disease IXc, 613027 (3)	glycogen storage disease	5261
543	Glycogen storage disease Ib, 232220 (3)	glycogen storage disease	2542
543	Glycogen storage disease Ic, 232240 (3)	glycogen storage disease	2542
543	Glycogen storage disease Ic, 232240 (3) (?)	glycogen storage disease	10786
543	Glycogen storage disease VI (3)	glycogen storage disease	5836
543	Glycogen storage disease VII, 232800 (3)	glycogen storage disease	5213
543	Glycogen storage disease X, 261670 (3)	glycogen storage disease	5224
543	Glycogen storage disease XI, 612933 (3)	glycogen storage disease	3939
543	Glycogen storage disease XII, 611881 (3)	glycogen storage disease	226
543	Glycogen storage disease XIII, 612932 (3)	glycogen storage disease	2027
543	Glycogen storage disease XIV, 612934 (3)	glycogen storage disease	5236
543	Glycogen storage disease of heart, lethal congenital, 261740 (3)	glycogen storage disease	51422
543	Glycogen storage disease, type 0, 240600 (3)	glycogen storage disease	2998
543	Glycogen storage disease, type IXa1, 306000 (3)	glycogen storage disease	5256
543	Glycogen storage disease, type IXa2, 306000 (3)	glycogen storage disease	5256
544	Glycosylphosphatidylinositol deficiency, 610293 (3)	glycosylphosphatidylinositol	93183
545	Gnathodiaphyseal dysplasia, 166260 (3)	gnathodiaphyseal dysplasia	203859
546	Golabi-Ito-Hall syndrome (3)	golabi-ito-hall syndrome	10084
547	Goldberg-Shprintzen megacolon syndrome, 609460 (3)	goldberg-shprintzen megacolon syndrome	26128
548	Gout, PRPS-related, 300661 (3)	gout	5631
549	Greenberg dysplasia, 215140 (3)	greenberg dysplasia	3930
550	Greig cephalopolysyndactyly syndrome, 175700 (3)	greig cephalopolysyndactyly syndrome	2737
551	Griscelli syndrome, type 1, 214450 (3)	griscelli syndrome	4644
551	Griscelli syndrome, type 2, 607624 (3)	griscelli syndrome	5873
551	Griscelli syndrome, type 3, 609227 (3)	griscelli syndrome	79083
552	Growth hormone deficiency with pituitary anomalies, 182230 (3)	growth hormone	8820
552	Growth hormone deficiency, isolated, type IA, 262400 (3)	growth hormone	2688
552	Growth hormone deficiency, isolated, type IB, 612781 (3)	growth hormone	2688
552	Growth hormone deficiency, isolated, type IB, 612781 (3)	growth hormone	2692
552	Growth hormone deficiency, isolated, type II, 173100 (3)	growth hormone	2688
553	Growth hormone insensitivity with immunodeficiency, 245590 (3)	insensitivity to growth hormone	6777
554	Growth retardation with deafness and mental retardation due to IGF1 deficiency, 608747 (3)	growth retardation	3479
554	Growth retardation, developmental delay, coarse facies, and early death, 612938 (3)	growth retardation	79068
555	Guttmacher syndrome, 176305 (3)	guttmacher syndrome	3209
556	Gyrate atrophy of choroid and retina with or without ornithinemia, 258870 (3)	gyrate atrophy of choroid and retina	4942
557	HARP syndrome, 607236 (3)	harp syndrome	80025
558	HDL deficiency, type 2, 604091 (3)	hdl	19
558	{HDL response to hormone replacement, augmented} (3)	hdl response to hormone replacement	2099
559	HELLP syndrome, maternal, of pregnancy, 609016 (3)	hellp syndrome	3030
560	HMG-CoA lyase deficiency (3)	hmg-coa lyase	3155
561	HMG-CoA synthase-2 deficiency, 605911 (3)	hmg-coa synthase	3158
562	HPRT-related gout, 300323 (3)	hprt-related gout	3251
563	Haddad syndrome, 209880 (3)	haddad syndrome	429
564	Hailey-Hailey disease, 169600 (3)	hailey-hailey disease	27032
565	Haim-Munk syndrome, 245010 (3)	haim-munk syndrome	1075
566	Hallermann-Streiff syndrome, 234100 (3)	hallermann-streiff syndrome	2697
567	Hand-foot-uterus syndrome, 140000 (3)	hand-foot-uterus syndrome	3209
568	Harderoporphyria, 121300 (3)	harderoporphyria	1371
569	Hartnup disorder, 234500 (3)	hartnup disorder	340024
570	Hawkinsinuria, 140350 (3)	hawkinsinuria	3242
571	Hay-Wells syndrome, 106260 (3)	hay-wells syndrome	8626
572	Hearing loss, low-frequency sensorineural, 600965 (3)	hearing loss	7466
573	Heart block, nonprogressive, 113900 (3)	heart block	6331
573	Heart block, progressive, type IA, 113900 (3)	heart block	6331
574	Heinz body anemia, 140700 (3)	heinz body anemia	3040
574	Heinz body anemias, alpha-, 140700 (3)	heinz body anemias	3039
574	Heinz body anemias, beta-, 140700 (3)	heinz body anemias	3043
575	Hemangioblastoma, cerebellar, somatic (3)	hemangioblastoma	7428
576	Hemangioma, capillary infantile, somatic, 602089 (3)	hemangioma	2324
576	Hemangioma, capillary infantile, somatic, 602089 (3)	hemangioma	3791
576	{Hemangioma, capillary infantile, susceptibility to}, 602089 (3)	hemangioma	84168
576	{Hemangioma, capillary infantile, susceptibility to}, 602089 (3)	hemangioma	3791
577	Hematopoiesis, cyclic, 162800 (3)	hematopoiesis	1991
578	Hematuria, benign familial, 141200 (3)	hematuria	1285
578	Hematuria, familial benign (3)	hematuria	1286
579	Heme oxygenase-1 deficiency (3)	heme oxygenase	3162
580	Hemiplegic migraine, familial, 141500 (3)	hemiplegic migraine	773
581	Hemochromatosis (3)	hemochromatosis	3077
581	Hemochromatosis, type 1B, 613313 (3)	hemochromatosis	57817
581	Hemochromatosis, type 2A, 602390 (3)	hemochromatosis	148738
581	Hemochromatosis, type 3, 604250 (3)	hemochromatosis	7036
581	Hemochromatosis, type 4, 606069 (3)	hemochromatosis	30061
582	Hemoglobin H disease (3)	hemoglobin h disease	3040
583	Hemolytic anemia due to G6PD deficiency (3)	hemolytic anemia	2539
583	Hemolytic anemia due to adenylate kinase deficiency, 612631 (3)	hemolytic anemia	203
583	Hemolytic anemia due to bisphosphoglycerate mutase deficiency (3)	hemolytic anemia	669
583	Hemolytic anemia due to gamma-glutamylcysteine synthetase deficiency, 230450 (3)	hemolytic anemia	2729
583	Hemolytic anemia due to glucosephosphate isomerase deficiency (3)	hemolytic anemia	2821
583	Hemolytic anemia due to glutathione synthetase deficiency, 231900 (3)	hemolytic anemia	2937
583	Hemolytic anemia due to hexokinase deficiency, 235700 (3)	hemolytic anemia	3098
583	Hemolytic anemia due to triosephosphate isomerase deficiency (3)	hemolytic anemia	7167
584	Hemolytic uremic syndrome, atypical, susceptibility to, 1}, 235400 (3)	hemolytic uremic syndrome	3075
584	{Hemolytic uremic syndrome, atypical, susceptibility to, 2}, 612922 (3)	hemolytic uremic syndrome	4179
584	{Hemolytic uremic syndrome, atypical, susceptibility to, 3}, 612923 (3)	hemolytic uremic syndrome	3426
584	{Hemolytic uremic syndrome, atypical, susceptibility to, 4}, 612924 (3)	hemolytic uremic syndrome	629
584	{Hemolytic uremic syndrome, atypical, susceptibility to, 5}, 612925 (3)	hemolytic uremic syndrome	718
584	{Hemolytic uremic syndrome, atypical, susceptibility to, 6}, 612926 (3)	hemolytic uremic syndrome	7056
584	{Hemolytic uremic syndrome, atypical, susceptibility to}, 235400 (3)	hemolytic uremic syndrome	3078
584	{Hemolytic uremic syndrome, atypical, susceptibility to}, 235400 (3)	hemolytic uremic syndrome	10878
585	Hemophagocytic lymphohistiocytosis, familial, 2, 603553 (3)	hemophagocytic lymphohistiocytosis	5551
585	Hemophagocytic lymphohistiocytosis, familial, 3, 608898 (3)	hemophagocytic lymphohistiocytosis	201294
585	Hemophagocytic lymphohistiocytosis, familial, 4, 603552 (3)	hemophagocytic lymphohistiocytosis	8676
585	Hemophagocytic lymphohistiocytosis, familial, 5 (3)	hemophagocytic lymphohistiocytosis	6813
586	Hemophilia A (3)	hemophilia	2157
586	Hemophilia B, 306900 (3)	hemophilia	2158
587	Hemorrhagic diathesis due to 'antithrombin' Pittsburgh (3)	hemorrhagic diathesis	5265
588	Hemosiderosis, systemic, due to aceruloplasminemia, 604290 (3)	hemosiderosis	1356
589	Hennekam lymphangiectasia-lymphedema syndrome, 235510 (3)	hennekam lymphangiectasia-lymphedema syndrome	147372
590	Hepatic adenoma, 142330 (3)	hepatic adenoma	6927
591	Hepatic failure, early onset, and neurologic disorder (3)	hepatic failure	6341
592	Hepatic lipase deficiency (3)	hepatic lipase	3990
593	Hepatic venoocclusive disease with immunodeficiency, 235550 (3)	hepatic venoocclusive disease	3431
594	Hepatoblastoma (3)	hepatocellular carcinoma	324
594	Hepatoblastoma (3)	hepatocellular carcinoma	1499
594	Hepatocellular cancer, 114550 (3)	hepatocellular carcinoma	5157
594	Hepatocellular carcinoma (3)	hepatocellular carcinoma	3482
594	Hepatocellular carcinoma, 114550 (3)	hepatocellular carcinoma	1499
594	Hepatocellular carcinoma, 114550 (3)	hepatocellular carcinoma	7157
594	Hepatocellular carcinoma, childhood type, 114550 (3)	hepatocellular carcinoma	4233
594	Hepatocellular carcinoma, somatic, 114550 (3)	hepatocellular carcinoma	8312
594	Hepatocellular carcinoma, somatic, 114550 (3)	hepatocellular carcinoma	841
594	Hepatocellular carcinoma, somatic, 114550 (3)	hepatocellular carcinoma	5290
595	Hereditary hemorrhagic telangiectasia-1, 187300 (3)	hereditary hemorrhagic telangiectasia	2022
595	Hereditary hemorrhagic telangiectasia-2, 600376 (3)	hereditary hemorrhagic telangiectasia	94
596	Hereditary motor and sensory neuropathy VI, 601152 (3)	hereditary motor and sensory neuropathy	9927
596	Hereditary motor and sensory neuropathy, type IIc, 606071 (3)	hereditary motor and sensory neuropathy	59341
597	Hereditary persistence of fetal hemoglobin (3)	hereditary persistence of fetal hemoglobin	3043
598	Hermansky-Pudlak syndrome 1, 203300 (3)	hermansky-pudlak syndrome	3257
598	Hermansky-Pudlak syndrome 2, 608233 (3)	hermansky-pudlak syndrome	8546
598	Hermansky-Pudlak syndrome 3, 203300 (3)	hermansky-pudlak syndrome	84343
598	Hermansky-Pudlak syndrome 4, 203300 (3)	hermansky-pudlak syndrome	89781
598	Hermansky-Pudlak syndrome 5, 203300 (3)	hermansky-pudlak syndrome	11234
598	Hermansky-Pudlak syndrome 6, 203300 (3)	hermansky-pudlak syndrome	79803
598	Hermansky-Pudlak syndrome 7, 203300 (3)	hermansky-pudlak syndrome	84062
598	Hermansky-Pudlak syndrome 8, 203300 (3)	hermansky-pudlak syndrome	388552
599	Heterotaxy, X-linked visceral, 306955 (3)	heterotaxy	7547
599	Heterotaxy, visceral, 2, autosomal, 605376 (3)	heterotaxy	55997
599	Heterotaxy, visceral, 4, autosomal (3)	heterotaxy	93
599	Heterotaxy, visceral, 5, 270100 (3)	heterotaxy	4838
600	Heterotopia, periventricular, 300049 (3)	heterotopia	2316
600	Heterotopia, periventricular, ED variant, 300537 (3)	heterotopia	2316
601	Hirschsprung disease, 142623 (3)	hirschsprung disease	2668
601	Hirschsprung disease, 142623 (3)	hirschsprung disease	5979
601	Hirschsprung disease, cardiac defects, and autonomic dysfunction (3)	hirschsprung disease	1889
601	Hirschsprung disease, short-segment, 142623 (3)	hirschsprung disease	8929
601	{Hirschsprung disease, susceptibility to, 2}, 600155 (3)	hirschsprung disease	1910
601	{Hirschsprung disease, susceptibility to, 4}, 142623 (3)	hirschsprung disease	1908
602	Histiocytoma, angiomatoid fibrous, somatic, 612160 (3)	histiocytoma	1385
603	Hodgkin lymphoma, 236000 (3)	hodgkin lymphoma	200942
604	Holocarboxylase synthetase deficiency, 253270 (3)	holocarboxylase synthetase	3141
605	Holoprosencephaly-2, 157170 (3)	holoprosencephaly	6496
605	Holoprosencephaly-3, 142945 (3)	holoprosencephaly	6469
605	Holoprosencephaly-4, 142946 (3)	holoprosencephaly	7050
605	Holoprosencephaly-5, 609637 (3)	holoprosencephaly	7546
605	Holoprosencephaly-7, 610828 (3)	holoprosencephaly	5727
605	Holoprosencephaly-9, 610829 (3)	holoprosencephaly	2736
606	Holt-Oram syndrome, 142900 (3)	holt-oram syndrome	6910
607	Homocysteine, total plasma, elevated (3)	homocysteine	1491
608	Homocystinuria due to MTHFR deficiency, 236250 (3)	homocystinuria	4524
608	Homocystinuria, B6-responsive and nonresponsive types, 236200 (3)	homocystinuria	875
608	Homocystinuria, cblD type, variant 1, 277410 (3)	homocystinuria	27249
609	Homocystinuria-megaloblastic anemia, cbl E type, 236270 (3)	mix homocystinuria-megaloblastic anemia	4552
610	Hoyeraal-Hreidarsson syndrome, 300240 (3)	hoyeraal-hreidarsson syndrome	1736
611	Humerospinal dysostosis, 143095 (3)	humerospinal dysostosis	9469
612	Huntington disease, 143100 (3)	huntington disease	3064
612	Huntington disease-like 1, 603218 (3)	huntington disease	5621
612	Huntington disease-like 2, 606438 (3)	huntington disease	57338
612	Huntington disease-like-4, 607136 (3)	huntington disease	6908
613	Hutchinson-Gilford progeria, 176670 (3)	hutchinson-gilford progeria	4000
614	Hyalinosis, infantile systemic, 236490 (3)	hyalinosis	118429
615	Hydatidiform mole, 231090 (3)	hydatidiform mole	199713
616	Hydranencephaly with abnormal genitalia, 300215 (3)	hydranencephaly	170302
617	Hydrocephalus due to aqueductal stenosis, 307000 (3)	hydrocephalus	3897
617	Hydrocephalus with Hirschsprung disease and cleft palate, 142623 (3)	hydrocephalus	3897
617	Hydrocephalus with congenital idiopathic intestinal pseudoobstruction, 307000 (3)	hydrocephalus	3897
618	Hydrolethalus syndrome, 236680 (3)	hydrolethalus syndrome	219844
619	Hyper-IgD syndrome, 260920 (3)	hyper-igd syndrome	4598
620	Hyper-IgE recurrent infection syndrome, 147060 (3)	hyper-ige recurrent infection syndrome	6774
620	Hyper-IgE recurrent infection syndrome, autosomal recessive, 243700 (3)	hyper-ige recurrent infection syndrome	81704
621	Hyperalphalipoproteinemia, 143470 (3)	hyperalphalipoproteinemia	1071
622	Hyperandrogenism, nonclassic type, due to 21-hydroxylase deficiency (3)	hyperandrogenism	1589
623	Hyperbilirubinemia, familial transcient neonatal, 237900 (3)	hyperbilirubinemia	54658
624	Hypercarotenemia and vitamin A deficiency, autosomal dominant, 115300 (3)	hypercarotenemia and vitamin	53630
625	Hypercholanemia, familial, 607748 (3)	hypercholanemia	570
625	Hypercholanemia, familial, 607748 (3)	hypercholanemia	2052
625	Hypercholanemia, familial, 607748 (3)	hypercholanemia	9414
626	Hypercholesterolemia, due to ligand-defective apo B, 144010 (3)	hypercholesterolemia	338
626	Hypercholesterolemia, familial, 143890 (3)	hypercholesterolemia	3949
626	Hypercholesterolemia, familial, 3, 603776 (3)	hypercholesterolemia	255738
626	Hypercholesterolemia, familial, autosomal recessive, 603813 (3)	hypercholesterolemia	26119
626	Hypercholesterolemia, familial, modification of, 143890 (3)	hypercholesterolemia	336
626	{Hypercholesterolemia, familial, due to LDLR defect, modifier of}, 143890 (3)	hypercholesterolemia	2053
626	{Hypercholesterolemia, familial, modification of}, 143890 (3)	hypercholesterolemia	2690
626	{Hypercholesterolemia, susceptibility to}, 143890 (3)	hypercholesterolemia	10842
626	{Hypercholesterolemia, susceptibility to}, 143890 (3)	hypercholesterolemia	3700
627	Hyperchylomicronemia, late-onset, 144650 (3)	hyperchylomicronemia	116519
628	Hyperekplexia and epilepsy, 300607 (3)	hyperekplexia	23229
628	Hyperekplexia and spastic paraparesis (3)	hyperekplexia	2741
628	Hyperekplexia, 149400 (3)	hyperekplexia	10243
628	Hyperekplexia, 149400 (3)	hyperekplexia	9152
628	Hyperekplexia, autosomal recessive, 149400 (3)	hyperekplexia	2743
629	Hypereosinophilic syndrome, idiopathic, resistant to imatinib, 607685 (3)	hypereosinophilic syndrome	5156
630	Hyperferritinemia-cataract syndrome, 600886 (3)	hyperferritinemia-cataract syndrome	2512
631	Hyperglycinuria, 138500 (3)	hyperglycinuria	153201
631	Hyperglycinuria, 138500 (3)	hyperglycinuria	340024
631	Hyperglycinuria, 138500 (3)	hyperglycinuria	54716
632	Hyperinsulinemic hypoglycemia, familial, 1, 256450 (3)	hyperinsulinemic hypoglycemia	6833
632	Hyperinsulinemic hypoglycemia, familial, 2, 601820 (3)	hyperinsulinemic hypoglycemia	3767
632	Hyperinsulinemic hypoglycemia, familial, 3, 602485 (3)	hyperinsulinemic hypoglycemia	2645
632	Hyperinsulinemic hypoglycemia, familial, 4, 609975 (3)	hyperinsulinemic hypoglycemia	3033
632	Hyperinsulinemic hypoglycemia, familial, 5, 609968 (3)	hyperinsulinemic hypoglycemia	3643
632	Hyperinsulinemic hypoglycemia, familial, 7, 610021 (3)	hyperinsulinemic hypoglycemia	6566
633	Hyperinsulinism-hyperammonemia syndrome, 606762 (3)	hyperinsulinism-hyperammonemia syndrome	2746
634	Hyperkalemic periodic paralysis, type 2, 613345 (3)	hyperkalemic periodic paralysis	6329
635	Hyperkeratotic cutaneous capillary-venous malformations associated with cerebral capillary malformations, 116860 (3)	hyperkeratotic cutaneous capillary-venous malformations associated	889
636	Hyperlipoproteinemia, type III (3)	hyperlipoproteinemia	348
636	Hyperlipoproteinemia, type Ib, 207750 (3)	hyperlipoproteinemia	344
637	Hyperlysinemia, 238700 (3)	hyperlysinemia	10157
638	Hypermethioninemia with deficiency of S-adenosylhomocysteine hydrolase (3)	hypermethioninemia	191
638	Hypermethioninemia, persistent, autosomal dominant, due to methionine adenosyltransferase I/III deficiency, 250850 (3)	hypermethioninemia	4143
639	Hyperornithinemia-hyperammonemia-homocitrullinemia syndrome, 238970 (3)	hyperornithinemia-hyperammonemia-homocitrullinemia syndrome	10166
640	Hyperostosis, endosteal, 144750 (3)	hyperostosis	4041
640	Hyperostosis-hyperphosphatemia syndrome, 610233 (3)	hyperostosis-hyperphosphatemia syndrome	2591
641	Hyperoxaluria, primary, type 1, 259900 (3)	hyperoxaluria	189
641	Hyperoxaluria, primary, type II, 260000 (3)	hyperoxaluria	9380
642	Hyperparathyroidism, AD, 145000 (3)	hyperparathyroidism	4221
642	Hyperparathyroidism, familial primary, 145000 (3)	hyperparathyroidism	79577
642	Hyperparathyroidism, neonatal, 239200 (3)	hyperparathyroidism	846
642	Hyperparathyroidism-jaw tumor syndrome, 145001 (3)	hyperparathyroidism-jaw tumor syndrome	79577
643	Hyperpehnylalaninemia, BH4-deficient, B, 233910 (3)	hyperpehnylalaninemia	2643
644	Hyperphenylalaninemia, BH4-deficient, A, 261640 (3)	hyperphenylalaninemia	5805
644	Hyperphenylalaninemia, BH4-deficient, C, 261630 (3)	hyperphenylalaninemia	5860
644	Hyperphenylalaninemia, BH4-deficient, D, 264070 (3)	hyperphenylalaninemia	5092
644	[Hyperphenylalaninemia, non-PKU mild], 261600 (3)	hyperphenylalaninemia	5053
645	Hyperpigmentation, cutaneous, with hypertrichosis, hepatosplenomegaly, heart anomalies, hearing loss, and hypogonadism, 612391 (3)	hyperpigmentation	55315
645	Hyperpigmentation, familial progressive, 145250 (3)	hyperpigmentation	4254
646	Hyperproinsulinemia, familial, with or without diabetes (3)	hyperproinsulinemia	3630
647	Hyperprolinemia, type I, 239500 (3)	hyperprolinemia	5625
647	Hyperprolinemia, type II, 239510 (3)	hyperprolinemia	8659
648	Hyperprothrombinemia (3)	hyperprothrombinemia	2147
649	Hypertension, early-onset, autosomal dominant, with exacerbation in pregnancy, 605115 (3)	hypertension	4306
649	Hypertension, essential, 145500 (3)	hypertension	185
649	Hypertension, essential, 145500 (3)	hypertension	5740
649	Hypertension, mild low-renin (3)	hypertension	3291
649	{Hypertension, diastolic, resistance to}, 608622 (3)	hypertension	3779
649	{Hypertension, essential, salt-sensitive}, 145500 (3)	hypertension	118
649	{Hypertension, essential, susceptibility to}, 145500 (3)	hypertension	183
649	{Hypertension, essential, susceptibility to}, 145500 (3)	hypertension	1889
649	{Hypertension, essential, susceptibility to}, 145500 (3)	hypertension	2784
649	{Hypertension, insulin resistance-related, susceptibility to}, 125853 (3)	hypertension	56729
649	{Hypertension, pregnancy-induced}, 189800 (3)	hypertension	4846
649	{Hypertension, salt-sensitive essential, susceptibility to}, 145500 (3)	hypertension	1577
649	{Hypertension, susceptibility to}, 145500 (3)	hypertension	4846
650	Hyperthyroidism, familial gestational, 603373 (3)	hyperthyroidism	7253
650	Hyperthyroidism, nonautoimmune, 609152 (3)	hyperthyroidism	7253
651	Hypertrophic osteoarthropathy, primary, autosomal recessive, 259100 (3)	hypertrophic osteoarthropathy	3248
652	Hyperuricemic nephropathy, familial juvenile 1, 162000 (3)	hyperuricemic nephropathy	7369
652	Hyperuricemic nephropathy, familial juvenile 2, 613092 (3)	hyperuricemic nephropathy	5972
653	Hypoaldosteronism, congenital, due to CMO I deficiency, 203400 (3)	hypoaldosteronism	1585
653	Hypoaldosteronism, congenital, due to CMO II deficiency, 610600 (3)	hypoaldosteronism	1585
654	Hypoalphalipoproteinemia, 604091 (3)	hypoalphalipoproteinemia	335
655	Hypobetalipoproteinemia (3)	hypobetalipoproteinemia	338
655	Hypobetalipoproteinemia, normotriglyceridemic (3)	hypobetalipoproteinemia	338
656	Hypocalcemia, autosomal dominant, 146200 (3)	hypocalcemia	846
656	Hypocalcemia, autosomal dominant, with Bartter syndrome (3)	hypocalcemia	846
657	Hypocalciuric hypercalcemia, type I, 145980 (3)	hypocalciuric hypercalcemia	846
658	Hypochondroplasia, 146000 (3)	hypochondroplasia	2261
659	Hypochromic microcytic anemia (3)	hypochromic microcytic anemia	3040
660	Hypofibrinogenemia, gamma type (3)	hypofibrinogenemia	2266
661	Hypoglobulinemia and absent B cells (3)	hypoglobulinemia and absent b cells	29760
662	Hypoglycemia of infancy, leucine-sensitive, 240800 (3)	hypoglycemia of infancy	6833
663	Hypogonadism, hypergonadotropic (3)	hypogonadism	3972
663	Hypogonadism, hypogonadotropic, 146110 (3)	hypogonadism	60675
664	Hypogonadotropic hypogonadism (3)	hypogonadotropic hypogonadism	2798
664	Hypogonadotropic hypogonadism, 146110 (3)	hypogonadotropic hypogonadism	55636
664	Hypogonadotropic hypogonadism, 146110 (3)	hypogonadotropic hypogonadism	2260
664	Hypogonadotropic hypogonadism, 146110 (3)	hypogonadotropic hypogonadism	84634
664	Hypogonadotropic hypogonadism, 146110 (3)	hypogonadotropic hypogonadism	26012
664	Hypogonadotropic hypogonadism, 146110 (3)	hypogonadotropic hypogonadism	6866
664	Hypogonadotropic hypogonadism, 146110 (3)	hypogonadotropic hypogonadism	6870
665	Hypokalemic periodic paralysis, type 1, 170400 (3)	hypokalemic periodic paralysis	779
666	Hypomagnesemia 4, renal, 611718 (3)	hypomagnesemia	1950
666	Hypomagnesemia with secondary hypocalcemia, 602014 (3)	hypomagnesemia	140803
666	Hypomagnesemia, primary, 248250 (3)	hypomagnesemia	10686
666	Hypomagnesemia, renal, with ocular involvement, 248190 (3)	hypomagnesemia	149461
666	Hypomagnesemia-2, renal, 154020 (3)	hypomagnesemia	486
667	Hypomyelination, global cerebral, 612949 (3)	hypomyelination	8604
668	Hypoparathyroidism, autosomal dominant, 146200 (3)	hypoparathyroidism	5741
668	Hypoparathyroidism, autosomal recessive, 146200 (3)	hypoparathyroidism	5741
668	Hypoparathyroidism, familial isolated, 146200 (3)	hypoparathyroidism	9247
668	Hypoparathyroidism, sensorineural deafness, and renal dysplasia, 146255 (3)	hypoparathyroidism	2625
669	Hypoparathyroidism-retardation-dysmorphism syndrome, 241410 (3)	mix hypoparathyroidism-retardation-dysmorphism syndrome	6905
670	Hypophosphatasia, adult, 146300 (3)	hypophosphatasia	249
670	Hypophosphatasia, childhood, 241510 (3)	hypophosphatasia	249
670	Hypophosphatasia, infantile, 241500 (3)	hypophosphatasia	249
671	Hypophosphatemia, X-linked, 307800 (3)	hypophosphatemia	5251
672	Hypophosphatemic rickets with hypercalciuria, 241530 (3)	hypophosphatemic rickets	142680
672	Hypophosphatemic rickets, 300554 (3)	hypophosphatemic rickets	1184
672	Hypophosphatemic rickets, AR, 241520 (3)	hypophosphatemic rickets	1758
672	Hypophosphatemic rickets, autosomal dominant, 193100 (3)	hypophosphatemic rickets	8074
672	Hypophosphatemic rickets, autosomal recessive, 2, 613312 (3)	hypophosphatemic rickets	5167
673	Hypoplastic left heart syndrome, 241550 (3)	hypoplastic left heart syndrome	2697
674	Hypoproteinemia, hypercatabolic, 241600 (3)	hypoproteinemia	567
675	Hypoprothrombinemia (3)	hypoprothrombinemia	2147
676	Hypospadias 1, X-linked, 300633 (3)	hypospadias	367
676	Hypospadias 2, X-linked, 300758 (3)	hypospadias	10046
677	Hypothryoidism, congenital, nongoitrous 4, 275100 (3)	hypothryoidism	7252
678	Hypothyroidism, congenital nongoitrous, 5, 225250 (3)	hypothyroidism	1482
678	Hypothyroidism, congenital, due to thyroid dysgenesis or hypoplasia, 218700 (3)	hypothyroidism	7849
678	Hypothyroidism, congenital, nongoitrous, 1 275200 (3)	hypothyroidism	7253
678	{Hypothyroidism, autoimmune}, 140300 (3)	hypothyroidism	1493
679	Hypotrichosis and recurrent skin vesicles, 613102 (3)	hypotrichosis	1825
679	Hypotrichosis simplex of scalp, 146520 (3)	hypotrichosis	1041
679	Hypotrichosis, congenital, with juvenile macular dystrophy, 601553 (3)	hypotrichosis	1001
679	Hypotrichosis, hereditary, Marie Unna type, 1, 146550 (3)	hypotrichosis	55806
679	Hypotrichosis, localized, autosomal recessive, 3, 611452 (3)	hypotrichosis	10161
679	Hypotrichosis, localized, autosomal recessive, 607903 (3)	hypotrichosis	147409
679	Hypotrichosis, total, Mari type, 604379 (3)	hypotrichosis	200879
680	Hypotrichosis-lymphedema-telangiectasia syndrome, 607823 (3)	mix hypotrichosis-lymphedema-telangiectasia syndrome	54345
681	Hypouricemia, renal, 2, 612076 (3)	hypouricemia	56606
681	Hypouricemia, renal, 220150 (3)	hypouricemia	116085
682	Hystrix-like ichthyosis with deafness, 602540 (3)	hystrix-like ichthyosis	2706
683	ICOS deficiency, 607594 (3)	icos	29851
684	IRAK4 deficiency, 607676 (3)	irak4	51135
685	IVIC syndrome, 147750 (3)	ivic syndrome	57167
[truncated: 2,117 more rows]
