# Supplementary material for: A survey of protein interaction data and multigenic inherited disorders
Source: BMC Bioinformatics. 2013 Feb 11;14:47. doi: 10.1186/1471-2105-14-47 (PMC3598893; doi:10.1186/1471-2105-14-47)
Supplement: Additional file 4 — Summary of disease groups in terms of both genes and proteins. [file 1471-2105-14-47-S4.xlsx]

## Sheet: Sheet1
DiG_ID	DiG_Name	#genes	gene_IDs	#proteins(icROG_ID)	protein_list(icROG_ID)
6	3-methylcrotonyl-coa carboxylase	2	56922,64087	2	3347456,627587
10	3-methylglutaconic aciduria	3	549,80207,131118	3	1506982,2778020,NTG_80207
12	46xy gonadal dysgenesis	4	2516,6736,50846,84733	4	2970842,3249834,335385,4337063
28	achondrogenesis	2	1836,9321	2	2979524,NTG_1836
31	achromatopsia	3	1261,2780,54714	3	2433246,3741183,NTG_54714
37	acromesomelic dysplasia	2	4882,8200	2	1263226,248458
39	acyl-coa dehydrogenase	3	33,34,35	3	3859512,NTG_33,NTG_35
41	lung cancer	17	673,841,1136,1138,1326,1548,1956,2064,2074,3659,3845,4221,4353,5002,5071,5290,5519	17	16823354,1976916,2135848,2404307,2555383,2682300,4022020,4026577,4066483,4236867,4377376,480105,4874921,5032355,711574,NTG_1548,NTG_5002
42	colorectal cancer	38	207,324,581,595,673,699,701,1499,1630,2033,2261,2956,4072,4092,4163,4292,4436,4893,5157,5290,5320,5378,5395,5782,5795,6714,6790,7048,7097,7099,7157,8313,8438,8915,10395,25788,27030,201163	38	1026480,1226600,1251604,1297532,13784654,1557511,16817590,1720931,1784955,1885413,2032334,218817,2275574,2448067,31292,3140263,4026577,4290940,4416613,4424310,4465042,4717503,4865286,5032355,5066750,5175554,524549,5369859,656326,735309,73857,813561,820620,856157,863768,9213510,929751,NTG_5157
43	ovarian cancer	9	207,999,1499,2064,2492,4978,5071,5290,22800	9	14006301,2682300,4698162,4712473,4717503,4770079,5032355,711574,929751
44	adenoma	3	324,4595,5324	3	1251604,4303982,844606
51	adrenal hyperplasia	6	190,1583,1584,1589,5447,6770	6	2319386,4185713,4194512,478988,5095625,NTG_1589
55	adrenoleukodystrophy	6	215,5189,5192,5194,5830,55670	6	1785064,2319229,3047648,3410891,3611453,4172044
59	afibrinogenemia	2	2243,2244	2	1362433,2714866
60	agammaglobulinemia	4	695,3507,3543,56262	4	1271211,5234989,NTG_3507,NTG_56262
62	aicardi-goutieres syndrome	5	10535,11277,25939,79621,84153	5	1442115,1478310,4339156,4665520,NTG_84153
63	alagille syndrome	2	182,4853	2	1144108,2677078
65	albinism	3	4948,7299,7306	3	1830681,1935044,4341125
69	alexander disease	2	2670,4723	2	220640,3629517
72	alopecia	2	55131,55806	2	3274609,5030757
78	thalassemia	6	546,3039,3040,3043,3045,387281	5	2991901,477007,4975462,902997,NTG_387281
80	alport syndrome	3	1285,1286,1287	3	4046402,4400976,9378626
85	alzheimer disease	15	2,323,348,351,642,1636,3077,4353,4846,5328,5663,5664,6653,22976,450086	15	13924443,14007865,1572883,16814786,2185744,2186087,2726989,4066483,4161567,4198472,4358771,4560000,5040675,53381,NTG_450086
86	amelogenesis imperfecta	7	265,1747,9313,9622,10117,256764,286077	7	14006228,14008335,2554489,2779532,3100393,4868917,NTG_10117
89	amyloidosis	6	335,2243,2934,4069,7276,9180	6	2636214,2714866,4327650,4608361,5011796,956773
90	amyotrophic lateral sclerosis	14	283,1639,2521,4744,5630,6647,9217,9896,11315,23064,23435,25978,54822,57679	14	104614,1452221,2287965,2333986,2439084,2707431,3553333,4282960,429155,4507627,4645419,4722910,66889,9442794
95	anemia	11	22,212,2623,4891,6005,6710,10483,51218,51251,54977,146059	11	1539704,2189806,2791506,3268181,34200,3566787,3676710,4957959,7422,954124,NTG_51251
96	angelman syndrome	3	4204,6792,7337	3	4656121,4861243,762977
97	angioedema	3	710,2161,7512	3	4979240,9442795,NTG_7512
102	anterior segment	3	2138,2301,5309	3	3305206,838684,NTG_2301
106	antley-bixler syndrome	2	2260,5447	2	4194512,4196970
108	aortic aneurysm	3	59,2200,4629	3	1112765,3098667,436382
113	aplastic anemia	3	3458,7012,7015	3	2549751,4202157,NTG_7012
115	apolipoprotein	4	335,336,345,350	4	1539490,2360237,4426536,5011796
121	arrhythmogenic right ventricular dysplasia	8	1824,1829,1832,3728,5318,6262,7043,79188	8	1107081,1753973,1793697,2791010,2854798,3739151,896703,9645245
124	arthrogryposis	5	2733,4621,7136,7140,7169	5	2735961,4391456,4674330,5408646,9769188
128	asphyxiating thoracic dystrophy	2	57560,79659	2	1346174,3122956
129	asthma	18	154,240,1116,3176,3593,3596,4589,5729,5732,6356,7124,7356,7941,11213,30009,51131,117156,387129	18	1035944,180018,2271699,2296902,2636702,2727936,2968161,3247937,342056,3506761,4040115,4387198,5282480,57073,763142,9443045,NTG_3176,NTG_387129
130	ataxia	6	472,4361,7274,23064,54840,85300	6	16816000,1886948,29378,2968358,5166588,9442794
131	atelosteogenesis	2	1836,2317	2	5828243,NTG_1836
133	atopy	6	2206,3566,6403,7941,11005,26762	6	2493493,261522,4040115,5343964,5408178,742485
135	atrial septal defect	13	70,1482,2626,2697,2702,3741,3784,4624,4878,7092,9992,57057,78987	13	1373583,1647909,2266188,2971106,3456557,3489875,3872267,4299381,4628395,4644422,4717646,5303890,646960
139	autism	9	2020,2739,4204,4233,9378,26047,54413,57502,85358	9	2784563,2963162,3357834,3467017,4861001,552621,762977,799101,9768829
140	autoimmune disease	2	27022,83737	2	2639679,5206107
141	autoimmune lymphoproliferative syndrome	4	355,841,843,4893	4	1784955,459368,4874921,5115478
144	axenfeld-rieger syndrome	2	2296,5308	2	2626939,36189
145	azoospermia	2	8287,50511	2	2287722,3221174
151	bardet-biedl syndrome	15	582,583,585,8195,22954,27241,54903,55212,79738,80184,84100,91147,123016,129880,166379	15	1332133,14008183,1740168,2567060,2822273,2898778,471317,4928298,5075727,5174016,840593,849235,8972762,NTG_166379,NTG_79738
152	bare lymphocyte syndrome	6	4261,5993,5994,6890,6891,6892	6	16816556,1905816,2699537,2899366,3802315,4650657
155	bartter syndrome	5	1187,1188,3758,6557,7809	5	3109003,3132675,4166459,5063924,5395267
156	basal cell carcinoma	4	5727,5921,6608,8643	4	2972294,3004449,4298240,4883806
161	becker muscular dystrophy	2	1756,4618	2	14006088,3537350
162	beckwith-wiedemann syndrome	4	1028,10984,64324,283120	4	2467308,4430025,NTG_10984,NTG_283120
163	bernard-soulier syndrome	3	2811,2812,2815	3	16655312,1701686,5254210
168	bethlem myopathy	3	1291,1292,1293	3	5194251,5301581,819153
172	bile acid synthesis defect	3	6718,9420,23600	3	426989,NTG_6718,NTG_9420
177	bladder cancer	4	2261,3265,3845,5925	4	2229473,4377376,4863907,656326
179	bleeding disorder	3	5023,6915,64805	3	1706277,2293243,2834584
181	blood group	29	28,43,358,360,420,682,960,977,1378,1604,2525,2532,2651,2993,2994,2995,3386,3792,4059,6006,6521,6563,7499,8482,8706,10661,53947,114625,124872	29	11007414,11793049,1477815,2066487,243067,2531254,2620388,2622058,2707352,3004637,3308778,3739030,3894658,4081216,4744321,4795912,4996582,639769,749517,783251,837908,9441547,NTG_2525,NTG_2651,NTG_420,NTG_6006,NTG_6563,NTG_7499,NTG_8706
183	blue-cone monochromacy	2	2652,5956	2	1953196,2384755
190	brachydactyly	7	658,3239,3549,4920,5744,8200,9241	7	2038502,248458,2963168,4162251,4838906,4981479,554160
192	bradyopsia	2	8787,388531	2	1925367,2571001
196	branchiootorenal syndrome	2	2138,147912	2	3305206,5397918
197	breast cancer	23	207,472,580,672,675,841,999,1728,3161,3845,5002,5245,5290,5888,7157,7251,7517,8438,8493,9821,11200,79728,83990	23	1026480,106195,1066643,1183784,1535511,16816000,1885413,1954065,2256074,2841951,3391087,4280011,4297096,4377376,4698162,482736,4874921,5032355,5295829,5373432,602537,929751,NTG_5002
200	bronchiectasis	3	6337,6338,6340	3	2127495,235547,4969520
204	brugada syndrome	8	775,783,6324,6331,10008,10021,23171,55800	8	1917057,2553087,3782489,5395905,665012,9148562,NTG_10008,NTG_23171
209	complement component	14	710,712,713,714,716,717,718,720,721,727,729,730,732,735	14	1764939,2046928,2503357,2586308,2672325,3426181,3879072,3985438,494561,4953551,4979240,5301574,5301575,677627
213	charge syndrome	2	9723,55636	2	2997295,4277405
217	cpt	2	1374,1376	2	1914584,3007723
223	candidiasis	2	64170,64581	2	2034070,4640990
231	cardiac conduction defect	2	6324,11216	2	2350475,3782489
233	cardiofaciocutaneous syndrome	4	673,3845,5604,5605	4	2368398,2579959,4026577,4377376
234	cardiomyopathy	37	70,88,291,859,1355,1674,1756,1829,2070,2218,4000,4607,4624,4625,4633,4634,5350,5663,5664,6331,6444,6901,7112,7134,7137,7139,7168,7273,7414,8048,8557,10060,11155,51422,85366,91624,282996	37	1346054,1347523,14006088,1449530,16655325,1754323,1815070,1980581,2281858,2636887,2726989,2733753,2854798,2924033,3153301,3429103,354370,362699,3893442,3926876,3976973,4299381,4519452,4585118,4628395,4676702,4677358,4784502,4918616,5086617,53381,5395905,5408640,737582,950019,NTG_2218,NTG_282996
235	carney complex	2	4626,5573	2	1629502,5353068
236	carnitine	2	788,6584	2	3300326,4321921
241	cataract	24	631,1409,1410,1411,1413,1414,1415,1417,1420,1421,1427,1969,2700,2703,3299,3982,4094,4284,5080,5309,7431,8419,128866,387700	24	1020000,1022235,129590,1341271,1442661,1478935,1619970,1735360,1975704,2053332,2189474,2205635,23893,2538152,3227287,3769421,4096361,4656495,509096,549910,600312,838684,979390,NTG_387700
246	central hypoventilation syndrome	6	429,627,1908,2668,5979,8929	6	3786505,3858617,4536144,4561216,680146,NTG_8929
247	cerebellar ataxia	3	767,773,1356	3	1272179,1809109,5296490
250	cerebral amyloid angiopathy	2	351,1471	2	2186087,4376640
252	cerebral cavernous malformations	3	889,11235,83605	3	1162412,1301136,4431433
254	cerebral palsy	3	2571,9179,23189	3	4189533,4989432,67127
256	cerebrooculofacioskeletal syndrome	4	2067,2068,2073,2074	4	2916868,480105,5283198,997408
259	ceroid	8	1200,1201,1203,1509,2055,5538,54982,256471	8	2877879,2984156,361283,5177449,5300512,NTG_2055,NTG_256471,NTG_54982
263	charcot-marie-tooth disease	26	1785,1959,2617,2705,3236,3315,4000,4359,4747,5376,5631,7879,8565,8898,9516,9896,9927,10397,23095,26353,54332,57716,79628,81846,81857,121512	26	1070594,1193583,1673203,2311334,243080,2492809,2661570,3215228,3372819,3424890,3429103,3431349,35185,369866,4117825,4193410,429155,4580935,4957850,5176863,5207260,857874,868615,9378478,9441697,NTG_79628
267	diarrhea	4	1811,4072,10653,50674	4	2850986,3013382,3140263,NTG_50674
268	cholestasis	4	5205,5244,8647,80270	4	1307515,4012084,4490825,NTG_5205
271	chondrodysplasia	6	415,658,5745,8200,8443,10682	6	2121976,248458,4480196,5170184,554160,819033
272	chondrosarcoma	2	2131,8013	2	2135039,2556549
279	chronic granulomatous disease	4	1535,1536,4688,653361	4	1961922,2528098,4397833,58304
281	ciliary dyskinesia	9	1767,8701,27019,51314,55172,64446,123872,221421,345895	9	1467047,5200279,9443027,NTG_123872,NTG_221421,NTG_345895,NTG_51314,NTG_64446,NTG_8701
282	cirrhosis	4	3856,3875,5261,84916	4	1847650,4890393,5279905,721123
283	citrullinemia	2	445,10165	2	3679028,4653287
285	cleft lip/palate	4	4524,4548,5818,50945	4	126865,4687627,959586,NTG_50945
290	cockayne syndrome	2	1161,2074	2	3835421,480105
291	coenzyme q10	6	23590,27235,54840,56997,57017,57107	6	1693705,2608146,2726066,29378,3093890,3142022
296	cold-induced sweating syndrome	2	9244,23529	2	2533269,460553
297	coloboma	2	5080,6469	2	1975704,3387890
298	colorblindness	3	611,2652,5956	3	1953196,2384755,NTG_611
299	colorectal adenoma	2	4595,4953	2	3574648,844606
302	combined cellular and humoral immune defects	2	5896,5897	2	1164585,4342691
305	immunodeficiency	12	916,917,919,958,959,974,3561,4860,7374,8517,28956,57379	12	1926996,1980180,2235823,2286245,2472813,3552032,427486,438208,4793214,928381,961525,962084
306	combined oxidative phosphorylation	6	7284,9131,10102,51021,56945,85476	6	1870582,2533894,3519867,4136524,4165786,4277430
308	complement factor	3	1675,3075,3426	3	16817029,2014588,5299055
310	retinal dystrophy	22	24,778,1406,2978,3000,4901,5146,5149,6103,8754,8842,9094,9227,22999,23746,57096,64218,83394,84839,93589,114902,169522	22	1388712,1616906,2075205,2115550,2296687,2756038,3030569,4058850,427495,4463193,4513746,4680709,4915210,4972844,5017378,5059362,5157589,786444,913077,923313,9769185,NTG_5146
313	congenital disorder of glycosylation	23	1798,2683,4247,5373,7841,8813,9382,9526,10195,10559,22845,23168,29929,54344,55343,56052,79053,79087,79796,84342,85365,91869,91949	23	1093351,1458779,1952848,2156980,238715,2615082,3353711,3364309,3447325,4093360,4461887,467933,4819498,5219854,5259232,9214251,99387,NTG_10559,NTG_29929,NTG_4247,NTG_55343,NTG_79053,NTG_79087
317	convulsions	5	2566,6323,6326,6335,84059	5	1480154,16829789,5395900,87176,NTG_84059
321	corneal dystrophy	9	1296,1634,4070,6935,7045,29914,30813,83959,200576	9	222771,2683898,2789607,3803763,4102201,836890,9768746,NTG_30813,NTG_83959
322	cornelia de lange syndrome	3	8243,9126,25836	3	233780,3607869,3835995
323	corpus callosum	2	3476,3897	2	3168722,5088449
327	cortisone reductase	2	3290,9563	2	2515100,4581371
331	cowden disease	3	5728,6390,6392	3	105791,819715,NTG_6392
340	craniosynostosis	3	2263,4488,7291	3	1472423,249068,4935615
343	creutzfeldt-jakob disease	2	3119,5621	2	3325363,3335469
346	crouzon syndrome	2	2261,2263	2	4935615,656326
347	cryptorchidism	2	3640,122042	2	216826,4452526
349	cutis laxa	6	2006,5831,8425,10516,23545,30008	6	14006161,2332986,278155,2836526,35707,5343764
352	cystic fibrosis	2	1080,7040	2	2450911,4705467
354	cystinuria	2	6519,11136	2	2832106,3489914
359	dna topoisomerase	2	7150,7153	2	2681025,4684870
363	deafness	59	71,182,491,1302,1428,1678,1687,1690,1729,1834,2070,2103,2248,2706,2707,3082,4627,4640,4646,4647,5456,5459,5631,5962,6495,7007,9132,9381,10083,10804,11078,23562,25861,51168,53904,55687,57214,64072,64699,65217,79784,79977,83715,117531,125336,146183,152137,153562,161497,220074,222662,246213,259236,286262,374462,375611,389207,407053,494513	59	1170182,1201108,1227276,1375750,14006924,1445817,1724890,1921296,1947668,1981308,222359,2275205,2314882,2606009,2677078,2796356,2812363,291184,2964278,309100,35185,3547500,3580569,358286,362699,3649379,3725840,373582,3820790,3965030,4146879,4465320,4504100,4701664,4816989,5300025,5309316,5353143,751872,857810,9147687,9378319,NTG_117531,NTG_1428,NTG_146183,NTG_153562,NTG_161497,NTG_1834,NTG_220074…
364	dejerine-sottas disease	4	1959,4359,5376,57716	4	2492809,3431349,857874,9441697
365	dementia	8	351,4137,5663,6620,6622,7124,9445,25978	8	1026809,2186087,2726989,342056,3643191,4306321,4722910,956651
366	dent disease	2	1184,4952	2	4497312,5828948
378	diabetes insipidus	3	359,551,554	3	143169,2064361,5200332
379	diabetes mellitus	44	208,640,1056,1234,1493,2642,2645,2820,3172,3559,3569,3630,3643,3651,3667,3767,3990,4153,4760,4938,5078,5167,5468,6514,6517,6833,6927,6928,6934,7466,8462,8660,9479,10644,11132,26191,50943,54901,56729,169026,169792,256297,346171,387082	44	10013282,11392359,114765,122732,1289086,1345866,1348594,1463639,1709240,1876144,2201336,2269842,259368,2660820,2801607,2946713,2954220,307107,3143545,3296207,3303555,3498736,3522491,3747743,3788153,3859585,4133962,4144261,4207877,4398410,4559630,4664903,5168090,5400863,635950,730638,86964,8972881,9147678,9442492,9769294,NTG_169026,NTG_346171,NTG_5078
380	diamond-blackfan anemia	9	6125,6135,6165,6201,6204,6218,6223,6229,6231	9	1262914,1922758,2133787,2825568,2979002,3924216,4094308,491312,4920113
393	double-outlet right ventricle	2	2657,55997	2	NTG_2657,NTG_55997
404	dysfibrinogenemia	3	2243,2244,2266	3	1362433,2714866,3721494
405	dyskeratosis congenita	6	1736,7012,7015,26277,55505,55651	6	2022442,2549751,2814205,3220760,5282007,NTG_7012
408	dystonia	13	60,478,1813,1816,1861,2643,6513,6697,6872,8398,8575,8910,55145	13	126638,1302839,2255804,2364838,3476704,3524854,3846259,3983756,4292184,5242065,9213925,988801,NTG_8398
410	ectodermal	9	1001,1896,3891,4792,5317,8517,10804,10913,128178	9	1749202,1761085,1921296,2491041,2740985,2963834,3306777,3344987,961525
411	ectopia	3	2200,5080,54507	3	1975704,2228050,436382
413	ehlers	9	1277,1278,1281,1289,1290,5351,7148,9509,11285	9	14005899,2977003,3237022,3640132,4584046,4596945,5244295,5294679,NTG_11285
415	elliptocytosis	3	2035,6708,6710	3	3566787,5068079,5162718
416	ellis-van creveld syndrome	2	2121,132884	2	1698773,NTG_2121
417	emery-dreifuss muscular dystrophy	5	2010,2273,4000,23224,23345	5	2266085,2807948,3429103,5403817,9442893
421	encephalopathy	5	1352,4204,5274,5903,80704	5	2475130,2681082,4711597,762977,NTG_80704
424	endometrial carcinoma	5	999,2956,4437,5728,27030	5	105791,4698162,5066750,5821181,856157
428	enlarged vestibular aqueduct	2	2299,5172	2	NTG_2299,NTG_5172
431	epidermodysplasia verruciformis	2	11322,147138	2	NTG_11322,NTG_147138
432	epidermolysis bullosa	12	1294,1308,1832,3655,3691,3852,3861,3909,3914,3918,4312,5339	12	10013349,1209069,1250912,1753973,1902383,2990410,4127107,4235014,4860048,4919225,5157888,5336407
433	epidermolytic hyperkeratosis	2	3848,3858	2	11793429,4182659
434	palmoplantar keratoderma	3	3848,3857,3868	3	2991142,3227058,4182659
435	epilepsy	29	501,785,846,1135,1137,1141,1181,1476,2554,2562,2563,2566,3778,3785,3786,4200,6323,6324,6853,7957,8912,9211,57526,79751,114327,144165,154881,170302,378884	29	1056208,1070435,1166811,1441929,1480154,1557479,166062,1996519,2511358,2569417,2696711,2792598,2828708,295410,2971366,3782489,3934524,4128025,4804977,5296509,5395900,733858,830458,9148166,9769121,NTG_1181,NTG_154881,NTG_170302,NTG_57526
436	epileptic encephalopathy	3	5602,6792,170302	3	1655053,4861243,NTG_170302
437	dysplasia	19	176,579,1280,1297,1298,1299,1300,1311,1836,4148,4318,4322,4921,5745,6023,6399,8838,9469,59341	19	1141534,13511365,1621747,1976847,209173,221385,3522708,3817445,4144664,4468358,4825124,5170184,647118,777667,937174,NTG_1836,NTG_6023,NTG_8838,NTG_9469
438	episodic ataxia	4	773,785,3736,6507	4	2971366,5127617,5296490,760097
441	erythremias	2	3039,3043	2	2991901,4975462
443	erythrocytosis	4	2034,2057,3040,54583	4	2991901,3092782,3839008,4246011
444	erythrokeratoderma	3	2707,4014,127534	3	2441415,2812363,NTG_127534
446	esophageal cancer	4	6049,7048,11178,51741	4	1226600,1588084,4015909,5049941
451	exostoses	2	2131,2132	2	2556549,328289
452	exudative vitreoretinopathy	4	4041,4693,8322,23554	4	1085946,2795716,4282728,630590
453	fg syndrome	2	2316,8573	2	5250584,5272060
456	factor	8	2153,2155,2159,2160,2161,2162,2165,90411	8	1729172,2323270,4012899,4079641,428744,4773999,5316100,9442795
460	fanconi anemia	13	675,2175,2176,2177,2178,2187,2188,2189,55120,55215,57697,79728,83990	13	106195,1104826,1434959,1535511,164821,2079429,2621204,276276,3112415,5093917,5161162,5295829,5317103
469	fetal akinesia deformation sequence	2	5913,285489	2	3902427,4576568
470	fetal hemoglobin quantitative trait locus	2	3047,3048	2	2393176,3209564
472	fibromatosis	2	6654,118429	2	11007357,4078346
473	fibrosis of extraocular muscles	3	401,10381,55605	3	1012586,1752140,2105765
488	fraser syndrome	2	80144,341640	2	2938789,NTG_341640
494	fructose	2	229,2203	2	1233868,1592154
499	fundus albipunctatus	2	5959,6017	2	125313,3611865
504	gm	3	2720,2760,3073	3	2814092,4888282,9148175
510	gallbladder disease	2	5244,64241	2	4012084,5077055
512	gastric cancer	11	324,843,999,1316,2064,2263,3553,3557,3659,4595,5290	11	1251604,3339989,3873100,4236867,459368,4698162,4935615,5032355,711574,763487,844606
513	gastrointestinal stromal tumor	2	3815,5156	2	1981907,3059970
514	gaucher disease	2	2629,5660	2	1141622,1630572
517	germ cell tumor	2	3815,8915	2	1297532,1981907
525	glanzmann thrombasthenia	2	3674,3690	2	1757092,866925
526	glaucoma	7	1545,4053,4653,4909,4976,10133,134430	7	2260576,318877,3556167,3864380,401416,4767098,921771
527	glioblastoma	3	675,2064,5468	3	2201336,5295829,711574
531	glomerulosclerosis	3	81,7225,23607	3	2778378,3961897,4137152
533	glucocorticoid	2	4158,56246	2	2630256,900597
538	glutaricaciduria	4	2108,2109,2110,2639	4	1896326,2492145,4634147,9441530
542	glycine encephalopathy	3	275,2653,2731	3	3231172,4000326,5219817
543	glycogen storage disease	19	178,226,2027,2538,2542,2548,2632,2997,2998,3920,3939,5213,5224,5236,5256,5261,5836,10786,51422	19	151491,1847650,2256633,2290747,2673990,2925254,3170482,366590,3669626,3712222,4166863,4602348,5232329,62415,737582,859864,NTG_10786,NTG_2542,NTG_2998
551	griscelli syndrome	3	4644,5873,79083	3	11934935,2005795,4859895
552	growth hormone	3	2688,2692,8820	3	158012,3837558,5222882
554	growth retardation	2	3479,79068	2	1154557,459950
558	hdl	2	19,2099	2	1620853,4157895
574	heinz body anemia	3	3039,3040,3043	2	2991901,4975462
576	hemangioma	3	2324,3791,84168	3	1122830,3242633,4037494
578	hematuria	2	1285,1286	2	4400976,9378626
581	hemochromatosis	5	3077,7036,30061,57817,148738	5	100072,229628,3392268,5040675,789022
583	hemolytic anemia	8	203,669,2539,2729,2821,2937,3098,7167	8	1467798,1697187,1854023,2113118,3492801,3779969,5831915,904024
584	hemolytic uremic syndrome	8	629,718,3075,3078,3426,4179,7056,10878	8	1013783,1643630,16817029,3209348,3848619,5299055,677627,715162
585	hemophagocytic lymphohistiocytosis	4	5551,6813,8676,201294	4	1356997,1709236,2745659,2853488
586	hemophilia	2	2157,2158	2	4689563,5042452
594	hepatocellular carcinoma	9	324,841,1499,3482,4233,5157,5290,7157,8312	9	1251604,1885413,4398244,4717503,4861001,4874921,5032355,788005,NTG_5157
595	hereditary hemorrhagic telangiectasia	2	94,2022	2	201410,660048
596	hereditary motor and sensory neuropathy	2	9927,59341	2	1673203,3817445
598	hermansky-pudlak syndrome	8	3257,8546,11234,79803,84062,84343,89781,388552	8	2135690,2317858,2733,2816758,3378727,3510534,4482333,4512264
599	heterotaxy	4	93,4838,7547,55997	4	1751295,4149001,NTG_4838,NTG_55997
601	hirschsprung disease	6	1889,1908,1910,2668,5979,8929	6	1797606,3176513,3786505,4561216,680146,NTG_8929
605	holoprosencephaly	6	2736,5727,6469,6496,7050,7546	6	2499571,2972294,3175089,3387890,4484934,5406750
608	homocystinuria	3	875,4524,27249	3	1126960,1849460,959586
612	huntington disease	4	3064,5621,6908,57338	4	14006660,288714,3335469,4197396
620	hyper-ige recurrent infection syndrome	2	6774,81704	2	3027803,5310676
625	hypercholanemia	3	570,2052,9414	3	1572035,2413448,4591967
626	hypercholesterolemia	9	336,338,2053,2690,3700,3949,10842,26119,255738	9	1240138,14005522,1620368,1759520,2997478,3783042,4388857,4426536,747164
628	hyperekplexia	5	2741,2743,9152,10243,23229	5	1920149,1984420,2449677,5124155,677965
631	hyperglycinuria	3	54716,153201,340024	3	3670555,NTG_340024,NTG_54716
632	hyperinsulinemic hypoglycemia	6	2645,3033,3643,3767,6566,6833	6	1876144,3296207,3614429,8972881,9650663,9769294
636	hyperlipoproteinemia	2	344,348	2	2783545,4560000
638	hypermethioninemia	2	191,4143	2	1987487,78395
640	hyperostosis	2	2591,4041	2	630590,NTG_2591
641	hyperoxaluria	2	189,9380	2	3745259,970207
642	hyperparathyroidism	3	846,4221,79577	3	16823354,3277668,4804977
644	hyperphenylalaninemia	4	5053,5092,5805,5860	4	1317734,3665095,3916273,4750819
645	hyperpigmentation	2	4254,55315	2	2951139,NTG_55315
647	hyperprolinemia	2	5625,8659	2	11389405,1713229
649	hypertension	12	118,183,185,1577,1889,2784,3291,3779,4306,4846,5740,56729	12	1079363,1144846,2185744,2271250,2309071,3176513,3414984,4259668,4826028,86964,NTG_1577,NTG_5740
652	hyperuricemic nephropathy	2	5972,7369	2	2542194,4243059
663	hypogonadism	2	3972,60675	2	4308223,NTG_60675
664	hypogonadotropic hypogonadism	7	2260,2798,6866,6870,26012,55636,84634	7	1948403,3992536,4196970,4277405,4709858,610167,662755
666	hypomagnesemia	5	486,1950,10686,140803,149461	5	2162120,2896779,4726377,5027476,5227020
668	hypoparathyroidism	3	2625,5741,9247	3	1396470,1644205,NTG_9247
672	hypophosphatemic rickets	5	1184,1758,5167,8074,142680	5	1550069,3982478,4712289,5828948,635950
676	hypospadias	2	367,10046	2	508037,NTG_10046
678	hypothyroidism	4	1482,1493,7253,7849	4	3522491,4717646,4895088,589918
679	hypotrichosis	7	1001,1041,1825,10161,55806,147409,200879	7	14005796,1749202,3274609,3472487,357635,NTG_147409,NTG_200879
681	hypouricemia	2	56606,116085	2	3826750,NTG_56606
686	ichthyosiform erythroderma	3	242,7051,59344	3	4258341,620248,NTG_59344
687	ichthyosis	13	412,2312,3848,3849,3858,6768,7051,9076,10999,26154,51360,126410,348938	13	11793429,199872,2307760,2462635,3157434,3951813,4154807,4182659,426556,620248,9768971,NTG_126410,NTG_348938
689	iminoglycinuria	3	54716,153201,340024	3	3670555,NTG_340024,NTG_54716
690	immune dysfunction	2	6786,84876	2	2100975,4611518
694	inclusion body myopathy	3	4620,7415,10020	3	2271732,3151042,NTG_10020
698	inflammatory bowel disease	5	3587,3588,3663,5243,55054	5	11007418,2770423,3892577,4048302,4755490
699	insensitivity to pain	2	4914,6335	2	16829789,337760
700	insomnia	2	2562,5621	2	1557479,3335469
701	insulin resistance	3	5468,5506,5770	3	2201336,5114861,8972882
708	iridogoniodysgenesis	2	2296,5308	2	2626939,36189
714	jackson-weiss syndrome	2	2260,2263	2	4196970,4935615
717	jervell and lange-nielsen syndrome	2	3753,3784	2	4644422,4976401
719	joubert syndrome	10	4867,8481,23322,51259,54806,56623,57545,80184,91147,200894	10	14008053,3102948,3415582,4150594,518510,840593,8972762,NTG_200894,NTG_23322,NTG_57545
722	kallmann syndrome	6	2253,2260,3730,55636,60675,128674	6	1137788,1230241,4196970,4277405,5337292,NTG_60675
730	keratosis	6	1828,1832,3848,5290,6303,51371	6	1401239,1753973,2974551,4182659,4925944,5032355
738	krabbe disease	2	2581,5660	2	1630572,NTG_2581
740	ladd syndrome	2	2255,2261	2	194284,656326
743	leopard syndrome	2	5781,5894	2	321631,5369795
745	lactase	2	3938,4175	2	1904569,2127787
754	leber congenital amaurosis	13	1406,3000,3614,6121,9227,23418,23746,55812,57096,80184,145226,167691,343035	13	2756038,3412833,42328,4463193,5059362,5157589,5248479,5334625,840593,923313,NTG_167691,NTG_343035,NTG_55812
758	leigh syndrome	14	617,1355,1738,4695,4722,4723,4724,4728,5160,6389,6834,10128,137682,374291	14	1246549,1580631,1622403,220640,2216467,3199893,3235638,4134480,4301437,4625567,4677358,5820146,821643,NTG_137682
759	leiomyomatosis	2	1288,2271	2	1522178,2616885
763	lethal congenital contractural syndrome	3	2065,2733,23396	3	3231405,4674330,4879348
764	leukemia	45	0,25,405,472,581,596,613,861,865,1050,1436,1728,2120,2322,2623,3233,3659,3717,3815,3845,4026,4602,4683,4763,4869,4926,5159,5371,5781,6777,6886,6887,7704,8021,8028,8301,8833,10320,10962,23092,23305,23365,26040,26511,54904	45	1436231,1458824,1470775,1593552,16816000,1739784,1954065,1981907,2089762,2229096,2494710,2545061,2552256,2572200,2596377,281381,2843707,2967988,3010888,31292,3519513,3877317,3976855,4154210,4236867,4305807,4372536,4377376,4398609,4499865,4706299,472738,4831970,4957959,50293,5287459,5318722,5365212,5369795,783824,886751,910546,9148254,NTG_0,NTG_10962
765	leukocyte adhesion	2	3689,83706	2	1027325,1207639
766	leukodystrophy	5	3329,4001,57165,79152,84668	5	345439,3884122,4121257,5212606,NTG_84668
767	leukoencephalopathy	8	1967,6342,8635,8890,8891,8892,8893,55157	8	1109196,1414212,2186036,257507,4608040,4690267,5165929,725786
771	li-fraumeni syndrome	3	1029,7157,11200	3	1885413,2841951,966425
772	liddle syndrome	2	6338,6340	2	235547,4969520
775	lipodystrophy	7	857,4000,5468,10555,26580,84823,284119	7	2201336,3429103,3771523,40293,5068950,586904,714389
777	lipoma	2	4026,4221	2	16823354,281381
780	lissencephaly	5	1641,5048,5649,7846,170302	5	1389515,2491974,271062,4783208,NTG_170302
782	loeys-dietz syndrome	2	7046,7048	2	1226600,3837793
783	long qt syndrome	11	287,859,3753,3757,3759,3784,6330,6331,6640,9992,10142	11	1930031,2050891,2266188,2444766,2924033,4361155,4644422,4976401,5176374,5289208,5395905
787	lymphangioleiomyomatosis	2	7248,7249	2	1942456,2387858
788	lymphedema	2	2303,2324	2	4037494,4966445
789	lymphoma	10	331,472,606,4068,5551,5910,8379,8438,8915,25788	10	1026480,1297532,1364794,16816000,1709236,2448067,4210256,686131,930558,NTG_606
798	mody	4	2645,3172,3651,6927	4	1348594,2946713,3296207,4133962
802	macrothrombocytopenia	3	2623,4627,81027	3	1947668,4957959,678540
803	macular dystrophy	5	4166,5961,6785,7439,8842	5	4373836,4655257,4915210,NTG_4166,NTG_6785
804	macular degeneration	19	24,348,629,717,718,1471,1524,2074,3075,3078,5654,6103,7099,10516,10878,54714,83872,84839,387715	19	1013783,1643630,2075205,2115550,2211044,2306537,278155,3848619,3985438,4376640,4560000,480105,4979937,5017378,524549,5299055,677627,NTG_387715,NTG_54714
807	male infertility	2	6795,117144	2	11007433,222319
809	mandibuloacral dysplasia	2	4000,10269	2	3418395,3429103
811	mannosidosis	2	4125,4126	2	2449191,NTG_4126
812	maple syrup urine disease	4	593,594,1629,1738	4	3634747,372409,5834445,821643
827	meckel syndrome	5	23322,54903,57545,80184,91147	5	2567060,840593,8972762,NTG_23322,NTG_57545
829	medullary thyroid carcinoma	2	4914,5979	2	337760,4561216
830	medulloblastoma	3	675,8643,51684	3	1975270,3004449,5295829
831	meesmann corneal dystrophy	2	3850,3859	2	9442936,NTG_3859
834	megaloblastic anemia	2	8029,81693	2	4385435,5096773
835	melanoma	6	673,1019,1029,4157,6794,7517	6	1279220,3621324,4026577,482736,5157965,966425
840	meningioma	4	4330,4771,5155,5728	4	105791,2694255,5114696,740298
842	mix mental retardation	2	8573,56623	2	3102948,5250584
843	mental retardation	52	186,546,1013,1741,2182,2245,2334,2664,2892,2898,3028,4204,4983,5063,5832,6197,6611,6658,6855,7102,7319,7592,7991,8242,8450,8492,8831,8905,9459,10075,10159,10479,11141,23133,24140,51114,51185,54862,55777,57502,57609,65109,81704,83696,84061,84623,116442,158866,170302,254065,347344,641339	52	1116184,11794067,118966,1210882,1338741,1514270,1765642,1789108,186242,1946201,2022004,2305637,2322933,243093,2903052,2998193,3077142,3157383,3233540,3561527,3654580,3809612,3952665,4005241,4152408,4230503,4284515,4313210,4446135,446642,4476884,4478530,4503597,477007,4815056,4830179,4982649,5199023,5207620,5310676,5402736,5409305,634957,762977,77831,799101,NTG_116442,NTG_158866,NTG_170302,NTG_347…
848	metachromatic leukodystrophy	2	410,5660	2	1630572,2715445
850	methemoglobinemia	4	1528,1727,3039,3043	4	2991901,3301364,3660892,4975462
854	methylmalonic aciduria	6	4594,25974,27249,55788,166785,326625	6	1126960,1635069,2125431,3017556,47880,NTG_25974
859	microcephaly	7	4613,6491,55755,55835,60386,79648,259266	7	14006980,1522887,158852,1604982,1992355,41019,4966825
861	microphthalmia	13	652,1413,3052,4990,5015,6469,6657,30062,54880,64220,83552,338917,392255	13	1237871,1341271,1381789,1423899,1945495,2266525,3387890,3768874,4589273,4944280,827647,987424,NTG_64220
864	migraine	5	477,1909,2099,6323,7124	5	1738986,342056,4157895,5057990,5395900
868	mismatch repair cancer syndrome	4	2956,4292,4436,5395	4	4465042,5066750,5175554,813561
869	mitochondrial dna depletion syndrome	6	1716,4358,7084,8803,50484,56652	6	1120749,2319120,3807857,4756129,547119,NTG_4358
870	mitochondrial complex	16	617,4694,4719,4720,4723,4724,6389,7381,22868,25915,27089,29078,79133,91942,126328,644096	16	1182469,1943427,220640,2532463,2731359,2822730,3199893,3235638,4065657,4134480,4648658,5134094,5252866,5277093,NTG_644096,NTG_79133
876	molybdenum cofactor	3	4337,4338,10243	3	2449677,83178,NTG_4337
877	monilethrix	3	3887,3889,3892	3	9213555,NTG_3889,NTG_3892
885	mucoepidermoid salivary gland carcinoma	2	23373,84441	2	2874653,931820
886	mucolipidosis	3	57192,79158,84572	3	1430647,4358247,5256027
887	mucopolysaccharidosis	6	2588,2799,2990,3373,3423,3425	6	1454949,361151,3977430,4847938,5333081,NTG_3373
889	muir-torre syndrome	2	4292,4436	2	4465042,813561
893	multiple endocrine neoplasia	3	1027,4221,5979	3	16823354,4358568,4561216
894	multiple myeloma	2	3662,3981	2	2443157,418524
895	multiple pterygium syndrome	3	1134,1144,1146	3	1802973,2134613,747879
900	muscle-eye-brain disease	2	55624,79147	2	NTG_55624,NTG_79147
901	muscular dystrophy	21	825,859,2218,3679,3908,4000,5339,6442,6443,6444,6445,7273,8291,8557,9215,9499,10585,22954,57190,79147,203859	21	1100180,1109303,1238963,14007124,1596250,16655325,208828,2924033,3215661,3429103,354370,3782632,3893442,454868,4928298,5131250,5157888,597007,NTG_203859,NTG_2218,NTG_79147
902	myasthenia	2	285489,375790	2	3902427,4186152
903	myasthenic syndrome	8	1103,1134,1140,1144,1145,4593,5913,6329	8	14669,1776500,1802973,2481297,3632092,4576568,747879,NTG_1103
904	mycobacterium	10	3431,3459,3460,3594,4159,6347,6556,6772,30835,345611	10	1004542,1926454,2318083,2775574,2861341,3197085,3440216,4512775,NTG_345611,NTG_6556
905	myelodysplastic syndrome	3	2122,3659,23305	3	3876838,4236867,5287459
910	myoclonic epilepsy	3	2566,3785,114327	3	1480154,2828708,830458
912	myopathy	20	58,274,859,1272,1376,1410,1674,1785,2273,2318,2671,4618,4625,7273,8291,9499,9531,9782,11155,23479	20	1193583,1347523,14007124,1596250,16655325,1980581,2281858,2807948,2856334,2924033,3007723,3537350,4003138,402740,4264083,4712062,481976,509096,90222,91849
915	myotonia congenita	2	1180,6329	2	1776500,2165431
916	myotonic dystrophy	2	1760,7555	2	147346,4811083
926	nasu-hakola disease	2	7305,54209	2	3109406,3814974
928	nemaline myopathy	5	1073,4703,7138,7169,7170	5	14007161,2299979,4391456,4812335,5276157
930	nephrolithiasis	4	1184,6569,9368,22891	4	172914,3408968,3568228,5828948
931	nephronophthisis	6	4867,27031,27130,84662,261734,284086	6	1218408,2111758,3415582,3421141,3423900,806338
933	nephrotic syndrome	4	3913,4868,7827,51196	4	2964386,3351727,3453124,4736882
935	neural tube defects	5	4524,4548,4552,6862,81839	5	4251789,4687627,959586,NTG_4552,NTG_6862
936	neuroblastoma	4	238,4830,8929,23095	4	1136337,369866,4424305,NTG_8929
937	neurodegeneration	4	2348,2512,8398,80025	4	2114283,2350406,47420,NTG_8398
939	neurofibromatosis	2	4763,4771	2	5114696,910546
942	neuronopathy	2	3508,8988	2	1044216,2012175
943	neuropathy	13	1639,1959,2617,3315,4359,4803,5376,10558,22948,26353,26580,54463,65125	13	14008341,2492809,2978803,3431349,3553333,3771992,4117825,4320654,4580935,5068950,857874,9378478,NTG_54463
945	neutropenia	6	1991,2214,2672,7454,10456,92579	6	1218345,241069,4531310,4913783,8972802,NTG_92579
949	nevus	4	2261,3858,3868,5290	4	11793429,3227058,5032355,656326
951	niemann-pick disease	3	4864,6609,10577	3	10012789,4469968,5356388
952	night blindness	8	778,2779,2916,4308,5158,6010,57010,60506	8	10013637,1112817,3150505,427495,4647752,5410810,8973249,NTG_60506
953	nijmegen breakage syndrome	2	4683,10111	2	1458824,5118809
957	noonan syndrome	5	3845,4893,5781,5894,6654	5	1784955,321631,4078346,4377376,5369795
959	noonan-like/multiple giant cell lesion syndrome	2	5781,6654	2	4078346,5369795
962	nystagmus	2	4935,90167	2	5324872,NTG_90167
964	obesity	24	154,155,181,1646,3952,3953,4159,4160,4915,5122,5167,5443,5468,5697,6492,7350,7351,7352,8431,9607,9672,11254,51738,133522	24	1157070,1398695,1930920,2138769,2201336,274337,275273,3440216,3468541,4360442,4515644,4544962,4560900,5139123,57073,635950,712120,732526,856814,907507,935700,997677,NTG_11254,NTG_9607
966	ocular albinism	3	4157,4935,51151	3	111002,1279220,5324872
972	oguchi disease	2	6011,6295	2	202685,2769150
975	omenn syndrome	3	5896,5897,64421	3	1164585,3276911,4342691
980	optic atrophy	3	4976,80207,84233	3	318877,NTG_80207,NTG_84233
982	optic nerve hypoplasia	2	5080,6657	2	1423899,1975704
985	orofacial cleft	6	652,3664,4487,5818,7341,8626	6	126865,1636625,2266525,2635956,3034498,3205889
991	osteoarthritis	4	1280,2487,4148,54829	4	3891796,4144664,4825124,NTG_54829
992	osteogenesis imperfecta	5	1277,1278,5479,10491,64175	5	14005899,2173092,2823309,4584046,804581
996	osteopetrosis	8	760,1186,4041,8600,8792,9842,10312,28962	8	1409948,1774315,1998848,3032639,415758,5172854,630590,NTG_10312
998	osteoporosis	5	799,1277,1278,4041,8572	5	14005899,2477647,3027781,4584046,630590
999	osteosarcoma	2	7157,11200	2	1885413,2841951
1005	ovarian dysgenesis	2	2492,9210	2	14006301,2840803
1008	ovarioleukodystrophy	3	8890,8892,8893	3	1414212,257507,5165929
1012	pachyonychia congenita	4	3853,3854,3868,3872	4	1472548,1874239,2870508,3227058
1013	paget disease	3	4982,8792,8878	3	3032639,3502869,995665
1017	pancreatic cancer	11	91,672,675,1029,3845,4089,5932,6794,7157,23022,79728	11	106195,14007296,1885413,3087482,4280011,4377376,5157965,5280812,5295829,548744,966425
1018	pancreatitis	5	1080,5644,5645,6690,11330	5	2366716,2450911,357534,4099949,4899263
1021	paraganglioma	4	6390,6391,6392,54949	4	3135054,4887036,819715,NTG_6392
1023	parathyroid adenoma	2	4221,79577	2	16823354,3277668
1025	parietal foramina	2	4488,60529	2	1472423,1526458
1027	parkinson disease	18	126,1621,1815,4137,4729,4929,5071,6622,6908,7345,11315,23400,25793,26058,26281,27429,65018,120892	18	1026809,1273502,1371912,1848832,2327243,2333986,2349372,2682300,2853952,3557303,3643191,4028335,4197396,4355071,5820940,598844,NTG_23400,NTG_26281
1042	peroxisomal biogenesis disorder	2	5190,5193	2	3756023,4796811
1044	persistent mullerian duct syndrome	2	268,269	2	3224478,988892
1046	peters anomaly	3	1545,5080,5308	3	1975704,2626939,401416
1049	pfeiffer syndrome	2	2260,2263	2	4196970,4935615
1051	pheochromocytoma	6	2668,5979,6390,6392,7428,23095	6	2677230,369866,4561216,680146,819715,NTG_6392
1059	pick disease	2	4137,5663	2	1026809,2726989
1060	piebaldism	2	3815,6591	2	1981907,856211
1063	pigmented nodular adrenocortical disease	2	8622,50940	2	9443148,NTG_8622
1069	pituitary adenoma	2	2771,9049	2	3047661,9644674
1071	pituitary hormone	5	5449,5626,8022,8820,89884	5	14007438,1532950,4504545,5222882,880522
1081	polycystic kidney	4	5310,5311,5314,8132	4	14007381,2272123,3519396,NTG_8132
1082	polycystic liver disease	2	5589,11231	2	2274760,3788836
1083	polycythemia	2	3717,7428	2	2677230,3976855
1084	polydactyly	2	2737,64327	2	1264754,NTG_64327
1086	polymicrogyria	3	9289,51807,347733	3	3371361,4057218,967496
1087	polyposis	2	657,4089	2	1948669,3087482
1088	pontocerebellar hypoplasia	5	7443,57038,79042,80746,283989	5	2606598,4065183,5084635,562650,9645013
1092	porphyria	6	210,3077,3145,5498,7389,7390	6	1123838,1868746,339272,4955898,5040675,5144035
1093	prader-willi syndrome	2	4692,6638	2	1846188,860559
1094	precocious puberty	2	3973,84634	2	4709858,5062164
1095	preeclampsia	3	183,2052,219736	3	4259668,4591967,NTG_219736
1097	premature ovarian failure	7	668,1730,2516,9210,79983,135935,344018	7	2451241,2840803,3874243,4337063,4959262,NTG_135935,NTG_344018
1100	progressive external ophthalmoplegia	5	291,5428,11232,50484,56652	5	1120749,2115145,4585118,499489,547119
1108	propionicacidemia	2	5095,5096	2	1065489,2434443
1109	prostate cancer	14	367,463,675,1316,2048,4477,4481,4601,5728,6041,8379,11200,23301,60528	14	105791,1210034,2841951,3515018,4012761,4276112,4695745,5070489,508037,5295829,531913,658185,763487,930558
1112	protoporphyria	2	212,2235	2	3867443,954124
1115	pseudohermaphroditism	2	1588,3293	2	4179261,4382188
1116	pseudohypoaldosteronism	6	4306,6337,6338,6340,65125,65266	6	14008341,2127495,235547,3414984,3876203,4969520
1117	pseudohypoparathyroidism	3	2778,8675,149775	3	3547276,4391787,NTG_149775
1119	pseudoxanthoma elasticum	4	368,2677,64131,64132	4	1169429,11793916,2358459,NTG_64132
1122	pulmonary fibrosis	4	7012,7015,653509,729238	4	2549751,4306279,NTG_7012,NTG_729238
1123	pulmonary hypertension	3	659,1373,4093	3	3236710,509132,5220445
1131	pyruvate dehydrogenase	4	1737,5160,5162,54704	4	3451590,4559607,4668208,5820146
1140	refsum disease	5	5189,5191,5264,5828,55670	5	1497985,2603506,2934072,3047648,4172044
1143	renal cell carcinoma	9	4233,4968,5546,6927,6928,7030,7428,11236,201163	9	1106478,2032334,2677230,2888897,3656510,4133962,4144261,4861001,931032
1147	renal tubular acidosis	4	525,6521,8671,50617	4	2137622,2870192,3894658,4597611
1148	renal tubular dysgenesis	4	183,185,1636,5972	4	2271250,4161567,4243059,4259668
1153	retinitis pigmentosa	43	24,762,1258,1259,1406,2979,3420,3614,4901,5145,5158,5961,5995,6010,6017,6094,6100,6101,6102,6103,6121,6295,7287,7399,7439,8842,9129,9227,10002,10210,10461,10594,23020,23418,23746,25794,26121,55812,55975,64218,346007,375298,768206	43	10013637,1084096,1112817,11935129,1233978,125313,1500446,202685,2115550,2302886,2322306,2350445,2413821,2475442,2808310,3030569,3269609,3412833,3612236,4024092,4058850,410724,421631,42328,4373836,4463193,4496872,4561515,4655257,4915210,4965944,5017378,5059362,5334625,5411701,868671,920706,923313,9768722,NTG_375298,NTG_55812,NTG_55975,NTG_768206
1158	rett syndrome	2	2290,4204	2	2015211,762977
1165	rhabdomyosarcoma	4	2308,5002,5077,5081	4	1122884,3348102,4629944,NTG_5002
1166	rhizomelic chondrodysplasia punctata	2	5191,8540	2	2934072,3496471
1168	rickets	2	7421,120227	2	781714,NTG_120227
1176	roussy-levy syndrome	2	4359,5376	2	3431349,857874
1177	rubinstein-taybi syndrome	2	1387,2033	2	4474937,820620
1187	saethre-chotzen syndrome	2	2263,7291	2	249068,4935615
1190	sanfilippo syndrome	3	4669,6448,138050	3	3272164,4011727,5329103
1191	sarcoidosis	3	3123,56244,64127	3	1378693,5005482,NTG_56244
1195	scapuloperoneal syndrome	2	1674,4625	2	1980581,2281858
1213	senior-loken syndrome	4	4867,9657,80184,261734	4	2087441,3415582,3421141,840593
1218	severe combined immunodeficiency	10	100,915,916,3561,3575,5788,5896,5897,64421,79840	10	1164585,1700404,1980180,2250498,2659032,3093536,3276911,3542937,4342691,928381
1220	short qt syndrome	3	3757,3759,3784	3	2050891,4361155,4644422
1222	short stature	3	2690,2693,6473	3	1240138,1673202,1992314
1228	sick sinus syndrome	2	6331,10021	2	1917057,5395905
1232	simpson-golabi-behmel syndrome	2	2719,8481	2	4875234,518510
1233	sitosterolemia	2	64240,64241	2	3242301,5077055
1237	skin/hair/eye pigmentation	10	434,4157,4254,4948,7299,8924,51151,123041,219931,283652	10	111002,1279220,1830681,2951139,2969997,4341125,9442999,NTG_123041,NTG_219931,NTG_283652
1249	spastic paraplegia	17	3329,3798,5354,6683,6687,9197,9420,9897,10908,23503,51062,57165,57679,65055,80208,118813,123606	17	10087367,104614,1183185,1681184,1961605,2032326,3135924,345439,4121257,4859372,5364893,577153,9443101,966568,NTG_123606,NTG_23503,NTG_9420
1252	spherocytosis	5	286,2038,6521,6708,6710	5	2309032,3566787,3894658,447849,5068079
1253	spinal muscular atrophy	7	367,538,6606,6607,7317,9217,57449	6	3636322,3698509,4247218,508037,66889,851036
1254	spinocerebellar ataxia	22	773,2259,3708,3748,5428,5521,5582,6310,6311,6314,6315,6712,6908,23345,25814,55775,56652,56997,146057,146227,338435,724066	22	1120749,14007889,1594998,2115145,2758513,2918108,3093890,3773125,4197396,4200947,4724590,4835825,5294702,5296490,5336450,758641,9442893,NTG_146227,NTG_2259,NTG_338435,NTG_6315,NTG_724066
1255	split-hand/foot malformation	2	7480,8626	2	1636625,NTG_7480
1258	spondylocostal dysostosis	4	3955,10683,145873,392255	4	3557127,4639211,987424,NTG_145873
1260	squamous cell carcinoma	3	355,3621,8795	3	10724585,1109800,5115478
1262	stargardt disease	3	24,6785,8842	3	2115550,4915210,NTG_6785
1266	stickler syndrome	3	1280,1301,1302	3	3547500,3642131,4144664
1273	subcortical laminar heterotopia	2	1641,5048	2	1389515,2491974
1277	sudden infant death	2	6331,7259	2	4729316,5395905
1281	surfactant metabolism dysfunction	3	21,6439,6440	3	497291,NTG_21,NTG_6440
1284	symphalangism	2	8200,9241	2	248458,4981479
1285	syndactyly	3	2697,3239,64327	3	2963168,3872267,NTG_64327
1287	synpolydactyly	2	2192,3239	2	1007504,2963168
1296	tetralogy of fallot	4	182,1482,2657,23414	4	1966936,2677078,4717646,NTG_2657
1300	thrombocythemia	3	3717,4352,7066	3	2569783,3976855,629180
1301	thrombocytopenia	5	2623,4352,7454,54205,84930	5	42852,4531310,4587507,4957959,629180
1302	thrombophilia	9	2153,2158,2244,2266,3053,3273,5624,5627,7056	9	1362433,1654698,2323270,2871526,3310614,3721494,4689563,715162,837079
1307	thyroid carcinoma	12	3265,4893,5108,5573,5728,7253,8031,8805,9562,9950,51079,51592	12	105791,133535,1527003,1629502,1784955,1914009,2229473,2541362,3600244,4809191,4895088,9768725
1308	thyroid dyshormonogenesis	5	6528,7038,7173,389434,405753	5	3134990,3618494,4600242,5232939,NTG_405753
1309	thyroid hormone	2	7068,79048	2	1609728,2793995
1318	tooth agenesis	4	1896,4054,4487,5083	4	1761085,3205889,5001159,5343761
1326	transposition of the great arteries	3	2657,23389,55997	3	5169395,NTG_2657,NTG_55997
1331	trichothiodystrophy	4	2068,2071,136647,404672	4	2751205,5283198,717153,NTG_136647
1333	trifunctional protein	2	3030,3032	2	1609364,567051
1340	tuberous sclerosis	2	7248,7249	2	1942456,2387858
1341	tumoral calcinosis	4	2591,8074,9365,54809	4	1550069,1585850,1735246,NTG_2591
1343	tyrosinemia	3	2184,3242,6898	3	1421962,2721757,417480
1345	ullrich congenital muscular dystrophy	3	1291,1292,1293	3	5194251,5301581,819153
1350	usher syndrome	9	4647,7399,7401,10083,25861,64072,65217,84059,124590	9	1981308,198979,3580569,3649379,373582,3820790,4561515,NTG_7401,NTG_84059
1354	van buchem disease	2	4041,50964	2	630590,NTG_50964
1358	ventricular fibrillation	2	1804,6331	2	5311225,5395905
1359	ventricular tachycardia	3	845,2771,6262	3	1426840,3047661,9645245
1363	vitamin k	2	2677,79001	2	2358459,NTG_79001
1365	vohwinkel syndrome	2	2706,4014	2	2314882,2441415
1368	waardenburg syndrome	7	1908,1910,4286,5077,6591,6663,7299	7	1078558,1797606,238955,3786505,4341125,4629944,856211
1370	walker-warburg syndrome	5	2218,9215,10585,29954,79147	5	1100180,1705513,597007,NTG_2218,NTG_79147
1372	warfarin	3	1559,2158,79001	3	3692345,4689563,NTG_79001
1376	weill-marchesani syndrome	2	2200,81794	2	436382,NTG_81794
1381	white sponge nevus	2	3851,3860	2	11793430,17209958
1382	wilms tumor	5	675,2719,7490,11281,283120	5	1588896,4875234,5295829,NTG_11281,NTG_283120
1388	wolfram syndrome	2	7466,493856	2	1289086,5106823
1397	xeroderma pigmentosum	8	1643,2068,2071,2072,2073,5429,7507,7508	8	1007298,11007424,2046729,2237342,2751205,2916868,3540080,5283198
1398	zellweger syndrome	11	5189,5192,5194,5195,5824,5825,5828,5830,8504,9409,55670	11	1130622,16826049,1785064,2319229,2603506,3047648,3611453,4172044,5056284,5156503,970667
1408	bombay phenotype	2	2523,2524	2	1211550,NTG_2524
1424	high density lipoprotein cholesterol level qtl	6	1071,1906,3990,4023,5360,8876	6	1062133,3563231,3751636,3914662,9442492,NTG_8876
1431	ige	2	50615,51131	2	4387198,4428443
1438	low density lipoprotein cholesterol level qtl	2	3156,255738	2	1972565,3783042
1439	malaria	12	948,1378,2213,2532,2993,2995,3383,4843,6521,7124,114609,259197	12	1152389,11793049,1283796,1721557,2374240,3308778,342056,3894658,4140270,4389571,837908,9441547
1440	memory	2	627,23286	2	1056530,4536144
1452	von hippel-lindau disease	2	595,7428	2	2677230,4865286
1453	von willebrand disease	2	2811,7450	2	16655312,16833928
1454	aids	5	0,3458,3566,3811,6387	5	1559624,2246373,261522,4202157,NTG_0
1459	alcohol dependence	2	3356,50833	2	4774675,NTG_50833
1460	alcoholism	2	125,2555	2	155251,3873249
1462	anorexia nervosa	2	627,3356	2	4536144,4774675
1463	asperger syndrome	2	54413,57502	2	3467017,799101
1464	atherosclerosis	2	240,2099	2	2727936,4157895
1465	attention deficit-hyperactivity disorder	3	1815,1816,121278	3	1848832,3846259,435287
1467	autoimmune thyroid disease	2	7038,57623	2	3618494,NTG_57623
1472	budd-chiari syndrome	2	2153,3717	2	2323270,3976855
1477	celiac disease	4	1493,3117,3119,4650	4	1459910,1810439,3325363,3522491
1482	congestive heart failure and beta-blocker response	2	152,153	2	4098203,4772081
1483	coronary artery disease	12	19,948,1524,3667,4040,4205,4314,4846,5444,5445,6347,9365	12	1152389,1400902,1620853,1735246,2185744,2211044,2775574,3018299,3143545,4804264,5366118,597241
1484	crohn disease	3	3569,64127,149233	3	1378693,2494396,730638
1492	dyslexia	2	9856,161582	2	3991396,5312342
1497	graves disease	2	1493,2638	2	3522491,5068886
1500	hiv	9	1234,3107,3586,6347,6349,6352,6356,30835,729230	9	1143448,2271699,2775574,3032487,337846,3747743,4512775,4751697,5826037
1502	hepatitis virus susceptibility	7	1234,3455,3458,3459,3588,5788,282617	7	1629738,2861341,3093536,3170278,3747743,4202157,4755490
1503	herpes simplex encephalitis	2	7098,81622	2	4013890,NTG_81622
1507	hypertriglyceridemia	3	6101,116519,149998	3	4024092,NTG_116519,NTG_149998
1510	iga nephropathy	3	5284,6401,6402	3	3708051,4306744,5128540
1512	intervertebral disc disease	2	1298,1299	2	1976847,209173
1520	leprosy	4	4049,5071,7096,7097	4	1610378,1812531,2682300,735309
1526	lumbar disc herniation	2	1301,7058	2	3274795,3642131
1528	major affective disorder	2	6531,7494	2	3091096,717706
1529	major depressive disorder	2	2289,3356	2	2985508,4774675
1530	malignant hyperthermia susceptibility	2	779,6261	2	5395245,653702
1533	microvascular complications of diabetes	7	1636,2056,3077,3557,5444,6648,7422	7	1400902,3325509,3339989,4161567,5040675,5398629,662862
1534	multiple sclerosis	3	3119,3123,100133941	3	3325363,5005482,5298528
1536	myocardial infarction	13	348,1636,2099,2155,2729,2730,3957,4049,4973,7056,7292,7804,440823	13	1115057,1610378,1697187,1895507,3463628,3848692,4157895,4161567,428744,4560000,4674346,715162,NTG_440823
1537	nicotine	4	1137,1548,6531,9568	4	295410,3091096,4538526,NTG_1548
1540	obsessive-compulsive disorder	3	627,3356,6532	3	3140244,4536144,4774675
1550	psoriasis	6	3107,4049,63869,64127,149233,503613	6	1378693,1610378,2494396,5826037,NTG_503613,NTG_63869
1551	pulmonary disease	2	3162,5265	2	1728448,3758028
1555	rheumatoid arthritis	11	3123,3569,3586,4261,4282,4795,6583,6775,23569,26191,51744	11	16816556,2623057,2801607,3741713,4542983,4744807,4751697,5005482,5143174,5823333,730638
1557	schizophrenia	10	1116,1312,1814,3356,4524,5625,6854,27185,55366,65078	10	11389405,2809537,2827616,442800,4774675,5043126,5282480,5309392,959586,NTG_55366
1560	septic shock	2	7124,120329	2	342056,NTG_120329
1563	spina bifida	2	4522,6347	2	2775574,4409511
1566	stroke	3	241,2153,5144	3	2323270,4565028,4589913
1569	systemic lupus erythematosus	12	356,1380,1773,2213,3663,3684,5133,6775,7100,11277,26191,55024	12	1042517,14005598,1442115,2374240,2801607,2857086,4048302,414846,4381848,4553656,5143174,89341
1572	thyrotoxic periodic paralysis	2	779,100134444	2	653702,NTG_100134444
1574	tuberculosis	3	3458,3459,114609	3	2861341,4202157,4389571
1582	viral infection	2	2214,4938	2	8972802,9147678
