# Supplementary material for: A survey of protein interaction data and multigenic inherited disorders
Source: BMC Bioinformatics. 2013 Feb 11;14:47. doi: 10.1186/1471-2105-14-47 (PMC3598893; doi:10.1186/1471-2105-14-47)
Supplement: Additional file 6 — Overlaps between disease groups and n-ary records showing best overlaps (icrigid) and number of overlaps (complex span) before and after correction for multiple hypothesis testing. Additional information on n-ary records with the best overlap with a disease group can be found at http://wodaklab.org/iRefWeb/interaction/show/xxx where xxx is the icrigid ( for example, http://wodaklab.org/iRefWeb/interaction/show/705064). [file 1471-2105-14-47-S6.xlsx]

## Sheet: Sheet1
DiG ID	DiG Name	best_overlap	number_overlaps	best_raw_p	number_significant_raw_ps	best_bonferroni	number_significant_bonferroni	best_FDR	number_significant_FDR	best_BY	number_significant_BY
42	colorectal cancer	705064	405	828982	350	828982	8	828982	40	828982	8
197	breast cancer	1083852	270	1083852	239	1083852	7	1083852	32	1083852	6
460	fanconi anemia	923488	70	923488	65	923488	29	923488	32	923488	31
322	cornelia de lange syndrome	630801	50	868008	49	868008	20	630801	25	630801	23
868	mismatch repair cancer syndrome	705064	49	828982	49	828982	21	828982	24	828982	23
953	nijmegen breakage syndrome	638641	36	937150	36	937150	20	639505	20	639505	20
434	palmoplantar keratoderma	716319	23	716319	23	716319	10	716319	18	716319	13
141	autoimmune lymphoproliferative syndrome	661911	50	661911	50	661911	16	661911	16	661911	16
1017	pancreatic cancer	814011	181	814011	174	814011	8	814011	16	814011	12
594	hepatocellular carcinoma	618433	223	889547	216	889547	13	889547	15	889547	14
787	lymphangioleiomyomatosis	619562	21	619562	21	619562	14	619562	15	619562	14
1340	tuberous sclerosis	619562	21	619562	21	619562	14	619562	15	619562	14
380	diamond-blackfan anemia	1230084	44	1230084	38	1230084	11	1230084	14	1230084	11
525	glanzmann thrombasthenia	645144	56	740715	56	740715	13	740715	13	740715	13
758	leigh syndrome	1210270	44	1211293	36	1211293	8	1211293	13	1211293	7
43	ovarian cancer	681533	138	787705	135	787705	9	681533	12	681533	9
1331	trichothiodystrophy	665170	21	665170	20	665170	9	665170	11	665170	9
1397	xeroderma pigmentosum	665170	56	1220750	50	1220750	3	804881	11	NA	0
233	cardiofaciocutaneous syndrome	664675	29	664675	29	664675	10	664675	10	664675	10
89	amyloidosis	1221863	26	1221863	22	1221863	6	1221863	9	1221863	6
782	loeys-dietz syndrome	618400	14	809291	14	809291	9	809291	9	809291	9
889	muir-torre syndrome	658601	46	867946	45	867946	9	658601	9	658601	9
1333	trifunctional protein	673750	18	673750	16	673750	5	673750	9	NA	0
432	epidermolysis bullosa	771554	58	771554	47	771554	5	771554	8	771554	1
1177	rubinstein-taybi syndrome	1208374	55	1214797	55	1214797	8	1214797	8	1214797	8
359	dna topoisomerase	775473	38	871911	38	871911	3	775473	6	NA	0
415	elliptocytosis	708249	11	795497	11	795497	6	795497	6	795497	6
598	hermansky-pudlak syndrome	1157262	9	1157262	9	1157262	3	1157262	6	1157262	3
1252	spherocytosis	696627	11	708334	11	708334	6	696627	6	696627	6
130	ataxia	638641	50	685887	50	685887	2	685887	5	NA	0
152	bare lymphocyte syndrome	678014	8	1107722	8	1107722	3	1107722	5	1107722	3
282	cirrhosis	633590	17	966693	17	966693	3	966693	5	966693	3
405	dyskeratosis congenita	730473	25	932923	24	932923	5	730473	5	NA	0
870	mitochondrial complex	1210270	28	1211293	24	1211293	5	1211293	5	1211293	5
209	complement component	1038886	18	1235463	16	1235463	3	1235463	4	1235463	2
313	congenital disorder of glycosylation	725907	28	725907	26	725907	3	725907	4	725907	3
413	ehlers	869728	9	869728	8	869728	4	869728	4	869728	4
992	osteogenesis imperfecta	1212239	15	869728	13	869728	4	869728	4	869728	4
1012	pachyonychia congenita	1208882.1216102.1229739.1234202	18	1221863	17	1221863	3	1212976	4	NA	0
1088	pontocerebellar hypoplasia	933113	7	933113	7	933113	3	933113	4	933113	3
1398	zellweger syndrome	705664	13	713136	11	713136	4	713136	4	713136	3
151	bardet-biedl syndrome	704580	7	704580	6	704580	1	704580	3	704580	1
163	bernard-soulier syndrome	898756	4	1095249	4	1095249	3	898756	3	898756	3
252	cerebral cavernous malformations	1148400	18	1148400	18	1148400	3	1148400	3	1148400	3
279	chronic granulomatous disease	675443	4	675443	4	675443	3	675443	3	675443	3
433	epidermolytic hyperkeratosis	711186	29	711186	29	711186	1	711186	3	NA	0
452	exudative vitreoretinopathy	905964	3	905964	3	905964	3	905964	3	905964	3
584	hemolytic uremic syndrome	709246	13	1036196	13	1036196	3	1036196	3	1036196	3
901	muscular dystrophy	905750	44	905750	24	905750	3	905750	3	905750	3
6	3-methylcrotonyl-coa carboxylase	1209480	9	1222759	9	NA	0	1209480	2	NA	0
59	afibrinogenemia	631072	9	843826	9	843826	2	843826	2	843826	1
115	apolipoprotein	1215643	15	1215643	15	1215643	2	1215643	2	1215643	2
410	ectodermal	773725	100	773725	98	773725	1	773725	2	NA	0
690	immune dysfunction	1060100	5	1122614	5	1122614	2	1122614	2	1122614	2
783	long qt syndrome	974175	14	1.21198e+06	12	1.21198e+06	2	1.21198e+06	2	NA	0
835	melanoma	844573	49	844573	48	844573	2	844573	2	844573	2
998	osteoporosis	869728	5	869728	5	869728	2	869728	2	869728	2
1027	parkinson disease	861008	108	861008	90	861008	1	861008	2	861008	1
1108	propionicacidemia	1209480	5	1222759	5	NA	0	1209480	2	NA	0
1218	severe combined immunodeficiency	917459	13	1220789	13	1220789	2	1220789	2	NA	0
55	adrenoleukodystrophy	789257	4	789257	3	789257	1	789257	1	NA	0
65	albinism	1209579	1	1209579	1	1209579	1	1209579	1	1209579	1
80	alport syndrome	781937	4	781937	4	781937	1	781937	1	781937	1
121	arrhythmogenic right ventricular dysplasia	866858	34	866858	24	866858	1	866858	1	NA	0
168	bethlem myopathy	1027975	5	1027975	5	1027975	1	1027975	1	1027975	1
177	bladder cancer	1048299	38	1048299	38	1048299	1	1048299	1	NA	0
192	bradyopsia	969965	1	969965	1	969965	1	969965	1	969965	1
234	cardiomyopathy	1221621	110	1221621	65	1221621	1	1221621	1	1221621	1
259	ceroid	1232651	6	1232651	3	1232651	1	1232651	1	NA	0
302	combined cellular and humoral immune defects	1220789	1	1220789	1	1220789	1	1220789	1	1220789	1
365	dementia	725118	53	725118	52	725118	1	725118	1	NA	0
404	dysfibrinogenemia	843826	9	843826	9	843826	1	843826	1	843826	1
417	emery-dreifuss muscular dystrophy	691799	44	691799	34	691799	1	691799	1	NA	0
435	epilepsy	785733	24	785733	13	785733	1	785733	1	785733	1
437	dysplasia	893696	16	893696	16	893696	1	893696	1	893696	1
456	factor	1142383	14	1142383	10	1142383	1	1142383	1	NA	0
551	griscelli syndrome	960659	2	960659	2	960659	1	960659	1	960659	1
578	hematuria	781937	4	781937	4	781937	1	781937	1	781937	1
595	hereditary hemorrhagic telangiectasia	618400	1	618400	1	618400	1	618400	1	618400	1
717	jervell and lange-nielsen syndrome	974175	2	974175	2	974175	1	974175	1	974175	1
767	leukoencephalopathy	1228963	4	1228963	3	1228963	1	1228963	1	NA	0
804	macular degeneration	1208882.1216102.1229739.1234202	20	709246	17	709246	1	709246	1	709246	1
812	maple syrup urine disease	1225549	12	1225549	11	1225549	1	1225549	1	1225549	1
957	noonan syndrome	1048299	63	1048299	61	1048299	1	1048299	1	1048299	1
975	omenn syndrome	1220789	1	1220789	1	1220789	1	1220789	1	1220789	1
1008	ovarioleukodystrophy	1216872	3	1216872	3	1216872	1	1216872	1	NA	0
1140	refsum disease	789257	6	789257	6	789257	1	789257	1	789257	1
1266	stickler syndrome	878437	4	878437	4	878437	1	878437	1	878437	1
1302	thrombophilia	843826	7	843826	6	843826	1	843826	1	NA	0
1341	tumoral calcinosis	682939	3	682939	3	682939	1	682939	1	682939	1
1345	ullrich congenital muscular dystrophy	1027975	5	1027975	5	1027975	1	1027975	1	1027975	1
1477	celiac disease	1220318	2	1220318	1	1220318	1	1220318	1	1220318	1
1512	intervertebral disc disease	893696	1	893696	1	893696	1	893696	1	893696	1
1520	leprosy	651466	7	651466	7	651466	1	651466	1	651466	1
10	3-methylglutaconic aciduria	NA	0	NA	0	NA	0	NA	0	NA	0
12	46xy gonadal dysgenesis	627303	9	1042825	9	NA	0	NA	0	NA	0
28	achondrogenesis	1212480	2	1216587	2	NA	0	NA	0	NA	0
31	achromatopsia	1223631	2	1223631	2	NA	0	NA	0	NA	0
37	acromesomelic dysplasia	NA	0	NA	0	NA	0	NA	0	NA	0
39	acyl-coa dehydrogenase	1219511	3	1219511	3	NA	0	NA	0	NA	0
41	lung cancer	678849	189	678849	168	NA	0	NA	0	NA	0
44	adenoma	618433	18	645339	18	NA	0	NA	0	NA	0
51	adrenal hyperplasia	1211073	1	1211073	1	NA	0	NA	0	NA	0
60	agammaglobulinemia	744205	7	744205	7	NA	0	NA	0	NA	0
62	aicardi-goutieres syndrome	NA	0	NA	0	NA	0	NA	0	NA	0
63	alagille syndrome	770529	3	770529	3	NA	0	NA	0	NA	0
69	alexander disease	774319	10	1214888	10	NA	0	NA	0	NA	0
72	alopecia	759829	5	1229574	5	NA	0	NA	0	NA	0
78	thalassemia	737299	5	737299	4	NA	0	NA	0	NA	0
85	alzheimer disease	934438	65	1090689	59	NA	0	NA	0	NA	0
86	amelogenesis imperfecta	864894	6	1057088	6	NA	0	NA	0	NA	0
90	amyotrophic lateral sclerosis	979589	66	979589	37	NA	0	NA	0	NA	0
95	anemia	637083	13	708334	11	NA	0	NA	0	NA	0
96	angelman syndrome	622204	8	675823	8	NA	0	NA	0	NA	0
97	angioedema	774319	2	774319	2	NA	0	NA	0	NA	0
102	anterior segment	NA	0	NA	0	NA	0	NA	0	NA	0
106	antley-bixler syndrome	927888	2	927888	2	NA	0	NA	0	NA	0
108	aortic aneurysm	1221621	10	1221621	10	NA	0	NA	0	NA	0
113	aplastic anemia	932923	2	1002081	2	NA	0	NA	0	NA	0
124	arthrogryposis	711366	9	711366	8	NA	0	NA	0	NA	0
128	asphyxiating thoracic dystrophy	1219511	1	1219511	1	NA	0	NA	0	NA	0
129	asthma	656295	21	1065334	20	NA	0	NA	0	NA	0
131	atelosteogenesis	885278	6	887166	5	NA	0	NA	0	NA	0
133	atopy	888094	6	888094	6	NA	0	NA	0	NA	0
135	atrial septal defect	854638	8	854638	4	NA	0	NA	0	NA	0
139	autism	630439	9	706885	8	NA	0	NA	0	NA	0
140	autoimmune disease	676550	13	886865	13	NA	0	NA	0	NA	0
144	axenfeld-rieger syndrome	756168	2	998968	2	NA	0	NA	0	NA	0
145	azoospermia	808141	4	808141	4	NA	0	NA	0	NA	0
155	bartter syndrome	NA	0	NA	0	NA	0	NA	0	NA	0
156	basal cell carcinoma	665485	12	665485	12	NA	0	NA	0	NA	0
161	becker muscular dystrophy	740911	5	1232008	5	NA	0	NA	0	NA	0
162	beckwith-wiedemann syndrome	1216587	2	1216587	2	NA	0	NA	0	NA	0
172	bile acid synthesis defect	NA	0	NA	0	NA	0	NA	0	NA	0
179	bleeding disorder	1125860	1	1125860	1	NA	0	NA	0	NA	0
181	blood group	1232651	28	1066993	19	NA	0	NA	0	NA	0
183	blue-cone monochromacy	NA	0	NA	0	NA	0	NA	0	NA	0
190	brachydactyly	751285	1	751285	1	NA	0	NA	0	NA	0
196	branchiootorenal syndrome	NA	0	NA	0	NA	0	NA	0	NA	0
200	bronchiectasis	NA	0	NA	0	NA	0	NA	0	NA	0
204	brugada syndrome	618704	5	618704	4	NA	0	NA	0	NA	0
213	charge syndrome	1212594	4	1212594	4	NA	0	NA	0	NA	0
217	cpt	759829	2	759829	2	NA	0	NA	0	NA	0
223	candidiasis	1209793	1	1209793	1	NA	0	NA	0	NA	0
231	cardiac conduction defect	NA	0	NA	0	NA	0	NA	0	NA	0
235	carney complex	624914	3	756393	3	NA	0	NA	0	NA	0
236	carnitine	NA	0	NA	0	NA	0	NA	0	NA	0
241	cataract	686397	27	951058	14	NA	0	NA	0	NA	0
246	central hypoventilation syndrome	886989	5	886989	5	NA	0	NA	0	NA	0
247	cerebellar ataxia	743349	4	1089625	4	NA	0	NA	0	NA	0
250	cerebral amyloid angiopathy	654345	14	1227927	14	NA	0	NA	0	NA	0
254	cerebral palsy	957588	2	957588	2	NA	0	NA	0	NA	0
256	cerebrooculofacioskeletal syndrome	665170	24	740606	24	NA	0	NA	0	NA	0
263	charcot-marie-tooth disease	1227451	84	1088918	36	NA	0	NA	0	NA	0
267	diarrhea	1207206	1	1207206	1	NA	0	NA	0	NA	0
268	cholestasis	NA	0	NA	0	NA	0	NA	0	NA	0
271	chondrodysplasia	705481	3	997670	2	NA	0	NA	0	NA	0
272	chondrosarcoma	NA	0	NA	0	NA	0	NA	0	NA	0
281	ciliary dyskinesia	NA	0	NA	0	NA	0	NA	0	NA	0
283	citrullinemia	1210775	17	1210775	17	NA	0	NA	0	NA	0
285	cleft lip/palate	1118517	1	1118517	1	NA	0	NA	0	NA	0
290	cockayne syndrome	674574	7	740606	7	NA	0	NA	0	NA	0
291	coenzyme q10	756767	3	756767	3	NA	0	NA	0	NA	0
296	cold-induced sweating syndrome	1221434	1	1221434	1	NA	0	NA	0	NA	0
297	coloboma	NA	0	NA	0	NA	0	NA	0	NA	0
298	colorblindness	NA	0	NA	0	NA	0	NA	0	NA	0
299	colorectal adenoma	NA	0	NA	0	NA	0	NA	0	NA	0
305	immunodeficiency	982511	74	982511	72	NA	0	NA	0	NA	0
306	combined oxidative phosphorylation	1212410	31	1212410	16	NA	0	NA	0	NA	0
308	complement factor	1208882.1216102.1229739.1234202	5	1221863	5	NA	0	NA	0	NA	0
310	retinal dystrophy	907805	6	907805	6	NA	0	NA	0	NA	0
317	convulsions	735459	7	785733	6	NA	0	NA	0	NA	0
321	corneal dystrophy	1060236	6	1096370	5	NA	0	NA	0	NA	0
323	corpus callosum	1209423	14	1231057	14	NA	0	NA	0	NA	0
327	cortisone reductase	NA	0	NA	0	NA	0	NA	0	NA	0
331	cowden disease	866462	4	982102	4	NA	0	NA	0	NA	0
340	craniosynostosis	1065458	2	1089863	2	NA	0	NA	0	NA	0
343	creutzfeldt-jakob disease	807075.879983.1028537.1128305	3	807075.879983.1028537.1128305	3	NA	0	NA	0	NA	0
346	crouzon syndrome	1065458	1	1065458	1	NA	0	NA	0	NA	0
347	cryptorchidism	NA	0	NA	0	NA	0	NA	0	NA	0
349	cutis laxa	1095183	2	1095183	2	NA	0	NA	0	NA	0
352	cystic fibrosis	618400	19	769266	19	NA	0	NA	0	NA	0
354	cystinuria	1214467	2	1215453	2	NA	0	NA	0	NA	0
363	deafness	1232912	68	621404	28	NA	0	NA	0	NA	0
364	dejerine-sottas disease	NA	0	NA	0	NA	0	NA	0	NA	0
366	dent disease	633850	8	889785	8	NA	0	NA	0	NA	0
378	diabetes insipidus	909118	1	909118	1	NA	0	NA	0	NA	0
379	diabetes mellitus	721539	56	721539	43	NA	0	NA	0	NA	0
393	double-outlet right ventricle	NA	0	NA	0	NA	0	NA	0	NA	0
408	dystonia	1221434	98	678188	80	NA	0	NA	0	NA	0
411	ectopia	1232651	1	1232651	1	NA	0	NA	0	NA	0
416	ellis-van creveld syndrome	NA	0	NA	0	NA	0	NA	0	NA	0
421	encephalopathy	635989	17	635989	15	NA	0	NA	0	NA	0
424	endometrial carcinoma	1210775	41	1161066	41	NA	0	NA	0	NA	0
428	enlarged vestibular aqueduct	NA	0	NA	0	NA	0	NA	0	NA	0
431	epidermodysplasia verruciformis	NA	0	NA	0	NA	0	NA	0	NA	0
436	epileptic encephalopathy	893448	1	893448	1	NA	0	NA	0	NA	0
438	episodic ataxia	796530	4	1089625	4	NA	0	NA	0	NA	0
441	erythremias	743349	4	1085259	4	NA	0	NA	0	NA	0
443	erythrocytosis	743349	9	795352	8	NA	0	NA	0	NA	0
444	erythrokeratoderma	1040105	1	1040105	1	NA	0	NA	0	NA	0
446	esophageal cancer	618400	20	661903	20	NA	0	NA	0	NA	0
451	exostoses	NA	0	NA	0	NA	0	NA	0	NA	0
453	fg syndrome	629148	36	670706	35	NA	0	NA	0	NA	0
469	fetal akinesia deformation sequence	NA	0	NA	0	NA	0	NA	0	NA	0
470	fetal hemoglobin quantitative trait locus	866248	1	866248	1	NA	0	NA	0	NA	0
472	fibromatosis	693205	20	975624	19	NA	0	NA	0	NA	0
473	fibrosis of extraocular muscles	1052432	3	1052432	1	NA	0	NA	0	NA	0
488	fraser syndrome	NA	0	NA	0	NA	0	NA	0	NA	0
494	fructose	NA	0	NA	0	NA	0	NA	0	NA	0
499	fundus albipunctatus	NA	0	NA	0	NA	0	NA	0	NA	0
504	gm	1230971	7	1230971	7	NA	0	NA	0	NA	0
510	gallbladder disease	NA	0	NA	0	NA	0	NA	0	NA	0
512	gastric cancer	618433	79	1161066	76	NA	0	NA	0	NA	0
513	gastrointestinal stromal tumor	767659	5	988339	5	NA	0	NA	0	NA	0
514	gaucher disease	1232651	5	1232651	5	NA	0	NA	0	NA	0
517	germ cell tumor	627574	9	627574	9	NA	0	NA	0	NA	0
526	glaucoma	640939	10	808300	8	NA	0	NA	0	NA	0
527	glioblastoma	617680	39	895474	39	NA	0	NA	0	NA	0
531	glomerulosclerosis	635675	31	720464	30	NA	0	NA	0	NA	0
533	glucocorticoid	NA	0	NA	0	NA	0	NA	0	NA	0
538	glutaricaciduria	1210775	5	936750	5	NA	0	NA	0	NA	0
542	glycine encephalopathy	1234259	2	1234405	2	NA	0	NA	0	NA	0
543	glycogen storage disease	1214591	31	1226890	14	NA	0	NA	0	NA	0
552	growth hormone	798778	1	798778	1	NA	0	NA	0	NA	0
554	growth retardation	1220885	2	1226930	2	NA	0	NA	0	NA	0
558	hdl	676926	24	676926	24	NA	0	NA	0	NA	0
574	heinz body anemia	743349	4	1085259	4	NA	0	NA	0	NA	0
576	hemangioma	657110	2	945602	2	NA	0	NA	0	NA	0
581	hemochromatosis	1142072	1	1142072	1	NA	0	NA	0	NA	0
583	hemolytic anemia	953800	5	953800	3	NA	0	NA	0	NA	0
585	hemophagocytic lymphohistiocytosis	957164	1	957164	1	NA	0	NA	0	NA	0
586	hemophilia	NA	0	NA	0	NA	0	NA	0	NA	0
596	hereditary motor and sensory neuropathy	943099	1	943099	1	NA	0	NA	0	NA	0
599	heterotaxy	806755	3	806755	3	NA	0	NA	0	NA	0
601	hirschsprung disease	886989	5	886989	4	NA	0	NA	0	NA	0
605	holoprosencephaly	665485	6	665485	6	NA	0	NA	0	NA	0
608	homocystinuria	NA	0	NA	0	NA	0	NA	0	NA	0
612	huntington disease	618851	63	659209	63	NA	0	NA	0	NA	0
620	hyper-ige recurrent infection syndrome	647775	17	647775	17	NA	0	NA	0	NA	0
625	hypercholanemia	666681	3	666681	3	NA	0	NA	0	NA	0
626	hypercholesterolemia	883973	5	883973	2	NA	0	NA	0	NA	0
628	hyperekplexia	651276	4	651276	4	NA	0	NA	0	NA	0
631	hyperglycinuria	NA	0	NA	0	NA	0	NA	0	NA	0
632	hyperinsulinemic hypoglycemia	657958	11	685863	11	NA	0	NA	0	NA	0
636	hyperlipoproteinemia	1208882.1216102.1229739.1234202	3	1208882.1216102.1229739.1234202	3	NA	0	NA	0	NA	0
638	hypermethioninemia	682604	3	682604	3	NA	0	NA	0	NA	0
640	hyperostosis	718622	2	718622	2	NA	0	NA	0	NA	0
641	hyperoxaluria	NA	0	NA	0	NA	0	NA	0	NA	0
642	hyperparathyroidism	625977	37	662767	37	NA	0	NA	0	NA	0
644	hyperphenylalaninemia	716319	4	716319	3	NA	0	NA	0	NA	0
645	hyperpigmentation	NA	0	NA	0	NA	0	NA	0	NA	0
647	hyperprolinemia	NA	0	NA	0	NA	0	NA	0	NA	0
649	hypertension	634134	13	634134	11	NA	0	NA	0	NA	0
652	hyperuricemic nephropathy	NA	0	NA	0	NA	0	NA	0	NA	0
663	hypogonadism	NA	0	NA	0	NA	0	NA	0	NA	0
664	hypogonadotropic hypogonadism	927888	6	927888	6	NA	0	NA	0	NA	0
666	hypomagnesemia	NA	0	NA	0	NA	0	NA	0	NA	0
668	hypoparathyroidism	NA	0	NA	0	NA	0	NA	0	NA	0
672	hypophosphatemic rickets	682939	4	694748.725620.965845	4	NA	0	NA	0	NA	0
676	hypospadias	817355	6	817355	6	NA	0	NA	0	NA	0
678	hypothyroidism	1225709	1	1225709	1	NA	0	NA	0	NA	0
679	hypotrichosis	1022603	4	1022603	3	NA	0	NA	0	NA	0
681	hypouricemia	NA	0	NA	0	NA	0	NA	0	NA	0
686	ichthyosiform erythroderma	1156640	1	1156640	1	NA	0	NA	0	NA	0
687	ichthyosis	1212687	37	711186	28	NA	0	NA	0	NA	0
689	iminoglycinuria	NA	0	NA	0	NA	0	NA	0	NA	0
694	inclusion body myopathy	620318	51	726526	51	NA	0	NA	0	NA	0
698	inflammatory bowel disease	716681	18	716681	18	NA	0	NA	0	NA	0
699	insensitivity to pain	1115245	2	1207735	2	NA	0	NA	0	NA	0
700	insomnia	785733	4	807075.879983.1028537.1128305	4	NA	0	NA	0	NA	0
701	insulin resistance	703736	7	1054725	7	NA	0	NA	0	NA	0
708	iridogoniodysgenesis	756168	2	998968	2	NA	0	NA	0	NA	0
714	jackson-weiss syndrome	927888	3	927888	3	NA	0	NA	0	NA	0
719	joubert syndrome	857427	6	857427	5	NA	0	NA	0	NA	0
722	kallmann syndrome	927888	6	927888	6	NA	0	NA	0	NA	0
730	keratosis	1228901	44	1228901	38	NA	0	NA	0	NA	0
738	krabbe disease	675500	3	675500	3	NA	0	NA	0	NA	0
740	ladd syndrome	NA	0	NA	0	NA	0	NA	0	NA	0
743	leopard syndrome	632217	46	763102	44	NA	0	NA	0	NA	0
745	lactase	641928	22	843599	22	NA	0	NA	0	NA	0
754	leber congenital amaurosis	774319	11	1102041	9	NA	0	NA	0	NA	0
759	leiomyomatosis	635359	2	635359	2	NA	0	NA	0	NA	0
763	lethal congenital contractural syndrome	655415	5	711366	5	NA	0	NA	0	NA	0
764	leukemia	631444	206	1128055.1218054.1234741	141	NA	0	NA	0	NA	0
765	leukocyte adhesion	669382	10	669382	10	NA	0	NA	0	NA	0
766	leukodystrophy	1128498	51	1128498	44	NA	0	NA	0	NA	0
771	li-fraumeni syndrome	617759	75	665139.875466.1040678	75	NA	0	NA	0	NA	0
772	liddle syndrome	NA	0	NA	0	NA	0	NA	0	NA	0
775	lipodystrophy	1232521	38	1232521	31	NA	0	NA	0	NA	0
777	lipoma	709588	8	1150128	8	NA	0	NA	0	NA	0
780	lissencephaly	1217680	24	720371	23	NA	0	NA	0	NA	0
788	lymphedema	NA	0	NA	0	NA	0	NA	0	NA	0
789	lymphoma	625978	49	669836	45	NA	0	NA	0	NA	0
798	mody	648111	6	841512	6	NA	0	NA	0	NA	0
802	macrothrombocytopenia	637083	25	1042247	22	NA	0	NA	0	NA	0
803	macular dystrophy	NA	0	NA	0	NA	0	NA	0	NA	0
807	male infertility	NA	0	NA	0	NA	0	NA	0	NA	0
809	mandibuloacral dysplasia	1235936	20	1235936	18	NA	0	NA	0	NA	0
811	mannosidosis	1232651	1	1232651	1	NA	0	NA	0	NA	0
827	meckel syndrome	857427	5	857427	4	NA	0	NA	0	NA	0
829	medullary thyroid carcinoma	886989	6	1207735	6	NA	0	NA	0	NA	0
830	medulloblastoma	617680	16	895474	16	NA	0	NA	0	NA	0
831	meesmann corneal dystrophy	1208970	1	1208970	1	NA	0	NA	0	NA	0
834	megaloblastic anemia	1027875	1	1027875	1	NA	0	NA	0	NA	0
840	meningioma	702784	12	982102	12	NA	0	NA	0	NA	0
842	mix mental retardation	629148	10	670706	10	NA	0	NA	0	NA	0
843	mental retardation	754825	113	754825	66	NA	0	NA	0	NA	0
848	metachromatic leukodystrophy	675500	3	675500	3	NA	0	NA	0	NA	0
850	methemoglobinemia	743349	4	1085259	3	NA	0	NA	0	NA	0
854	methylmalonic aciduria	NA	0	NA	0	NA	0	NA	0	NA	0
859	microcephaly	654725	8	739635	8	NA	0	NA	0	NA	0
861	microphthalmia	649388	7	851915	7	NA	0	NA	0	NA	0
864	migraine	1221434	31	1065334	29	NA	0	NA	0	NA	0
869	mitochondrial dna depletion syndrome	625978	6	625978	5	NA	0	NA	0	NA	0
876	molybdenum cofactor	651276	4	651276	4	NA	0	NA	0	NA	0
877	monilethrix	1209121	3	1209121	1	NA	0	NA	0	NA	0
885	mucoepidermoid salivary gland carcinoma	1117654	2	1117654	2	NA	0	NA	0	NA	0
886	mucolipidosis	NA	0	NA	0	NA	0	NA	0	NA	0
887	mucopolysaccharidosis	1232651	5	1232651	5	NA	0	NA	0	NA	0
893	multiple endocrine neoplasia	620179	26	1014795	26	NA	0	NA	0	NA	0
894	multiple myeloma	749844	6	749844	6	NA	0	NA	0	NA	0
895	multiple pterygium syndrome	NA	0	NA	0	NA	0	NA	0	NA	0
900	muscle-eye-brain disease	NA	0	NA	0	NA	0	NA	0	NA	0
902	myasthenia	NA	0	NA	0	NA	0	NA	0	NA	0
903	myasthenic syndrome	1038014	1	1038014	1	NA	0	NA	0	NA	0
904	mycobacterium	708069	10	770259	10	NA	0	NA	0	NA	0
905	myelodysplastic syndrome	852540	1	852540	1	NA	0	NA	0	NA	0
910	myoclonic epilepsy	735459	5	785733	5	NA	0	NA	0	NA	0
912	myopathy	678417	70	678417	38	NA	0	NA	0	NA	0
915	myotonia congenita	NA	0	NA	0	NA	0	NA	0	NA	0
916	myotonic dystrophy	1082978	3	1082978	3	NA	0	NA	0	NA	0
926	nasu-hakola disease	705620	3	1103194	3	NA	0	NA	0	NA	0
928	nemaline myopathy	1232912	12	823792	12	NA	0	NA	0	NA	0
930	nephrolithiasis	734809	7	905089	7	NA	0	NA	0	NA	0
931	nephronophthisis	650895	5	1223595	5	NA	0	NA	0	NA	0
933	nephrotic syndrome	630400	15	694815	14	NA	0	NA	0	NA	0
935	neural tube defects	1118517	1	1118517	1	NA	0	NA	0	NA	0
936	neuroblastoma	684239	10	684239	10	NA	0	NA	0	NA	0
937	neurodegeneration	1131240	8	1214627	8	NA	0	NA	0	NA	0
939	neurofibromatosis	702784	8	1023639	8	NA	0	NA	0	NA	0
942	neuronopathy	NA	0	NA	0	NA	0	NA	0	NA	0
943	neuropathy	1210775	77	880057	58	NA	0	NA	0	NA	0
945	neutropenia	628217	19	1088210	19	NA	0	NA	0	NA	0
949	nevus	1095183	25	1095183	24	NA	0	NA	0	NA	0
951	niemann-pick disease	1213417	2	1213417	2	NA	0	NA	0	NA	0
952	night blindness	887102	4	1219896	4	NA	0	NA	0	NA	0
959	noonan-like/multiple giant cell lesion syndrome	968069	33	968069	33	NA	0	NA	0	NA	0
962	nystagmus	NA	0	NA	0	NA	0	NA	0	NA	0
964	obesity	656295	16	656295	14	NA	0	NA	0	NA	0
966	ocular albinism	NA	0	NA	0	NA	0	NA	0	NA	0
972	oguchi disease	NA	0	NA	0	NA	0	NA	0	NA	0
980	optic atrophy	1226780	3	1226780	3	NA	0	NA	0	NA	0
982	optic nerve hypoplasia	649388	1	649388	1	NA	0	NA	0	NA	0
985	orofacial cleft	626532	25	851915	25	NA	0	NA	0	NA	0
991	osteoarthritis	699154	2	878437	2	NA	0	NA	0	NA	0
996	osteopetrosis	682105	6	682105	5	NA	0	NA	0	NA	0
999	osteosarcoma	617759	67	665139.875466.1040678	67	NA	0	NA	0	NA	0
1005	ovarian dysgenesis	871864	2	871864	2	NA	0	NA	0	NA	0
1013	paget disease	620574	46	900373	45	NA	0	NA	0	NA	0
1018	pancreatitis	734809	15	769266	13	NA	0	NA	0	NA	0
1021	paraganglioma	NA	0	NA	0	NA	0	NA	0	NA	0
1023	parathyroid adenoma	625977	37	662767	37	NA	0	NA	0	NA	0
1025	parietal foramina	NA	0	NA	0	NA	0	NA	0	NA	0
1042	peroxisomal biogenesis disorder	789257	1	789257	1	NA	0	NA	0	NA	0
1044	persistent mullerian duct syndrome	1235560	1	1235560	1	NA	0	NA	0	NA	0
1046	peters anomaly	756168	2	998968	2	NA	0	NA	0	NA	0
1049	pfeiffer syndrome	927888	3	927888	3	NA	0	NA	0	NA	0
1051	pheochromocytoma	766734	22	1153762	21	NA	0	NA	0	NA	0
1059	pick disease	619342	28	661579	28	NA	0	NA	0	NA	0
1060	piebaldism	NA	0	NA	0	NA	0	NA	0	NA	0
1063	pigmented nodular adrenocortical disease	NA	0	NA	0	NA	0	NA	0	NA	0
1069	pituitary adenoma	622033	22	633787	22	NA	0	NA	0	NA	0
1071	pituitary hormone	798778	1	798778	1	NA	0	NA	0	NA	0
1081	polycystic kidney	802602	4	802602	4	NA	0	NA	0	NA	0
1082	polycystic liver disease	618497	3	618497	3	NA	0	NA	0	NA	0
1083	polycythemia	635212	22	1153762	22	NA	0	NA	0	NA	0
1084	polydactyly	NA	0	NA	0	NA	0	NA	0	NA	0
1086	polymicrogyria	732732	4	1060661	4	NA	0	NA	0	NA	0
1087	polyposis	637799	40	809970	40	NA	0	NA	0	NA	0
1092	porphyria	1142072	1	1142072	1	NA	0	NA	0	NA	0
1093	prader-willi syndrome	730473	9	830341	9	NA	0	NA	0	NA	0
1094	precocious puberty	NA	0	NA	0	NA	0	NA	0	NA	0
1095	preeclampsia	NA	0	NA	0	NA	0	NA	0	NA	0
1097	premature ovarian failure	1210662	3	1235541	2	NA	0	NA	0	NA	0
1100	progressive external ophthalmoplegia	625978	6	625978	5	NA	0	NA	0	NA	0
1109	prostate cancer	617680	39	895474	36	NA	0	NA	0	NA	0
1112	protoporphyria	968138	5	1221693	5	NA	0	NA	0	NA	0
1115	pseudohermaphroditism	1211073	2	1211073	2	NA	0	NA	0	NA	0
1116	pseudohypoaldosteronism	711962	10	880057	9	NA	0	NA	0	NA	0
1117	pseudohypoparathyroidism	912286	8	1161454	8	NA	0	NA	0	NA	0
1119	pseudoxanthoma elasticum	1232521	1	1232521	1	NA	0	NA	0	NA	0
1122	pulmonary fibrosis	932923	2	1002081	2	NA	0	NA	0	NA	0
1123	pulmonary hypertension	686294.829749.902546	6	686294.829749.902546	6	NA	0	NA	0	NA	0
1131	pyruvate dehydrogenase	812899	8	1229491	8	NA	0	NA	0	NA	0
1143	renal cell carcinoma	623385	27	706885	26	NA	0	NA	0	NA	0
1147	renal tubular acidosis	NA	0	NA	0	NA	0	NA	0	NA	0
1148	renal tubular dysgenesis	909118	2	909118	2	NA	0	NA	0	NA	0
1153	retinitis pigmentosa	785647	52	785647	28	NA	0	NA	0	NA	0
1158	rett syndrome	637799	4	868509	4	NA	0	NA	0	NA	0
1165	rhabdomyosarcoma	935384	3	935384	3	NA	0	NA	0	NA	0
1166	rhizomelic chondrodysplasia punctata	1231455	1	1231455	1	NA	0	NA	0	NA	0
1168	rickets	625097	13	1084769	13	NA	0	NA	0	NA	0
1176	roussy-levy syndrome	NA	0	NA	0	NA	0	NA	0	NA	0
1187	saethre-chotzen syndrome	1065458	2	1089863	2	NA	0	NA	0	NA	0
1190	sanfilippo syndrome	1213417	2	1213417	2	NA	0	NA	0	NA	0
1191	sarcoidosis	664708	4	664708	4	NA	0	NA	0	NA	0
1195	scapuloperoneal syndrome	1221621	4	1221621	4	NA	0	NA	0	NA	0
1213	senior-loken syndrome	1217680	7	1223595	7	NA	0	NA	0	NA	0
1220	short qt syndrome	974175	2	974175	2	NA	0	NA	0	NA	0
1222	short stature	883973	1	883973	1	NA	0	NA	0	NA	0
1228	sick sinus syndrome	1.21198e+06	2	1.21198e+06	2	NA	0	NA	0	NA	0
1232	simpson-golabi-behmel syndrome	NA	0	NA	0	NA	0	NA	0	NA	0
1233	sitosterolemia	NA	0	NA	0	NA	0	NA	0	NA	0
1237	skin/hair/eye pigmentation	967788	11	1209579	11	NA	0	NA	0	NA	0
1249	spastic paraplegia	1208882.1216102.1229739.1234202	50	746387	24	NA	0	NA	0	NA	0
1253	spinal muscular atrophy	622071	80	1028876	73	NA	0	NA	0	NA	0
1254	spinocerebellar ataxia	1235560	96	767029	65	NA	0	NA	0	NA	0
1255	split-hand/foot malformation	1090388	3	1090388	3	NA	0	NA	0	NA	0
1258	spondylocostal dysostosis	1062850	1	1062850	1	NA	0	NA	0	NA	0
1260	squamous cell carcinoma	661911	21	981048	21	NA	0	NA	0	NA	0
1262	stargardt disease	NA	0	NA	0	NA	0	NA	0	NA	0
1273	subcortical laminar heterotopia	720371	4	720371	4	NA	0	NA	0	NA	0
1277	sudden infant death	1210019	3	1.21198e+06	3	NA	0	NA	0	NA	0
1281	surfactant metabolism dysfunction	NA	0	NA	0	NA	0	NA	0	NA	0
1284	symphalangism	NA	0	NA	0	NA	0	NA	0	NA	0
1285	syndactyly	1097550	1	1097550	1	NA	0	NA	0	NA	0
1287	synpolydactyly	1213008	2	1213008	2	NA	0	NA	0	NA	0
1296	tetralogy of fallot	NA	0	NA	0	NA	0	NA	0	NA	0
1300	thrombocythemia	635212	5	635212	5	NA	0	NA	0	NA	0
1301	thrombocytopenia	628217	22	1088210	22	NA	0	NA	0	NA	0
1307	thyroid carcinoma	1048299	38	1048299	33	NA	0	NA	0	NA	0
1308	thyroid dyshormonogenesis	939107	1	939107	1	NA	0	NA	0	NA	0
1309	thyroid hormone	NA	0	NA	0	NA	0	NA	0	NA	0
1318	tooth agenesis	NA	0	NA	0	NA	0	NA	0	NA	0
1326	transposition of the great arteries	1136900	16	1208072	16	NA	0	NA	0	NA	0
1343	tyrosinemia	NA	0	NA	0	NA	0	NA	0	NA	0
1350	usher syndrome	1223425	1	1223425	1	NA	0	NA	0	NA	0
1354	van buchem disease	718622	2	718622	2	NA	0	NA	0	NA	0
1358	ventricular fibrillation	1.21198e+06	2	1.21198e+06	2	NA	0	NA	0	NA	0
1359	ventricular tachycardia	625998	22	633787	22	NA	0	NA	0	NA	0
1363	vitamin k	NA	0	NA	0	NA	0	NA	0	NA	0
1365	vohwinkel syndrome	NA	0	NA	0	NA	0	NA	0	NA	0
1368	waardenburg syndrome	1209579	2	1209579	2	NA	0	NA	0	NA	0
1370	walker-warburg syndrome	NA	0	NA	0	NA	0	NA	0	NA	0
1372	warfarin	NA	0	NA	0	NA	0	NA	0	NA	0
1376	weill-marchesani syndrome	1232651	1	1232651	1	NA	0	NA	0	NA	0
1381	white sponge nevus	1208882.1216102.1229739.1234202	2	1221863	2	NA	0	NA	0	NA	0
1382	wilms tumor	617680	16	895474	16	NA	0	NA	0	NA	0
1388	wolfram syndrome	1214974	1	1214974	1	NA	0	NA	0	NA	0
1408	bombay phenotype	1217977	1	1217977	1	NA	0	NA	0	NA	0
1424	high density lipoprotein cholesterol level qtl	751285	1	751285	1	NA	0	NA	0	NA	0
1431	ige	NA	0	NA	0	NA	0	NA	0	NA	0
1438	low density lipoprotein cholesterol level qtl	NA	0	NA	0	NA	0	NA	0	NA	0
1439	malaria	668424	18	1065334	17	NA	0	NA	0	NA	0
1440	memory	NA	0	NA	0	NA	0	NA	0	NA	0
1452	von hippel-lindau disease	636329	26	1153762	26	NA	0	NA	0	NA	0
1453	von willebrand disease	936021	2	1016688	2	NA	0	NA	0	NA	0
1454	aids	888094	5	888094	5	NA	0	NA	0	NA	0
1459	alcohol dependence	NA	0	NA	0	NA	0	NA	0	NA	0
1460	alcoholism	735459	3	735459	3	NA	0	NA	0	NA	0
1462	anorexia nervosa	NA	0	NA	0	NA	0	NA	0	NA	0
1463	asperger syndrome	NA	0	NA	0	NA	0	NA	0	NA	0
1464	atherosclerosis	676926	21	676926	21	NA	0	NA	0	NA	0
1465	attention deficit-hyperactivity disorder	NA	0	NA	0	NA	0	NA	0	NA	0
1467	autoimmune thyroid disease	939107	1	939107	1	NA	0	NA	0	NA	0
1472	budd-chiari syndrome	635212	5	635212	5	NA	0	NA	0	NA	0
1482	congestive heart failure and beta-blocker response	1072032	3	1210585	3	NA	0	NA	0	NA	0
1483	coronary artery disease	634134	18	1230348	15	NA	0	NA	0	NA	0
1484	crohn disease	664708	4	664708	4	NA	0	NA	0	NA	0
1492	dyslexia	620574	2	620574	2	NA	0	NA	0	NA	0
1497	graves disease	NA	0	NA	0	NA	0	NA	0	NA	0
1500	hiv	754776	4	754776	4	NA	0	NA	0	NA	0
1502	hepatitis virus susceptibility	625708	7	625708	7	NA	0	NA	0	NA	0
1503	herpes simplex encephalitis	952273	2	1028048	2	NA	0	NA	0	NA	0
1507	hypertriglyceridemia	NA	0	NA	0	NA	0	NA	0	NA	0
1510	iga nephropathy	631072	3	631072	3	NA	0	NA	0	NA	0
1526	lumbar disc herniation	787667	3	787667	3	NA	0	NA	0	NA	0
1528	major affective disorder	NA	0	NA	0	NA	0	NA	0	NA	0
1529	major depressive disorder	720069	16	720069	16	NA	0	NA	0	NA	0
1530	malignant hyperthermia susceptibility	675736	4	1233860	4	NA	0	NA	0	NA	0
1533	microvascular complications of diabetes	795352	5	795352	4	NA	0	NA	0	NA	0
1534	multiple sclerosis	840843	3	1220318	3	NA	0	NA	0	NA	0
1536	myocardial infarction	1208882.1216102.1229739.1234202	36	631576	24	NA	0	NA	0	NA	0
1537	nicotine	944291	1	944291	1	NA	0	NA	0	NA	0
1540	obsessive-compulsive disorder	NA	0	NA	0	NA	0	NA	0	NA	0
1550	psoriasis	664708	4	664708	4	NA	0	NA	0	NA	0
1551	pulmonary disease	629056	6	914081	6	NA	0	NA	0	NA	0
1555	rheumatoid arthritis	710080	9	808694	8	NA	0	NA	0	NA	0
1557	schizophrenia	831860	4	831860	4	NA	0	NA	0	NA	0
1560	septic shock	668424	6	1065334	6	NA	0	NA	0	NA	0
1563	spina bifida	1217470	3	1217470	3	NA	0	NA	0	NA	0
1566	stroke	832046	3	1233860	3	NA	0	NA	0	NA	0
1569	systemic lupus erythematosus	755749	15	1015199	14	NA	0	NA	0	NA	0
1572	thyrotoxic periodic paralysis	1221621	1	1221621	1	NA	0	NA	0	NA	0
1574	tuberculosis	739296	1	739296	1	NA	0	NA	0	NA	0
1582	viral infection	NA	0	NA	0	NA	0	NA	0	NA	0
