# Supplementary material for: A survey of protein interaction data and multigenic inherited disorders
Source: BMC Bioinformatics. 2013 Feb 11;14:47. doi: 10.1186/1471-2105-14-47 (PMC3598893; doi:10.1186/1471-2105-14-47)
Supplement: Additional file 8 — Overlaps between disease groups and regenerated complex data showing best overlaps and number of overlaps (complex span) before and after correction for multiple hypothesis testing. Example regenerated complexes have regular names that can be used to retrieve the binary interactions that make up the regenerated complex. For example: in the name “MI:0463(grid).pubmed:10722728.MI:0004 (affinity chromatography technology).10724593”, the BioGrid database has curated interactions from the paper with PubMed Identifier 10722728 where an affinity chromatography method was used to identify interactors of a common bait (icrogid: 10724593). [file 1471-2105-14-47-S8.xlsx]

## Sheet: Sheet1
DiG ID	DiG Name	best_overlap	number_overlaps	best_raw_p	number_significant_raw_ps	best_bonferroni	number_significant_bonferroni	best_FDR	number_significant_FDR	best_BY	number_significant_BY
1177	rubinstein-taybi syndrome	MI:0463(grid).pubmed:10722728.MI:0004(affinity chromatography technology).10724593	361	MI:0463(grid).pubmed:10347196.MI:0004(affinity chromatography technology).9769024.MI:0463(grid).pubmed:11581372.MI:0004(affinity chromatography technology).9769024	361	MI:0463(grid).pubmed:10347196.MI:0004(affinity chromatography technology).9769024.MI:0463(grid).pubmed:11581372.MI:0004(affinity chromatography technology).9769024	58	MI:0463(grid).pubmed:10347196.MI:0004(affinity chromatography technology).9769024.MI:0463(grid).pubmed:11581372.MI:0004(affinity chromatography technology).9769024	345	MI:0463(grid).pubmed:10347196.MI:0004(affinity chromatography technology).9769024.MI:0463(grid).pubmed:11581372.MI:0004(affinity chromatography technology).9769024	58
999	osteosarcoma	MI:0463(grid).pubmed:12242661.MI:0004(affinity chromatography technology).3633225	340	MI:0463(grid).pubmed:12242661.MI:0004(affinity chromatography technology).3633225	340	MI:0463(grid).pubmed:12242661.MI:0004(affinity chromatography technology).3633225	2	MI:0463(grid).pubmed:12242661.MI:0004(affinity chromatography technology).3633225	318	MI:0463(grid).pubmed:12242661.MI:0004(affinity chromatography technology).3633225	2
771	li-fraumeni syndrome	MI:0463(grid).pubmed:18775696.MI:0004(affinity chromatography technology).746478	373	MI:0463(grid).pubmed:18775696.MI:0004(affinity chromatography technology).746478	368	MI:0463(grid).pubmed:18775696.MI:0004(affinity chromatography technology).746478	19	MI:0463(grid).pubmed:18775696.MI:0004(affinity chromatography technology).746478	297	MI:0463(grid).pubmed:18775696.MI:0004(affinity chromatography technology).746478	19
197	breast cancer	MI:0463(grid).pubmed:14636569.MI:0004(affinity chromatography technology).1183784	798	MI:0463(grid).pubmed:14636569.MI:0004(affinity chromatography technology).1183784	776	MI:0463(grid).pubmed:14636569.MI:0004(affinity chromatography technology).1183784	30	MI:0463(grid).pubmed:14636569.MI:0004(affinity chromatography technology).1183784	111	MI:0463(grid).pubmed:14636569.MI:0004(affinity chromatography technology).1183784	66
460	fanconi anemia	MI:0463(grid).pubmed:17289582.MI:0004(affinity chromatography technology).1104826	201	MI:0463(grid).pubmed:17289582.MI:0004(affinity chromatography technology).1104826	183	MI:0463(grid).pubmed:17289582.MI:0004(affinity chromatography technology).1104826	64	MI:0463(grid).pubmed:17289582.MI:0004(affinity chromatography technology).1104826	90	MI:0463(grid).pubmed:17289582.MI:0004(affinity chromatography technology).1104826	89
42	colorectal cancer	MI:0463(grid).pubmed:17148452.MI:0004(affinity chromatography technology).5175554	1198	MI:0463(grid).pubmed:20603073.MI:0004(affinity chromatography technology).1202756	1116	MI:0463(grid).pubmed:20603073.MI:0004(affinity chromatography technology).1202756	3	MI:0463(grid).pubmed:20603073.MI:0004(affinity chromatography technology).1202756	80	MI:0463(grid).pubmed:20603073.MI:0004(affinity chromatography technology).1202756	2
1017	pancreatic cancer	MI:0463(grid).pubmed:19615732.MI:0004(affinity chromatography technology).3992024	642	MI:0463(grid).pubmed:19268590.MI:0004(affinity chromatography technology).106195	631	MI:0463(grid).pubmed:19268590.MI:0004(affinity chromatography technology).106195	36	MI:0463(grid).pubmed:19268590.MI:0004(affinity chromatography technology).106195	58	MI:0463(grid).pubmed:19268590.MI:0004(affinity chromatography technology).106195	57
43	ovarian cancer	MI:0463(grid).pubmed:12639940.MI:0004(affinity chromatography technology).276251	333	MI:0463(grid).pubmed:11950845.MI:0004(affinity chromatography technology).4717503	331	MI:0463(grid).pubmed:11950845.MI:0004(affinity chromatography technology).4717503	22	MI:0463(grid).pubmed:11950845.MI:0004(affinity chromatography technology).4717503	34	MI:0463(grid).pubmed:11950845.MI:0004(affinity chromatography technology).4717503	32
141	autoimmune lymphoproliferative syndrome	MI:0463(grid).pubmed:9325248.MI:0004(affinity chromatography technology).5115478	79	MI:0463(grid).pubmed:9325248.MI:0004(affinity chromatography technology).5115478	79	MI:0463(grid).pubmed:9325248.MI:0004(affinity chromatography technology).5115478	31	MI:0463(grid).pubmed:9325248.MI:0004(affinity chromatography technology).5115478	32	MI:0463(grid).pubmed:9325248.MI:0004(affinity chromatography technology).5115478	32
868	mismatch repair cancer syndrome	MI:0463(grid).pubmed:17148452.MI:0004(affinity chromatography technology).5175554	68	MI:0463(grid).pubmed:17148452.MI:0004(affinity chromatography technology).5175554	63	MI:0463(grid).pubmed:17148452.MI:0004(affinity chromatography technology).5175554	28	MI:0463(grid).pubmed:17148452.MI:0004(affinity chromatography technology).5175554	32	MI:0463(grid).pubmed:17148452.MI:0004(affinity chromatography technology).5175554	28
953	nijmegen breakage syndrome	MI:0463(grid).pubmed:17500065.MI:0004(affinity chromatography technology).1886948	58	MI:0463(grid).pubmed:12679336.MI:0004(affinity chromatography technology).1458824.MI:0463(grid).pubmed:11238951.MI:0004(affinity chromatography technology).1458824	58	MI:0463(grid).pubmed:12679336.MI:0004(affinity chromatography technology).1458824.MI:0463(grid).pubmed:11238951.MI:0004(affinity chromatography technology).1458824	29	MI:0463(grid).pubmed:17500065.MI:0004(affinity chromatography technology).1886948	29	MI:0463(grid).pubmed:17500065.MI:0004(affinity chromatography technology).1886948	29
594	hepatocellular carcinoma	MI:0463(grid).pubmed:10228155.MI:0004(affinity chromatography technology).910608	618	MI:0463(grid).pubmed:16199882.MI:0004(affinity chromatography technology).4398244.MI:0463(grid).pubmed:9734785.MI:0096(pull down).4398244	611	MI:0463(grid).pubmed:16199882.MI:0004(affinity chromatography technology).4398244.MI:0463(grid).pubmed:9734785.MI:0096(pull down).4398244	19	MI:0463(grid).pubmed:16199882.MI:0004(affinity chromatography technology).4398244.MI:0463(grid).pubmed:9734785.MI:0096(pull down).4398244	28	MI:0463(grid).pubmed:16199882.MI:0004(affinity chromatography technology).4398244.MI:0463(grid).pubmed:9734785.MI:0096(pull down).4398244	24
787	lymphangioleiomyomatosis	MI:0463(grid).pubmed:15355997.MI:0004(affinity chromatography technology).4358568	39	MI:0463(grid).pubmed:12167664.MI:0004(affinity chromatography technology).929751	37	MI:0463(grid).pubmed:12167664.MI:0004(affinity chromatography technology).929751	24	MI:0463(grid).pubmed:12167664.MI:0004(affinity chromatography technology).929751	25	MI:0463(grid).pubmed:12167664.MI:0004(affinity chromatography technology).929751	24
1340	tuberous sclerosis	MI:0463(grid).pubmed:15355997.MI:0004(affinity chromatography technology).4358568	39	MI:0463(grid).pubmed:12167664.MI:0004(affinity chromatography technology).929751	37	MI:0463(grid).pubmed:12167664.MI:0004(affinity chromatography technology).929751	24	MI:0463(grid).pubmed:12167664.MI:0004(affinity chromatography technology).929751	25	MI:0463(grid).pubmed:12167664.MI:0004(affinity chromatography technology).929751	24
322	cornelia de lange syndrome	MI:0463(grid).pubmed:17353931.MI:0004(affinity chromatography technology).2018169	67	MI:0463(grid).pubmed:11877376.MI:0004(affinity chromatography technology).233780	64	MI:0463(grid).pubmed:11877376.MI:0004(affinity chromatography technology).233780	13	MI:0463(grid).pubmed:11877376.MI:0004(affinity chromatography technology).233780	24	MI:0463(grid).pubmed:11877376.MI:0004(affinity chromatography technology).233780	15
764	leukemia	MI:0471(mint).pubmed:17431401.MI:0007(anti tag coip).886751	639	MI:0471(mint).pubmed:17431401.MI:0007(anti tag coip).886751	575	MI:0471(mint).pubmed:17431401.MI:0007(anti tag coip).886751	1	MI:0471(mint).pubmed:17431401.MI:0007(anti tag coip).886751	19	NA	0
85	alzheimer disease	MI:0463(grid).pubmed:10993067.MI:0004(affinity chromatography technology).2867097	103	MI:0469(intact).pubmed:9223340.MI:0006(anti bait coip).2186087	100	MI:0469(intact).pubmed:9223340.MI:0006(anti bait coip).2186087	5	MI:0463(grid).pubmed:10993067.MI:0004(affinity chromatography technology).2867097	17	MI:0463(grid).pubmed:10993067.MI:0004(affinity chromatography technology).2867097	5
380	diamond-blackfan anemia	MI:0463(grid).pubmed:16196087.MI:0004(affinity chromatography technology).2068280	63	MI:0471(mint).pubmed:14743216.MI:0007(anti tag coip).2024366	52	MI:0471(mint).pubmed:14743216.MI:0007(anti tag coip).2024366	6	MI:0471(mint).pubmed:14743216.MI:0007(anti tag coip).2024366	17	MI:0471(mint).pubmed:14743216.MI:0007(anti tag coip).2024366	5
41	lung cancer	MI:0463(grid).pubmed:17307140.MI:0004(affinity chromatography technology).2135848	381	MI:0463(grid).pubmed:17307140.MI:0004(affinity chromatography technology).2135848	350	NA	0	MI:0463(grid).pubmed:17307140.MI:0004(affinity chromatography technology).2135848	13	NA	0
152	bare lymphocyte syndrome	MI:0463(grid).pubmed:15964851.MI:0004(affinity chromatography technology).1734411	17	MI:0469(intact).pubmed:12213826.MI:0006(anti bait coip).4650657	17	MI:0469(intact).pubmed:12213826.MI:0006(anti bait coip).4650657	11	MI:0469(intact).pubmed:12213826.MI:0006(anti bait coip).4650657	12	MI:0469(intact).pubmed:12213826.MI:0006(anti bait coip).4650657	11
782	loeys-dietz syndrome	MI:0463(grid).pubmed:11278251.MI:0004(affinity chromatography technology).4687717	38	MI:0463(grid).pubmed:9856985.MI:0004(affinity chromatography technology).121585	38	MI:0463(grid).pubmed:9856985.MI:0004(affinity chromatography technology).121585	12	MI:0463(grid).pubmed:9856985.MI:0004(affinity chromatography technology).121585	12	MI:0463(grid).pubmed:9856985.MI:0004(affinity chromatography technology).121585	12
889	muir-torre syndrome	MI:0463(grid).pubmed:17148452.MI:0004(affinity chromatography technology).5175554	57	MI:0463(grid).pubmed:12584560.MI:0004(affinity chromatography technology).1368998	56	MI:0463(grid).pubmed:12584560.MI:0004(affinity chromatography technology).1368998	11	MI:0463(grid).pubmed:12584560.MI:0004(affinity chromatography technology).1368998	12	MI:0463(grid).pubmed:12584560.MI:0004(affinity chromatography technology).1368998	11
1260	squamous cell carcinoma	MI:0463(grid).pubmed:15659383.MI:0401(biochemical).4258047	52	MI:0463(grid).pubmed:15659383.MI:0401(biochemical).4258047	52	NA	0	MI:0463(grid).pubmed:15659383.MI:0401(biochemical).4258047	12	NA	0
130	ataxia	MI:0463(grid).pubmed:14519663.MI:0004(affinity chromatography technology).1904421	83	MI:0463(grid).pubmed:18710941.MI:0004(affinity chromatography technology).3153397	80	MI:0463(grid).pubmed:18710941.MI:0004(affinity chromatography technology).3153397	1	MI:0463(grid).pubmed:14519663.MI:0004(affinity chromatography technology).1904421	11	NA	0
200	bronchiectasis	MI:0463(grid).pubmed:14996668.MI:0004(affinity chromatography technology).382851	17	MI:0463(grid).pubmed:14996668.MI:0004(affinity chromatography technology).382851	17	MI:0463(grid).pubmed:14996668.MI:0004(affinity chromatography technology).382851	11	MI:0463(grid).pubmed:14996668.MI:0004(affinity chromatography technology).382851	11	MI:0463(grid).pubmed:14996668.MI:0004(affinity chromatography technology).382851	11
1116	pseudohypoaldosteronism	MI:0463(grid).pubmed:14996668.MI:0004(affinity chromatography technology).382851	21	MI:0463(grid).pubmed:14996668.MI:0004(affinity chromatography technology).382851	21	MI:0463(grid).pubmed:14996668.MI:0004(affinity chromatography technology).382851	11	MI:0463(grid).pubmed:14996668.MI:0004(affinity chromatography technology).382851	11	MI:0463(grid).pubmed:14996668.MI:0004(affinity chromatography technology).382851	11
1397	xeroderma pigmentosum	MI:0463(grid).pubmed:20541997.MI:0004(affinity chromatography technology).480105	75	MI:0463(grid).pubmed:8652557.MI:0096(pull down).5283198	72	MI:0463(grid).pubmed:8652557.MI:0096(pull down).5283198	7	MI:0463(grid).pubmed:8652557.MI:0096(pull down).5283198	11	MI:0463(grid).pubmed:8652557.MI:0096(pull down).5283198	2
1398	zellweger syndrome	MI:0463(grid).pubmed:10704444.MI:0096(pull down).5056284	27	MI:0463(grid).pubmed:10704444.MI:0096(pull down).5056284	23	MI:0463(grid).pubmed:10704444.MI:0096(pull down).5056284	9	MI:0463(grid).pubmed:10704444.MI:0096(pull down).5056284	10	MI:0463(grid).pubmed:10704444.MI:0096(pull down).5056284	6
1331	trichothiodystrophy	MI:0463(grid).pubmed:15220921.MI:0401(biochemical).2751205	20	MI:0463(grid).pubmed:15220921.MI:0401(biochemical).2751205	20	MI:0463(grid).pubmed:15220921.MI:0401(biochemical).2751205	9	MI:0463(grid).pubmed:15220921.MI:0401(biochemical).2751205	9	MI:0463(grid).pubmed:15220921.MI:0401(biochemical).2751205	9
241	cataract	MI:0463(grid).pubmed:11700327.MI:0004(affinity chromatography technology).509096	77	MI:0463(grid).pubmed:11700327.MI:0004(affinity chromatography technology).4096361.MI:0471(mint).pubmed:11700327.MI:0019(coip).4096361	52	MI:0463(grid).pubmed:11700327.MI:0004(affinity chromatography technology).4096361.MI:0471(mint).pubmed:11700327.MI:0019(coip).4096361	7	MI:0463(grid).pubmed:11700327.MI:0004(affinity chromatography technology).4096361.MI:0471(mint).pubmed:11700327.MI:0019(coip).4096361	8	MI:0463(grid).pubmed:11700327.MI:0004(affinity chromatography technology).4096361.MI:0471(mint).pubmed:11700327.MI:0019(coip).4096361	7
279	chronic granulomatous disease	MI:0463(grid).pubmed:7938008.MI:0096(pull down).2528098	15	MI:0463(grid).pubmed:7938008.MI:0096(pull down).2528098	15	MI:0463(grid).pubmed:7938008.MI:0096(pull down).2528098	8	MI:0463(grid).pubmed:7938008.MI:0096(pull down).2528098	8	MI:0463(grid).pubmed:7938008.MI:0096(pull down).2528098	8
772	liddle syndrome	MI:0463(grid).pubmed:14996668.MI:0004(affinity chromatography technology).382851	14	MI:0463(grid).pubmed:17502380.MI:0004(affinity chromatography technology).2068280	14	MI:0463(grid).pubmed:17502380.MI:0004(affinity chromatography technology).2068280	8	MI:0463(grid).pubmed:14996668.MI:0004(affinity chromatography technology).382851	8	MI:0463(grid).pubmed:14996668.MI:0004(affinity chromatography technology).382851	8
1333	trifunctional protein	MI:0463(grid).pubmed:16196087.MI:0004(affinity chromatography technology).2068280	35	MI:0463(grid).pubmed:20562859.MI:0004(affinity chromatography technology).5091618	32	NA	0	MI:0463(grid).pubmed:20562859.MI:0004(affinity chromatography technology).5091618	8	NA	0
135	atrial septal defect	MI:0463(grid).pubmed:12845333.MI:0004(affinity chromatography technology).2971106	30	MI:0463(grid).pubmed:12845333.MI:0004(affinity chromatography technology).2971106	26	NA	0	MI:0463(grid).pubmed:12845333.MI:0004(affinity chromatography technology).2971106	7	NA	0
551	griscelli syndrome	MI:0463(grid).pubmed:12062444.MI:0004(affinity chromatography technology).11934935	26	MI:0463(grid).pubmed:12062444.MI:0004(affinity chromatography technology).11934935	26	MI:0463(grid).pubmed:12062444.MI:0004(affinity chromatography technology).11934935	7	MI:0463(grid).pubmed:12062444.MI:0004(affinity chromatography technology).11934935	7	MI:0463(grid).pubmed:12062444.MI:0004(affinity chromatography technology).11934935	6
835	melanoma	MI:0463(grid).pubmed:17353931.MI:0004(affinity chromatography technology).3621324	126	MI:0463(grid).pubmed:10580009.MI:0096(pull down).497647	114	MI:0463(grid).pubmed:10580009.MI:0096(pull down).497647	6	MI:0463(grid).pubmed:8259215.MI:0004(affinity chromatography technology).3621324	7	MI:0463(grid).pubmed:8259215.MI:0004(affinity chromatography technology).3621324	6
55	adrenoleukodystrophy	MI:0463(grid).pubmed:10562279.MI:0004(affinity chromatography technology).3756023.MI:0463(grid).pubmed:10837480.MI:0096(pull down).3756023	13	MI:0463(grid).pubmed:10562279.MI:0004(affinity chromatography technology).3756023.MI:0463(grid).pubmed:10837480.MI:0096(pull down).3756023	12	MI:0463(grid).pubmed:10562279.MI:0004(affinity chromatography technology).3756023.MI:0463(grid).pubmed:10837480.MI:0096(pull down).3756023	6	MI:0463(grid).pubmed:10562279.MI:0004(affinity chromatography technology).3756023.MI:0463(grid).pubmed:10837480.MI:0096(pull down).3756023	6	MI:0463(grid).pubmed:10562279.MI:0004(affinity chromatography technology).3756023.MI:0463(grid).pubmed:10837480.MI:0096(pull down).3756023	6
209	complement component	MI:0463(grid).pubmed:8345200.MI:0096(pull down).3723605	11	MI:0463(grid).pubmed:1387399.MI:0096(pull down).1764939	10	MI:0463(grid).pubmed:1387399.MI:0096(pull down).1764939	2	MI:0463(grid).pubmed:1387399.MI:0096(pull down).1764939	6	MI:0463(grid).pubmed:1387399.MI:0096(pull down).1764939	2
365	dementia	MI:0463(grid).pubmed:9163350.MI:0096(pull down).2186087	100	MI:0463(grid).pubmed:9163350.MI:0096(pull down).2186087	95	MI:0463(grid).pubmed:9163350.MI:0096(pull down).2186087	5	MI:0463(grid).pubmed:9163350.MI:0096(pull down).2186087	6	MI:0463(grid).pubmed:9163350.MI:0096(pull down).2186087	1
121	arrhythmogenic right ventricular dysplasia	MI:0463(grid).pubmed:11790773.MI:0004(affinity chromatography technology).2791010	75	MI:0463(grid).pubmed:11790773.MI:0004(affinity chromatography technology).2791010	62	MI:0463(grid).pubmed:11790773.MI:0004(affinity chromatography technology).2791010	3	MI:0463(grid).pubmed:11790773.MI:0004(affinity chromatography technology).2791010	5	MI:0463(grid).pubmed:11790773.MI:0004(affinity chromatography technology).2791010	1
424	endometrial carcinoma	MI:0463(grid).pubmed:17148452.MI:0004(affinity chromatography technology).5175554	105	MI:0463(grid).pubmed:8942985.MI:0096(pull down).813561.MI:0463(grid).pubmed:10029069.MI:0096(pull down).813561.MI:0463(grid).pubmed:9774676.MI:0096(pull down).813561.MI:0469(intact).pubmed:9774676.MI:0096(pull down).813561	103	MI:0463(grid).pubmed:8942985.MI:0096(pull down).813561.MI:0463(grid).pubmed:10029069.MI:0096(pull down).813561.MI:0463(grid).pubmed:9774676.MI:0096(pull down).813561.MI:0469(intact).pubmed:9774676.MI:0096(pull down).813561	4	MI:0463(grid).pubmed:8942985.MI:0096(pull down).813561.MI:0463(grid).pubmed:10029069.MI:0096(pull down).813561.MI:0463(grid).pubmed:9774676.MI:0096(pull down).813561.MI:0469(intact).pubmed:9774676.MI:0096(pull down).813561	5	NA	0
598	hermansky-pudlak syndrome	MI:0463(grid).pubmed:15102850.MI:0004(affinity chromatography technology).3510534.MI:0469(intact).pubmed:15102850.MI:0019(coip).3510534	11	MI:0463(grid).pubmed:15102850.MI:0401(biochemical).3983214	11	NA	0	MI:0463(grid).pubmed:15102850.MI:0004(affinity chromatography technology).3510534.MI:0469(intact).pubmed:15102850.MI:0019(coip).3510534	5	NA	0
730	keratosis	MI:0463(grid).pubmed:11790773.MI:0004(affinity chromatography technology).2791010	65	MI:0463(grid).pubmed:9606214.MI:0096(pull down).1644010	60	MI:0463(grid).pubmed:9606214.MI:0096(pull down).1644010	4	MI:0463(grid).pubmed:11790773.MI:0004(affinity chromatography technology).2791010	5	NA	0
783	long qt syndrome	MI:0463(grid).pubmed:11101505.MI:0096(pull down).4644422	28	MI:0463(grid).pubmed:11101505.MI:0096(pull down).4644422	24	MI:0463(grid).pubmed:11101505.MI:0096(pull down).4644422	1	MI:0463(grid).pubmed:11101505.MI:0096(pull down).4644422	5	MI:0463(grid).pubmed:11101505.MI:0096(pull down).4644422	1
1088	pontocerebellar hypoplasia	MI:0463(grid).pubmed:15109492.MI:0004(affinity chromatography technology).2280793	12	MI:0463(grid).pubmed:15109492.MI:0004(affinity chromatography technology).2280793	11	MI:0463(grid).pubmed:15109492.MI:0004(affinity chromatography technology).2280793	5	MI:0463(grid).pubmed:15109492.MI:0004(affinity chromatography technology).2280793	5	MI:0463(grid).pubmed:15109492.MI:0004(affinity chromatography technology).2280793	5
1500	hiv	MI:0463(grid).pubmed:8642344.MI:0096(pull down).13511321	20	MI:0463(grid).pubmed:8642344.MI:0096(pull down).13511321	19	MI:0463(grid).pubmed:8642344.MI:0096(pull down).13511321	2	MI:0463(grid).pubmed:8642344.MI:0096(pull down).13511321	5	MI:0463(grid).pubmed:8642344.MI:0096(pull down).13511321	1
151	bardet-biedl syndrome	MI:0469(intact).pubmed:17574030.MI:0007(anti tag coip).1740168	19	MI:0469(intact).pubmed:17574030.MI:0007(anti tag coip).1740168	17	MI:0469(intact).pubmed:17574030.MI:0007(anti tag coip).1740168	2	MI:0469(intact).pubmed:17574030.MI:0007(anti tag coip).1740168	4	MI:0469(intact).pubmed:17574030.MI:0007(anti tag coip).1740168	2
359	dna topoisomerase	MI:0463(grid).pubmed:20504901.MI:0004(affinity chromatography technology).1447330	26	MI:0463(grid).pubmed:20504901.MI:0004(affinity chromatography technology).3410334	25	MI:0463(grid).pubmed:20504901.MI:0004(affinity chromatography technology).3410334	4	MI:0463(grid).pubmed:20504901.MI:0004(affinity chromatography technology).1447330	4	NA	0
404	dysfibrinogenemia	MI:0463(grid).pubmed:17643375.MI:0004(affinity chromatography technology).2374256	4	MI:0463(grid).pubmed:12356313.MI:0114(x-ray crystallography).3721494	4	MI:0463(grid).pubmed:12356313.MI:0114(x-ray crystallography).3721494	4	MI:0463(grid).pubmed:12356313.MI:0114(x-ray crystallography).3721494	4	MI:0463(grid).pubmed:12356313.MI:0114(x-ray crystallography).3721494	4
59	afibrinogenemia	MI:0463(grid).pubmed:17643375.MI:0004(affinity chromatography technology).2374256	4	MI:0463(grid).pubmed:1680863.MI:0096(pull down).4881306	4	MI:0463(grid).pubmed:1680863.MI:0096(pull down).4881306	3	MI:0463(grid).pubmed:1680863.MI:0096(pull down).4881306	3	MI:0463(grid).pubmed:1680863.MI:0096(pull down).4881306	3
256	cerebrooculofacioskeletal syndrome	MI:0463(grid).pubmed:20541997.MI:0004(affinity chromatography technology).480105	21	MI:0463(grid).pubmed:8652557.MI:0096(pull down).5283198	21	MI:0463(grid).pubmed:8652557.MI:0096(pull down).5283198	2	MI:0463(grid).pubmed:7663514.MI:0096(pull down).1885413	3	NA	0
417	emery-dreifuss muscular dystrophy	MI:0463(grid).pubmed:12163176.MI:0096(pull down).9442893	32	MI:0463(grid).pubmed:12163176.MI:0096(pull down).9442893	21	MI:0463(grid).pubmed:12163176.MI:0096(pull down).9442893	3	MI:0463(grid).pubmed:12163176.MI:0096(pull down).9442893	3	MI:0463(grid).pubmed:12163176.MI:0096(pull down).9442893	1
767	leukoencephalopathy	MI:0463(grid).pubmed:10858531.MI:0096(pull down).257507	11	MI:0463(grid).pubmed:10858531.MI:0096(pull down).257507	7	MI:0463(grid).pubmed:10858531.MI:0096(pull down).257507	3	MI:0463(grid).pubmed:10858531.MI:0096(pull down).257507	3	MI:0463(grid).pubmed:10858531.MI:0096(pull down).257507	3
1302	thrombophilia	MI:0463(grid).pubmed:17643375.MI:0004(affinity chromatography technology).2374256	8	MI:0463(grid).pubmed:9395524.MI:0096(pull down).782387	8	MI:0463(grid).pubmed:9395524.MI:0096(pull down).782387	3	MI:0463(grid).pubmed:9395524.MI:0096(pull down).782387	3	NA	0
115	apolipoprotein	MI:0463(grid).pubmed:9469594.MI:0096(pull down).1062133	5	MI:0463(grid).pubmed:9469594.MI:0096(pull down).1062133	5	MI:0463(grid).pubmed:9469594.MI:0096(pull down).1062133	2	MI:0463(grid).pubmed:9469594.MI:0096(pull down).1062133	2	MI:0463(grid).pubmed:9469594.MI:0096(pull down).1062133	2
177	bladder cancer	MI:0463(grid).pubmed:10882715.MI:0004(affinity chromatography technology).321631	125	MI:0463(grid).pubmed:10882715.MI:0004(affinity chromatography technology).321631	124	MI:0463(grid).pubmed:10882715.MI:0004(affinity chromatography technology).321631	2	MI:0463(grid).pubmed:10882715.MI:0004(affinity chromatography technology).321631	2	NA	0
282	cirrhosis	MI:0463(grid).pubmed:19615732.MI:0004(affinity chromatography technology).1596579	24	MI:0463(grid).pubmed:10791969.MI:0004(affinity chromatography technology).2068280	22	MI:0463(grid).pubmed:10791969.MI:0004(affinity chromatography technology).2068280	2	MI:0463(grid).pubmed:10791969.MI:0004(affinity chromatography technology).2068280	2	NA	0
290	cockayne syndrome	MI:0463(grid).pubmed:20541997.MI:0004(affinity chromatography technology).480105	11	MI:0463(grid).pubmed:10944529.MI:0004(affinity chromatography technology).660979	11	MI:0463(grid).pubmed:10944529.MI:0004(affinity chromatography technology).660979	2	MI:0463(grid).pubmed:10944529.MI:0004(affinity chromatography technology).660979	2	MI:0463(grid).pubmed:10944529.MI:0004(affinity chromatography technology).660979	1
405	dyskeratosis congenita	MI:0463(grid).pubmed:19615732.MI:0004(affinity chromatography technology).3992024	22	MI:0469(intact).pubmed:18358808.MI:0007(anti tag coip).29439	19	MI:0469(intact).pubmed:18358808.MI:0007(anti tag coip).29439	1	MI:0469(intact).pubmed:18358808.MI:0007(anti tag coip).29439	2	NA	0
413	ehlers	MI:0463(grid).pubmed:2446864.MI:0096(pull down).4592872	14	MI:0463(grid).pubmed:3571333.MI:0096(pull down).4741479	9	MI:0463(grid).pubmed:3571333.MI:0096(pull down).4741479	2	MI:0463(grid).pubmed:3571333.MI:0096(pull down).4741479	2	MI:0463(grid).pubmed:3571333.MI:0096(pull down).4741479	2
432	epidermolysis bullosa	MI:0471(mint).pubmed:17170699.MI:0007(anti tag coip).3145392	53	MI:0463(grid).pubmed:9989793.MI:0096(pull down).4235014	38	MI:0463(grid).pubmed:9989793.MI:0096(pull down).4235014	1	MI:0463(grid).pubmed:9989793.MI:0096(pull down).4235014	2	MI:0463(grid).pubmed:9989793.MI:0096(pull down).4235014	1
433	epidermolytic hyperkeratosis	MI:0469(intact).pubmed:17373842.MI:0006(anti bait coip).1386965	15	MI:0471(mint).pubmed:16944923.MI:0096(pull down).162104	15	MI:0471(mint).pubmed:16944923.MI:0096(pull down).162104	1	MI:0469(intact).pubmed:17373842.MI:0006(anti bait coip).1386965	2	NA	0
512	gastric cancer	MI:0463(grid).pubmed:11712088.MI:0004(affinity chromatography technology).4717503	194	MI:0469(intact).pubmed:19411071.MI:0006(anti bait coip).3231405	190	MI:0469(intact).pubmed:19411071.MI:0006(anti bait coip).3231405	2	MI:0469(intact).pubmed:19411071.MI:0006(anti bait coip).3231405	2	NA	0
904	mycobacterium	MI:0463(grid).pubmed:10848598.MI:0004(affinity chromatography technology).1004542	45	MI:0463(grid).pubmed:10848598.MI:0004(affinity chromatography technology).1004542	42	MI:0463(grid).pubmed:10848598.MI:0004(affinity chromatography technology).1004542	2	MI:0463(grid).pubmed:10848598.MI:0004(affinity chromatography technology).1004542	2	NA	0
957	noonan syndrome	MI:0463(grid).pubmed:10882715.MI:0004(affinity chromatography technology).321631	163	MI:0463(grid).pubmed:10882715.MI:0004(affinity chromatography technology).321631	159	MI:0463(grid).pubmed:10882715.MI:0004(affinity chromatography technology).321631	2	MI:0463(grid).pubmed:10882715.MI:0004(affinity chromatography technology).321631	2	MI:0463(grid).pubmed:10882715.MI:0004(affinity chromatography technology).321631	2
1131	pyruvate dehydrogenase	MI:0463(grid).pubmed:14638692.MI:0096(pull down).3451590	19	MI:0463(grid).pubmed:14638692.MI:0096(pull down).3451590	13	MI:0463(grid).pubmed:14638692.MI:0096(pull down).3451590	2	MI:0463(grid).pubmed:14638692.MI:0096(pull down).3451590	2	NA	0
1218	severe combined immunodeficiency	MI:0469(intact).pubmed:8266077.MI:0006(anti bait coip).1507158	24	MI:0469(intact).pubmed:8266077.MI:0006(anti bait coip).1507158	24	MI:0469(intact).pubmed:8266077.MI:0006(anti bait coip).1507158	2	MI:0469(intact).pubmed:8266077.MI:0006(anti bait coip).1507158	2	NA	0
1368	waardenburg syndrome	MI:0469(intact).pubmed:11029584.MI:0096(pull down).3534919	19	MI:0469(intact).pubmed:11029584.MI:0096(pull down).1078558	19	MI:0469(intact).pubmed:11029584.MI:0096(pull down).1078558	1	MI:0469(intact).pubmed:11029584.MI:0096(pull down).1078558	2	NA	0
63	alagille syndrome	MI:0463(grid).pubmed:10958687.MI:0004(affinity chromatography technology).1144108.MI:0463(grid).pubmed:10958687.MI:0096(pull down).1144108	4	MI:0463(grid).pubmed:10958687.MI:0004(affinity chromatography technology).1144108.MI:0463(grid).pubmed:10958687.MI:0096(pull down).1144108	4	MI:0463(grid).pubmed:10958687.MI:0004(affinity chromatography technology).1144108.MI:0463(grid).pubmed:10958687.MI:0096(pull down).1144108	1	MI:0463(grid).pubmed:10958687.MI:0004(affinity chromatography technology).1144108.MI:0463(grid).pubmed:10958687.MI:0096(pull down).1144108	1	MI:0463(grid).pubmed:10958687.MI:0004(affinity chromatography technology).1144108.MI:0463(grid).pubmed:10958687.MI:0096(pull down).1144108	1
163	bernard-soulier syndrome	MI:0463(grid).pubmed:10627461.MI:0004(affinity chromatography technology).746078.MI:0463(grid).pubmed:10627461.MI:0096(pull down).746078	1	MI:0463(grid).pubmed:10627461.MI:0004(affinity chromatography technology).746078.MI:0463(grid).pubmed:10627461.MI:0096(pull down).746078	1	MI:0463(grid).pubmed:10627461.MI:0004(affinity chromatography technology).746078.MI:0463(grid).pubmed:10627461.MI:0096(pull down).746078	1	MI:0463(grid).pubmed:10627461.MI:0004(affinity chromatography technology).746078.MI:0463(grid).pubmed:10627461.MI:0096(pull down).746078	1	MI:0463(grid).pubmed:10627461.MI:0004(affinity chromatography technology).746078.MI:0463(grid).pubmed:10627461.MI:0096(pull down).746078	1
190	brachydactyly	MI:0463(grid).pubmed:9525338.MI:0096(pull down).248458	13	MI:0463(grid).pubmed:9525338.MI:0096(pull down).248458	12	MI:0463(grid).pubmed:9525338.MI:0096(pull down).248458	1	MI:0463(grid).pubmed:9525338.MI:0096(pull down).248458	1	NA	0
246	central hypoventilation syndrome	MI:0463(grid).pubmed:10829012.MI:0096(pull down).4168707	13	MI:0463(grid).pubmed:10829012.MI:0096(pull down).4168707	12	MI:0463(grid).pubmed:10829012.MI:0096(pull down).4168707	1	MI:0463(grid).pubmed:10829012.MI:0096(pull down).4168707	1	NA	0
252	cerebral cavernous malformations	MI:0469(intact).pubmed:17657516.MI:0007(anti tag coip).1162412	20	MI:0469(intact).pubmed:17657516.MI:0007(anti tag coip).1162412	19	MI:0469(intact).pubmed:17657516.MI:0007(anti tag coip).1162412	1	MI:0469(intact).pubmed:17657516.MI:0007(anti tag coip).1162412	1	MI:0469(intact).pubmed:17657516.MI:0007(anti tag coip).1162412	1
271	chondrodysplasia	MI:0463(grid).pubmed:9525338.MI:0096(pull down).248458	13	MI:0463(grid).pubmed:9525338.MI:0096(pull down).248458	13	MI:0463(grid).pubmed:9525338.MI:0096(pull down).248458	1	MI:0463(grid).pubmed:9525338.MI:0096(pull down).248458	1	NA	0
363	deafness	MI:0471(mint).pubmed:14743216.MI:0007(anti tag coip).5255272	134	MI:0463(grid).pubmed:12485990.MI:0096(pull down).1981308	56	MI:0463(grid).pubmed:12485990.MI:0096(pull down).1981308	1	MI:0463(grid).pubmed:12485990.MI:0096(pull down).1981308	1	MI:0463(grid).pubmed:12485990.MI:0096(pull down).1981308	1
434	palmoplantar keratoderma	MI:0471(mint).pubmed:14743216.MI:0007(anti tag coip).1180601.MI:0469(intact).pubmed:14743216.MI:0676(tap).1180601	11	MI:0471(mint).pubmed:14743216.MI:0007(anti tag coip).1180601.MI:0469(intact).pubmed:14743216.MI:0676(tap).1180601	11	MI:0471(mint).pubmed:14743216.MI:0007(anti tag coip).1180601.MI:0469(intact).pubmed:14743216.MI:0676(tap).1180601	1	MI:0471(mint).pubmed:14743216.MI:0007(anti tag coip).1180601.MI:0469(intact).pubmed:14743216.MI:0676(tap).1180601	1	MI:0471(mint).pubmed:14743216.MI:0007(anti tag coip).1180601.MI:0469(intact).pubmed:14743216.MI:0676(tap).1180601	1
451	exostoses	MI:0463(grid).pubmed:17353931.MI:0004(affinity chromatography technology).3748087.MI:0469(intact).pubmed:17353931.MI:0006(anti bait coip).3748087	13	MI:0463(grid).pubmed:17353931.MI:0004(affinity chromatography technology).3748087.MI:0469(intact).pubmed:17353931.MI:0006(anti bait coip).3748087	13	MI:0463(grid).pubmed:17353931.MI:0004(affinity chromatography technology).3748087.MI:0469(intact).pubmed:17353931.MI:0006(anti bait coip).3748087	1	MI:0463(grid).pubmed:17353931.MI:0004(affinity chromatography technology).3748087.MI:0469(intact).pubmed:17353931.MI:0006(anti bait coip).3748087	1	NA	0
456	factor	MI:0463(grid).pubmed:8905624.MI:0096(pull down).5316100	10	MI:0463(grid).pubmed:8905624.MI:0096(pull down).5316100	8	MI:0463(grid).pubmed:8905624.MI:0096(pull down).5316100	1	MI:0463(grid).pubmed:8905624.MI:0096(pull down).5316100	1	NA	0
525	glanzmann thrombasthenia	MI:0463(grid).pubmed:11238109.MI:0004(affinity chromatography technology).1152389	5	MI:0463(grid).pubmed:11238109.MI:0004(affinity chromatography technology).1152389	5	MI:0463(grid).pubmed:11238109.MI:0004(affinity chromatography technology).1152389	1	MI:0463(grid).pubmed:11238109.MI:0004(affinity chromatography technology).1152389	1	MI:0463(grid).pubmed:11238109.MI:0004(affinity chromatography technology).1152389	1
584	hemolytic uremic syndrome	MI:0463(grid).pubmed:11367533.MI:0096(pull down).677627	8	MI:0463(grid).pubmed:11367533.MI:0096(pull down).677627	7	MI:0463(grid).pubmed:11367533.MI:0096(pull down).677627	1	MI:0463(grid).pubmed:11367533.MI:0096(pull down).677627	1	MI:0463(grid).pubmed:11367533.MI:0096(pull down).677627	1
601	hirschsprung disease	MI:0463(grid).pubmed:10829012.MI:0096(pull down).4168707	14	MI:0463(grid).pubmed:10829012.MI:0096(pull down).4168707	13	MI:0463(grid).pubmed:10829012.MI:0096(pull down).4168707	1	MI:0463(grid).pubmed:10829012.MI:0096(pull down).4168707	1	NA	0
605	holoprosencephaly	MI:0463(grid).pubmed:11238441.MI:0004(affinity chromatography technology).3175089	26	MI:0463(grid).pubmed:11238441.MI:0004(affinity chromatography technology).3175089	26	MI:0463(grid).pubmed:11238441.MI:0004(affinity chromatography technology).3175089	1	MI:0463(grid).pubmed:11238441.MI:0004(affinity chromatography technology).3175089	1	NA	0
687	ichthyosis	MI:0469(intact).pubmed:17373842.MI:0006(anti bait coip).1386965	25	MI:0469(intact).pubmed:17373842.MI:0006(anti bait coip).1386965	21	MI:0469(intact).pubmed:17373842.MI:0006(anti bait coip).1386965	1	MI:0469(intact).pubmed:17373842.MI:0006(anti bait coip).1386965	1	NA	0
714	jackson-weiss syndrome	MI:0463(grid).pubmed:20388777.MI:0004(affinity chromatography technology).3027803	16	MI:0463(grid).pubmed:20388777.MI:0004(affinity chromatography technology).3027803	16	MI:0463(grid).pubmed:20388777.MI:0004(affinity chromatography technology).3027803	1	MI:0463(grid).pubmed:20388777.MI:0004(affinity chromatography technology).3027803	1	MI:0463(grid).pubmed:20388777.MI:0004(affinity chromatography technology).3027803	1
717	jervell and lange-nielsen syndrome	MI:0463(grid).pubmed:11101505.MI:0096(pull down).4644422	6	MI:0463(grid).pubmed:11101505.MI:0096(pull down).4644422	6	MI:0463(grid).pubmed:11101505.MI:0096(pull down).4644422	1	MI:0463(grid).pubmed:11101505.MI:0096(pull down).4644422	1	MI:0463(grid).pubmed:11101505.MI:0096(pull down).4644422	1
804	macular degeneration	MI:0463(grid).pubmed:11367533.MI:0096(pull down).677627	24	MI:0463(grid).pubmed:11367533.MI:0096(pull down).677627	22	MI:0463(grid).pubmed:11367533.MI:0096(pull down).677627	1	MI:0463(grid).pubmed:11367533.MI:0096(pull down).677627	1	MI:0463(grid).pubmed:11367533.MI:0096(pull down).677627	1
829	medullary thyroid carcinoma	MI:0463(grid).pubmed:8183561.MI:0004(affinity chromatography technology).1871880	26	MI:0463(grid).pubmed:8183561.MI:0004(affinity chromatography technology).1871880	26	MI:0463(grid).pubmed:8183561.MI:0004(affinity chromatography technology).1871880	1	MI:0463(grid).pubmed:8183561.MI:0004(affinity chromatography technology).1871880	1	MI:0463(grid).pubmed:8183561.MI:0004(affinity chromatography technology).1871880	1
895	multiple pterygium syndrome	MI:0463(grid).pubmed:7695910.MI:0401(biochemical).747879	1	MI:0463(grid).pubmed:7695910.MI:0401(biochemical).747879	1	MI:0463(grid).pubmed:7695910.MI:0401(biochemical).747879	1	MI:0463(grid).pubmed:7695910.MI:0401(biochemical).747879	1	MI:0463(grid).pubmed:7695910.MI:0401(biochemical).747879	1
903	myasthenic syndrome	MI:0463(grid).pubmed:7695910.MI:0401(biochemical).747879	2	MI:0463(grid).pubmed:7695910.MI:0401(biochemical).747879	2	MI:0463(grid).pubmed:7695910.MI:0401(biochemical).747879	1	MI:0463(grid).pubmed:7695910.MI:0401(biochemical).747879	1	NA	0
931	nephronophthisis	MI:0463(grid).pubmed:12872123.MI:0004(affinity chromatography technology).3415582	3	MI:0463(grid).pubmed:12872123.MI:0004(affinity chromatography technology).3415582	2	MI:0463(grid).pubmed:12872123.MI:0004(affinity chromatography technology).3415582	1	MI:0463(grid).pubmed:12872123.MI:0004(affinity chromatography technology).3415582	1	NA	0
933	nephrotic syndrome	MI:0463(grid).pubmed:11733557.MI:0004(affinity chromatography technology).3453124.MI:0463(grid).pubmed:11733557.MI:0096(pull down).3453124	8	MI:0463(grid).pubmed:11733557.MI:0004(affinity chromatography technology).3453124.MI:0463(grid).pubmed:11733557.MI:0096(pull down).3453124	8	MI:0463(grid).pubmed:11733557.MI:0004(affinity chromatography technology).3453124.MI:0463(grid).pubmed:11733557.MI:0096(pull down).3453124	1	MI:0463(grid).pubmed:11733557.MI:0004(affinity chromatography technology).3453124.MI:0463(grid).pubmed:11733557.MI:0096(pull down).3453124	1	NA	0
959	noonan-like/multiple giant cell lesion syndrome	MI:0463(grid).pubmed:9344843.MI:0004(affinity chromatography technology).5369795	100	MI:0463(grid).pubmed:9344843.MI:0004(affinity chromatography technology).5369795	100	MI:0463(grid).pubmed:9344843.MI:0004(affinity chromatography technology).5369795	1	MI:0463(grid).pubmed:9344843.MI:0004(affinity chromatography technology).5369795	1	MI:0463(grid).pubmed:9344843.MI:0004(affinity chromatography technology).5369795	1
964	obesity	MI:0463(grid).pubmed:9058374.MI:0096(pull down).997677	67	MI:0463(grid).pubmed:9058374.MI:0096(pull down).997677	65	MI:0463(grid).pubmed:9058374.MI:0096(pull down).997677	1	MI:0463(grid).pubmed:9058374.MI:0096(pull down).997677	1	MI:0463(grid).pubmed:9058374.MI:0096(pull down).997677	1
992	osteogenesis imperfecta	MI:0463(grid).pubmed:19615732.MI:0004(affinity chromatography technology).3992024	24	MI:0463(grid).pubmed:19615732.MI:0004(affinity chromatography technology).3992024	16	MI:0463(grid).pubmed:19615732.MI:0004(affinity chromatography technology).3992024	1	MI:0463(grid).pubmed:19615732.MI:0004(affinity chromatography technology).3992024	1	NA	0
1008	ovarioleukodystrophy	MI:0463(grid).pubmed:10858531.MI:0096(pull down).257507	5	MI:0463(grid).pubmed:10858531.MI:0096(pull down).257507	5	MI:0463(grid).pubmed:10858531.MI:0096(pull down).257507	1	MI:0463(grid).pubmed:10858531.MI:0096(pull down).257507	1	MI:0463(grid).pubmed:10858531.MI:0096(pull down).257507	1
1012	pachyonychia congenita	MI:0463(grid).pubmed:16189514.MI:0004(affinity chromatography technology).1627438	7	MI:0463(grid).pubmed:16189514.MI:0004(affinity chromatography technology).1627438	7	MI:0463(grid).pubmed:16189514.MI:0004(affinity chromatography technology).1627438	1	MI:0463(grid).pubmed:16189514.MI:0004(affinity chromatography technology).1627438	1	NA	0
1049	pfeiffer syndrome	MI:0463(grid).pubmed:20388777.MI:0004(affinity chromatography technology).3027803	16	MI:0463(grid).pubmed:20388777.MI:0004(affinity chromatography technology).3027803	16	MI:0463(grid).pubmed:20388777.MI:0004(affinity chromatography technology).3027803	1	MI:0463(grid).pubmed:20388777.MI:0004(affinity chromatography technology).3027803	1	MI:0463(grid).pubmed:20388777.MI:0004(affinity chromatography technology).3027803	1
1051	pheochromocytoma	MI:0469(intact).pubmed:17353931.MI:0006(anti bait coip).16817590	115	MI:0463(grid).pubmed:10829012.MI:0096(pull down).4168707	109	MI:0463(grid).pubmed:10829012.MI:0096(pull down).4168707	1	MI:0463(grid).pubmed:10829012.MI:0096(pull down).4168707	1	NA	0
1071	pituitary hormone	MI:0463(grid).pubmed:10788441.MI:0096(pull down).3747010	9	MI:0463(grid).pubmed:10788441.MI:0096(pull down).3747010	9	MI:0463(grid).pubmed:10788441.MI:0096(pull down).3747010	1	MI:0463(grid).pubmed:10788441.MI:0096(pull down).3747010	1	NA	0
1140	refsum disease	MI:0463(grid).pubmed:12717447.MI:0004(affinity chromatography technology).3047648.MI:0463(grid).pubmed:12717447.MI:0096(pull down).3047648	12	MI:0463(grid).pubmed:12717447.MI:0004(affinity chromatography technology).3047648.MI:0463(grid).pubmed:12717447.MI:0096(pull down).3047648	12	MI:0463(grid).pubmed:12717447.MI:0004(affinity chromatography technology).3047648.MI:0463(grid).pubmed:12717447.MI:0096(pull down).3047648	1	MI:0463(grid).pubmed:12717447.MI:0004(affinity chromatography technology).3047648.MI:0463(grid).pubmed:12717447.MI:0096(pull down).3047648	1	NA	0
1165	rhabdomyosarcoma	MI:0463(grid).pubmed:17662948.MI:0004(affinity chromatography technology).2068280	30	MI:0463(grid).pubmed:17662948.MI:0004(affinity chromatography technology).2068280	30	MI:0463(grid).pubmed:17662948.MI:0004(affinity chromatography technology).2068280	1	MI:0463(grid).pubmed:17662948.MI:0004(affinity chromatography technology).2068280	1	NA	0
1233	sitosterolemia	MI:0471(mint).pubmed:16870176.MI:0007(anti tag coip).3242301	2	MI:0471(mint).pubmed:16870176.MI:0007(anti tag coip).3242301	2	MI:0471(mint).pubmed:16870176.MI:0007(anti tag coip).3242301	1	MI:0471(mint).pubmed:16870176.MI:0007(anti tag coip).3242301	1	MI:0471(mint).pubmed:16870176.MI:0007(anti tag coip).3242301	1
1350	usher syndrome	MI:0463(grid).pubmed:12485990.MI:0096(pull down).1981308	5	MI:0463(grid).pubmed:12485990.MI:0096(pull down).1981308	4	MI:0463(grid).pubmed:12485990.MI:0096(pull down).1981308	1	MI:0463(grid).pubmed:12485990.MI:0096(pull down).1981308	1	MI:0463(grid).pubmed:12485990.MI:0096(pull down).1981308	1
1502	hepatitis virus susceptibility	MI:0463(grid).pubmed:7673114.MI:0096(pull down).4202157	26	MI:0463(grid).pubmed:7673114.MI:0096(pull down).4202157	26	MI:0463(grid).pubmed:7673114.MI:0096(pull down).4202157	1	MI:0463(grid).pubmed:7673114.MI:0096(pull down).4202157	1	NA	0
1574	tuberculosis	MI:0463(grid).pubmed:7673114.MI:0096(pull down).4202157	9	MI:0463(grid).pubmed:7673114.MI:0096(pull down).4202157	9	MI:0463(grid).pubmed:7673114.MI:0096(pull down).4202157	1	MI:0463(grid).pubmed:7673114.MI:0096(pull down).4202157	1	MI:0463(grid).pubmed:7673114.MI:0096(pull down).4202157	1
6	3-methylcrotonyl-coa carboxylase	MI:0463(grid).pubmed:20811636.MI:0004(affinity chromatography technology).475613	2	MI:0463(grid).pubmed:20811636.MI:0004(affinity chromatography technology).5406538	2	NA	0	NA	0	NA	0
10	3-methylglutaconic aciduria	MI:0463(grid).pubmed:20053669.MI:0004(affinity chromatography technology).1506982	3	MI:0463(grid).pubmed:20053669.MI:0004(affinity chromatography technology).1506982	3	NA	0	NA	0	NA	0
12	46xy gonadal dysgenesis	MI:0463(grid).pubmed:19636380.MI:0004(affinity chromatography technology).3939116	13	MI:0471(mint).pubmed:0.MI:0007(anti tag coip).335385	13	NA	0	NA	0	NA	0
28	achondrogenesis	MI:0469(intact).pubmed:17353931.MI:0006(anti bait coip).1469573	4	MI:0463(grid).pubmed:9256431.MI:0096(pull down).2979524	3	NA	0	NA	0	NA	0
31	achromatopsia	NA	0	NA	0	NA	0	NA	0	NA	0
37	acromesomelic dysplasia	MI:0463(grid).pubmed:9525338.MI:0096(pull down).248458	2	MI:0463(grid).pubmed:9525338.MI:0096(pull down).248458	2	NA	0	NA	0	NA	0
39	acyl-coa dehydrogenase	MI:0463(grid).pubmed:19615732.MI:0004(affinity chromatography technology).646633	2	MI:0463(grid).pubmed:19615732.MI:0004(affinity chromatography technology).16655346	2	NA	0	NA	0	NA	0
44	adenoma	MI:0463(grid).pubmed:19615732.MI:0004(affinity chromatography technology).910608	30	MI:0463(grid).pubmed:7651399.MI:0004(affinity chromatography technology).1251604	28	NA	0	NA	0	NA	0
51	adrenal hyperplasia	MI:0463(grid).pubmed:12771131.MI:0004(affinity chromatography technology).4185713	4	MI:0463(grid).pubmed:12771131.MI:0004(affinity chromatography technology).4185713	4	NA	0	NA	0	NA	0
60	agammaglobulinemia	MI:0463(grid).pubmed:11751885.MI:0004(affinity chromatography technology).40293	11	MI:0463(grid).pubmed:11751885.MI:0004(affinity chromatography technology).40293	11	NA	0	NA	0	NA	0
62	aicardi-goutieres syndrome	MI:0469(intact).pubmed:17353931.MI:0006(anti bait coip).4761161	1	NA	0	NA	0	NA	0	NA	0
65	albinism	NA	0	NA	0	NA	0	NA	0	NA	0
69	alexander disease	MI:0463(grid).pubmed:12169273.MI:0004(affinity chromatography technology).16823354.MI:0463(grid).pubmed:12169273.MI:0096(pull down).16823354	2	MI:0463(grid).pubmed:12169273.MI:0004(affinity chromatography technology).16823354.MI:0463(grid).pubmed:12169273.MI:0096(pull down).16823354	2	NA	0	NA	0	NA	0
72	alopecia	MI:0463(grid).pubmed:11641275.MI:0004(affinity chromatography technology).3274609	1	MI:0463(grid).pubmed:11641275.MI:0004(affinity chromatography technology).3274609	1	NA	0	NA	0	NA	0
78	thalassemia	MI:0463(grid).pubmed:17353931.MI:0004(affinity chromatography technology).3004319	8	MI:0463(grid).pubmed:20651253.MI:0004(affinity chromatography technology).1447330	5	NA	0	NA	0	NA	0
80	alport syndrome	NA	0	NA	0	NA	0	NA	0	NA	0
86	amelogenesis imperfecta	NA	0	NA	0	NA	0	NA	0	NA	0
89	amyloidosis	MI:0463(grid).pubmed:17353931.MI:0004(affinity chromatography technology).2054477	36	MI:0463(grid).pubmed:11821958.MI:0004(affinity chromatography technology).711574	35	NA	0	NA	0	NA	0
90	amyotrophic lateral sclerosis	MI:0463(grid).pubmed:20720006.MI:0004(affinity chromatography technology).2707431	78	MI:0463(grid).pubmed:20720006.MI:0004(affinity chromatography technology).2707431	54	NA	0	NA	0	NA	0
95	anemia	MI:0463(grid).pubmed:17353931.MI:0004(affinity chromatography technology).2047592	18	MI:0463(grid).pubmed:12556498.MI:0004(affinity chromatography technology).4670892.MI:0463(grid).pubmed:12556498.MI:0096(pull down).4670892	15	NA	0	NA	0	NA	0
96	angelman syndrome	MI:0463(grid).pubmed:20811636.MI:0004(affinity chromatography technology).475613	28	MI:0463(grid).pubmed:17962381.MI:0004(affinity chromatography technology).4416305	27	NA	0	NA	0	NA	0
97	angioedema	MI:0463(grid).pubmed:14568956.MI:0004(affinity chromatography technology).4979240	2	MI:0463(grid).pubmed:14568956.MI:0004(affinity chromatography technology).4979240	2	NA	0	NA	0	NA	0
102	anterior segment	MI:0463(grid).pubmed:19144721.MI:0004(affinity chromatography technology).838684	2	MI:0463(grid).pubmed:19144721.MI:0004(affinity chromatography technology).838684	2	NA	0	NA	0	NA	0
106	antley-bixler syndrome	MI:0463(grid).pubmed:7537362.MI:0004(affinity chromatography technology).1536973.MI:0463(grid).pubmed:7537362.MI:0096(pull down).1536973	10	MI:0463(grid).pubmed:16091423.MI:0004(affinity chromatography technology).2068280	10	NA	0	NA	0	NA	0
108	aortic aneurysm	MI:0463(grid).pubmed:19596235.MI:0004(affinity chromatography technology).2255265	4	MI:0463(grid).pubmed:10825173.MI:0096(pull down).14006161	4	NA	0	NA	0	NA	0
113	aplastic anemia	MI:0463(grid).pubmed:15805468.MI:0004(affinity chromatography technology).2549751	10	MI:0463(grid).pubmed:15805468.MI:0004(affinity chromatography technology).2549751	10	NA	0	NA	0	NA	0
124	arthrogryposis	MI:0469(intact).pubmed:17353931.MI:0006(anti bait coip).5162718	2	NA	0	NA	0	NA	0	NA	0
128	asphyxiating thoracic dystrophy	MI:0463(grid).pubmed:19615732.MI:0004(affinity chromatography technology).16655346	1	MI:0463(grid).pubmed:19615732.MI:0004(affinity chromatography technology).16655346	1	NA	0	NA	0	NA	0
129	asthma	MI:0463(grid).pubmed:14743216.MI:0004(affinity chromatography technology).1020765	35	MI:0463(grid).pubmed:14743216.MI:0004(affinity chromatography technology).1020765	30	NA	0	NA	0	NA	0
131	atelosteogenesis	MI:0463(grid).pubmed:19615732.MI:0004(affinity chromatography technology).247278	11	MI:0471(mint).pubmed:9437013.MI:0019(coip).5828243.MI:0463(grid).pubmed:9437013.MI:0096(pull down).5828243	10	NA	0	NA	0	NA	0
133	atopy	MI:0463(grid).pubmed:14568956.MI:0004(affinity chromatography technology).4979240	4	MI:0463(grid).pubmed:14568956.MI:0004(affinity chromatography technology).4979240	4	NA	0	NA	0	NA	0
139	autism	MI:0463(grid).pubmed:8576240.MI:0096(pull down).2784563	36	MI:0463(grid).pubmed:8576240.MI:0096(pull down).2784563	34	NA	0	NA	0	NA	0
140	autoimmune disease	MI:0463(grid).pubmed:15678106.MI:0004(affinity chromatography technology).2791218.MI:0471(mint).pubmed:15678106.MI:0007(anti tag coip).2791218	46	MI:0463(grid).pubmed:19131965.MI:0004(affinity chromatography technology).2639679	46	NA	0	NA	0	NA	0
144	axenfeld-rieger syndrome	MI:0463(grid).pubmed:18339718.MI:0004(affinity chromatography technology).506434	4	MI:0463(grid).pubmed:18339718.MI:0004(affinity chromatography technology).506434	4	NA	0	NA	0	NA	0
145	azoospermia	MI:0463(grid).pubmed:17148452.MI:0004(affinity chromatography technology).4416613	5	MI:0463(grid).pubmed:12759374.MI:0004(affinity chromatography technology).1606397	5	NA	0	NA	0	NA	0
155	bartter syndrome	MI:0463(grid).pubmed:14604981.MI:0096(pull down).3132675	1	MI:0463(grid).pubmed:14604981.MI:0096(pull down).3132675	1	NA	0	NA	0	NA	0
156	basal cell carcinoma	MI:0463(grid).pubmed:11350068.MI:0004(affinity chromatography technology).2961203	25	MI:0463(grid).pubmed:11350068.MI:0004(affinity chromatography technology).2961203	25	NA	0	NA	0	NA	0
161	becker muscular dystrophy	MI:0463(grid).pubmed:20811636.MI:0004(affinity chromatography technology).475613	11	MI:0463(grid).pubmed:10545507.MI:0004(affinity chromatography technology).161507	11	NA	0	NA	0	NA	0
162	beckwith-wiedemann syndrome	MI:0463(grid).pubmed:12947099.MI:0004(affinity chromatography technology).314383	6	MI:0463(grid).pubmed:12947099.MI:0004(affinity chromatography technology).314383	6	NA	0	NA	0	NA	0
168	bethlem myopathy	MI:0471(mint).pubmed:17170699.MI:0007(anti tag coip).3145392	2	MI:0463(grid).pubmed:2446864.MI:0096(pull down).4592872	2	NA	0	NA	0	NA	0
172	bile acid synthesis defect	NA	0	NA	0	NA	0	NA	0	NA	0
179	bleeding disorder	MI:0463(grid).pubmed:12193606.MI:0004(affinity chromatography technology).1806051	3	MI:0463(grid).pubmed:8290554.MI:0004(affinity chromatography technology).2451498	3	NA	0	NA	0	NA	0
181	blood group	MI:0469(intact).pubmed:17353931.MI:0006(anti bait coip).5366118	27	MI:0463(grid).pubmed:10921872.MI:0004(affinity chromatography technology).2620388	23	NA	0	NA	0	NA	0
183	blue-cone monochromacy	NA	0	NA	0	NA	0	NA	0	NA	0
192	bradyopsia	NA	0	NA	0	NA	0	NA	0	NA	0
196	branchiootorenal syndrome	MI:0463(grid).pubmed:19234442.MI:0004(affinity chromatography technology).4577390	3	MI:0463(grid).pubmed:19234442.MI:0004(affinity chromatography technology).4577390	3	NA	0	NA	0	NA	0
204	brugada syndrome	MI:0463(grid).pubmed:9412493.MI:0004(affinity chromatography technology).5176374	8	MI:0463(grid).pubmed:14761957.MI:0004(affinity chromatography technology).4712062	8	NA	0	NA	0	NA	0
213	charge syndrome	MI:0463(grid).pubmed:17952062.MI:0004(affinity chromatography technology).3885227.MI:0463(grid).pubmed:17952062.MI:0401(biochemical).3885227	4	MI:0463(grid).pubmed:17952062.MI:0096(pull down).3885227	4	NA	0	NA	0	NA	0
217	cpt	MI:0463(grid).pubmed:20562859.MI:0004(affinity chromatography technology).5177449	1	MI:0463(grid).pubmed:20562859.MI:0004(affinity chromatography technology).5177449	1	NA	0	NA	0	NA	0
223	candidiasis	NA	0	NA	0	NA	0	NA	0	NA	0
231	cardiac conduction defect	MI:0463(grid).pubmed:20171186.MI:0004(affinity chromatography technology).4913783	3	MI:0463(grid).pubmed:14761957.MI:0004(affinity chromatography technology).4712062	3	NA	0	NA	0	NA	0
233	cardiofaciocutaneous syndrome	MI:0463(grid).pubmed:17353931.MI:0004(affinity chromatography technology).3909139	48	MI:0463(grid).pubmed:15485920.MI:0004(affinity chromatography technology).321631.MI:0463(grid).pubmed:15485920.MI:0096(pull down).321631	41	NA	0	NA	0	NA	0
234	cardiomyopathy	MI:0463(grid).pubmed:16196087.MI:0004(affinity chromatography technology).2068280	144	MI:0463(grid).pubmed:9771752.MI:0004(affinity chromatography technology).3091813	100	NA	0	NA	0	NA	0
235	carney complex	MI:0463(grid).pubmed:17353931.MI:0004(affinity chromatography technology).713951	30	MI:0463(grid).pubmed:17353931.MI:0004(affinity chromatography technology).4040535.MI:0469(intact).pubmed:17353931.MI:0006(anti bait coip).4040535	29	NA	0	NA	0	NA	0
236	carnitine	NA	0	NA	0	NA	0	NA	0	NA	0
247	cerebellar ataxia	MI:0463(grid).pubmed:19336002.MI:0004(affinity chromatography technology).2303396	2	MI:0469(intact).pubmed:20817278.MI:0006(anti bait coip).229628	2	NA	0	NA	0	NA	0
250	cerebral amyloid angiopathy	MI:0463(grid).pubmed:17317785.MI:0004(affinity chromatography technology).4121257	37	MI:0463(grid).pubmed:17317785.MI:0004(affinity chromatography technology).4121257	37	NA	0	NA	0	NA	0
254	cerebral palsy	MI:0463(grid).pubmed:10436028.MI:0004(affinity chromatography technology).2877211	3	MI:0463(grid).pubmed:10436028.MI:0004(affinity chromatography technology).2877211	3	NA	0	NA	0	NA	0
259	ceroid	MI:0463(grid).pubmed:17353931.MI:0004(affinity chromatography technology).5279905	5	MI:0463(grid).pubmed:17353931.MI:0004(affinity chromatography technology).5279905	4	NA	0	NA	0	NA	0
263	charcot-marie-tooth disease	MI:0463(grid).pubmed:16196087.MI:0004(affinity chromatography technology).2068280	126	MI:0469(intact).pubmed:17353931.MI:0006(anti bait coip).1735580	65	NA	0	NA	0	NA	0
267	diarrhea	MI:0471(mint).pubmed:12369822.MI:0096(pull down).1281863	1	MI:0471(mint).pubmed:12369822.MI:0096(pull down).1281863	1	NA	0	NA	0	NA	0
268	cholestasis	NA	0	NA	0	NA	0	NA	0	NA	0
272	chondrosarcoma	MI:0463(grid).pubmed:17353931.MI:0004(affinity chromatography technology).2556549	6	MI:0463(grid).pubmed:17353931.MI:0004(affinity chromatography technology).2556549	6	NA	0	NA	0	NA	0
281	ciliary dyskinesia	MI:0469(intact).pubmed:17353931.MI:0006(anti bait coip).3004319	1	MI:0469(intact).pubmed:17353931.MI:0006(anti bait coip).3004319	1	NA	0	NA	0	NA	0
283	citrullinemia	MI:0463(grid).pubmed:19615732.MI:0004(affinity chromatography technology).3329468	6	MI:0463(grid).pubmed:19615732.MI:0004(affinity chromatography technology).4384113	4	NA	0	NA	0	NA	0
285	cleft lip/palate	MI:0463(grid).pubmed:17353931.MI:0004(affinity chromatography technology).9148596	4	MI:0471(mint).pubmed:10225955.MI:0096(pull down).4815127	2	NA	0	NA	0	NA	0
291	coenzyme q10	MI:0463(grid).pubmed:19759913.MI:0004(affinity chromatography technology).2605679	7	MI:0463(grid).pubmed:15555565.MI:0004(affinity chromatography technology).29378.MI:0471(mint).pubmed:15555565.MI:0007(anti tag coip).29378	7	NA	0	NA	0	NA	0
296	cold-induced sweating syndrome	NA	0	NA	0	NA	0	NA	0	NA	0
297	coloboma	MI:0463(grid).pubmed:20308539.MI:0004(affinity chromatography technology).2791218	10	MI:0463(grid).pubmed:10506141.MI:0004(affinity chromatography technology).1975704.MI:0463(grid).pubmed:10506141.MI:0096(pull down).1975704	10	NA	0	NA	0	NA	0
298	colorblindness	NA	0	NA	0	NA	0	NA	0	NA	0
299	colorectal adenoma	MI:0463(grid).pubmed:18062773.MI:0004(affinity chromatography technology).3574648	7	MI:0463(grid).pubmed:18062773.MI:0004(affinity chromatography technology).14005585	7	NA	0	NA	0	NA	0
302	combined cellular and humoral immune defects	MI:0463(grid).pubmed:10490593.MI:0096(pull down).4342691	1	MI:0463(grid).pubmed:10490593.MI:0096(pull down).4342691	1	NA	0	NA	0	NA	0
305	immunodeficiency	MI:0469(intact).pubmed:20890284.MI:0006(anti bait coip).928381	133	MI:0469(intact).pubmed:20890284.MI:0006(anti bait coip).928381	110	NA	0	NA	0	NA	0
306	combined oxidative phosphorylation	MI:0469(intact).pubmed:17353931.MI:0006(anti bait coip).16817590	52	MI:0469(intact).pubmed:17353931.MI:0006(anti bait coip).16817590	30	NA	0	NA	0	NA	0
308	complement factor	MI:0463(grid).pubmed:11367533.MI:0096(pull down).677627	2	MI:0463(grid).pubmed:10490997.MI:0096(pull down).3825435	2	NA	0	NA	0	NA	0
310	retinal dystrophy	MI:0463(grid).pubmed:17353931.MI:0004(affinity chromatography technology).3052670	26	MI:0463(grid).pubmed:10531379.MI:0004(affinity chromatography technology).1388712.MI:0463(grid).pubmed:10531379.MI:0096(pull down).1388712	25	NA	0	NA	0	NA	0
313	congenital disorder of glycosylation	MI:0463(grid).pubmed:11929878.MI:0004(affinity chromatography technology).3484806	25	MI:0463(grid).pubmed:10835346.MI:0401(biochemical).5219854	14	NA	0	NA	0	NA	0
317	convulsions	MI:0463(grid).pubmed:9412493.MI:0004(affinity chromatography technology).5176374	1	MI:0463(grid).pubmed:9412493.MI:0004(affinity chromatography technology).5176374	1	NA	0	NA	0	NA	0
321	corneal dystrophy	MI:0463(grid).pubmed:17546044.MI:0004(affinity chromatography technology).1428760	9	MI:0463(grid).pubmed:20514018.MI:0004(affinity chromatography technology).3803763	9	NA	0	NA	0	NA	0
323	corpus callosum	MI:0463(grid).pubmed:18782753.MI:0004(affinity chromatography technology).5267677	16	MI:0463(grid).pubmed:12942088.MI:0004(affinity chromatography technology).5088449	16	NA	0	NA	0	NA	0
327	cortisone reductase	MI:0463(grid).pubmed:9555943.MI:0096(pull down).1152389	1	MI:0463(grid).pubmed:9555943.MI:0096(pull down).1152389	1	NA	0	NA	0	NA	0
331	cowden disease	MI:0463(grid).pubmed:11857088.MI:0004(affinity chromatography technology).105791	13	MI:0463(grid).pubmed:11857088.MI:0004(affinity chromatography technology).105791	11	NA	0	NA	0	NA	0
340	craniosynostosis	MI:0463(grid).pubmed:12145306.MI:0004(affinity chromatography technology).5231284	18	MI:0463(grid).pubmed:10025406.MI:0004(affinity chromatography technology).249068.MI:0463(grid).pubmed:10025406.MI:0096(pull down).249068	18	NA	0	NA	0	NA	0
343	creutzfeldt-jakob disease	MI:0463(grid).pubmed:16159877.MI:0004(affinity chromatography technology).492000	2	MI:0469(intact).pubmed:18482256.MI:0007(anti tag coip).3335469	2	NA	0	NA	0	NA	0
346	crouzon syndrome	MI:0463(grid).pubmed:10574949.MI:0004(affinity chromatography technology).656326	11	MI:0463(grid).pubmed:10574949.MI:0004(affinity chromatography technology).656326	11	NA	0	NA	0	NA	0
347	cryptorchidism	NA	0	NA	0	NA	0	NA	0	NA	0
349	cutis laxa	MI:0463(grid).pubmed:18276110.MI:0004(affinity chromatography technology).2033762	4	MI:0463(grid).pubmed:11723132.MI:0096(pull down).14006161	4	NA	0	NA	0	NA	0
352	cystic fibrosis	MI:0463(grid).pubmed:10075921.MI:0004(affinity chromatography technology).2450911	26	MI:0463(grid).pubmed:10893422.MI:0004(affinity chromatography technology).2450911	26	NA	0	NA	0	NA	0
354	cystinuria	NA	0	NA	0	NA	0	NA	0	NA	0
364	dejerine-sottas disease	MI:0463(grid).pubmed:11430802.MI:0004(affinity chromatography technology).9441697	3	MI:0463(grid).pubmed:11430802.MI:0004(affinity chromatography technology).9441697	3	NA	0	NA	0	NA	0
366	dent disease	MI:0471(mint).pubmed:16902405.MI:0096(pull down).4592376	2	MI:0471(mint).pubmed:16902405.MI:0096(pull down).4592376	2	NA	0	NA	0	NA	0
378	diabetes insipidus	MI:0463(grid).pubmed:10858434.MI:0004(affinity chromatography technology).16822233	5	MI:0463(grid).pubmed:12473660.MI:0004(affinity chromatography technology).3130413	5	NA	0	NA	0	NA	0
379	diabetes mellitus	MI:0463(grid).pubmed:14968112.MI:0004(affinity chromatography technology).1136337	167	MI:0463(grid).pubmed:12228220.MI:0004(affinity chromatography technology).4992485	142	NA	0	NA	0	NA	0
393	double-outlet right ventricle	NA	0	NA	0	NA	0	NA	0	NA	0
408	dystonia	MI:0471(mint).pubmed:15161933.MI:0096(pull down).746078	86	MI:0463(grid).pubmed:16189514.MI:0004(affinity chromatography technology).2255804	75	NA	0	NA	0	NA	0
410	ectodermal	MI:0471(mint).pubmed:14743216.MI:0007(anti tag coip).2976835	166	MI:0469(intact).pubmed:11035039.MI:0007(anti tag coip).3344987	154	NA	0	NA	0	NA	0
411	ectopia	MI:0463(grid).pubmed:20308539.MI:0004(affinity chromatography technology).2791218	12	MI:0463(grid).pubmed:10506141.MI:0004(affinity chromatography technology).1975704.MI:0463(grid).pubmed:10506141.MI:0096(pull down).1975704	12	NA	0	NA	0	NA	0
415	elliptocytosis	MI:0463(grid).pubmed:17353931.MI:0004(affinity chromatography technology).5081339	24	MI:0463(grid).pubmed:12571280.MI:0004(affinity chromatography technology).5068079	23	NA	0	NA	0	NA	0
416	ellis-van creveld syndrome	MI:0463(grid).pubmed:19759913.MI:0004(affinity chromatography technology).2605679	1	MI:0463(grid).pubmed:19759913.MI:0004(affinity chromatography technology).2605679	1	NA	0	NA	0	NA	0
421	encephalopathy	MI:0463(grid).pubmed:17353931.MI:0004(affinity chromatography technology).4600608	28	MI:0463(grid).pubmed:14593184.MI:0004(affinity chromatography technology).3908752	26	NA	0	NA	0	NA	0
428	enlarged vestibular aqueduct	NA	0	NA	0	NA	0	NA	0	NA	0
431	epidermodysplasia verruciformis	NA	0	NA	0	NA	0	NA	0	NA	0
435	epilepsy	MI:0463(grid).pubmed:15930137.MI:0004(affinity chromatography technology).4128025	45	MI:0463(grid).pubmed:15930137.MI:0004(affinity chromatography technology).4128025	27	NA	0	NA	0	NA	0
436	epileptic encephalopathy	MI:0463(grid).pubmed:16226712.MI:0004(affinity chromatography technology).5831369	13	MI:0463(grid).pubmed:11356842.MI:0004(affinity chromatography technology).1655053	13	NA	0	NA	0	NA	0
437	dysplasia	MI:0463(grid).pubmed:2446864.MI:0096(pull down).4592872	19	MI:0463(grid).pubmed:2446864.MI:0096(pull down).4592872	19	NA	0	NA	0	NA	0
438	episodic ataxia	MI:0463(grid).pubmed:14592966.MI:0004(affinity chromatography technology).4364879	10	MI:0463(grid).pubmed:14592966.MI:0004(affinity chromatography technology).4364879	10	NA	0	NA	0	NA	0
441	erythremias	MI:0463(grid).pubmed:19615732.MI:0004(affinity chromatography technology).753385	3	MI:0463(grid).pubmed:19615732.MI:0004(affinity chromatography technology).753385	1	NA	0	NA	0	NA	0
443	erythrocytosis	MI:0463(grid).pubmed:14556007.MI:0004(affinity chromatography technology).1379409	39	MI:0463(grid).pubmed:12746455.MI:0004(affinity chromatography technology).4246011	38	NA	0	NA	0	NA	0
444	erythrokeratoderma	MI:0463(grid).pubmed:8999895.MI:0096(pull down).4126476	4	MI:0463(grid).pubmed:8999895.MI:0096(pull down).3625252	4	NA	0	NA	0	NA	0
446	esophageal cancer	MI:0463(grid).pubmed:16055720.MI:0004(affinity chromatography technology).5049941	31	MI:0463(grid).pubmed:9872992.MI:0004(affinity chromatography technology).1226600	31	NA	0	NA	0	NA	0
452	exudative vitreoretinopathy	MI:0463(grid).pubmed:11448771.MI:0004(affinity chromatography technology).513253	2	MI:0463(grid).pubmed:11448771.MI:0004(affinity chromatography technology).513253	2	NA	0	NA	0	NA	0
453	fg syndrome	MI:0463(grid).pubmed:19615732.MI:0004(affinity chromatography technology).247278	62	MI:0463(grid).pubmed:11038172.MI:0004(affinity chromatography technology).14007124	61	NA	0	NA	0	NA	0
469	fetal akinesia deformation sequence	NA	0	NA	0	NA	0	NA	0	NA	0
470	fetal hemoglobin quantitative trait locus	MI:0463(grid).pubmed:17353931.MI:0004(affinity chromatography technology).2183154	2	MI:0463(grid).pubmed:17353931.MI:0004(affinity chromatography technology).2183154	2	NA	0	NA	0	NA	0
472	fibromatosis	MI:0463(grid).pubmed:16159877.MI:0004(affinity chromatography technology).4821148	50	MI:0463(grid).pubmed:10499589.MI:0004(affinity chromatography technology).4078346	50	NA	0	NA	0	NA	0
473	fibrosis of extraocular muscles	MI:0463(grid).pubmed:16196087.MI:0004(affinity chromatography technology).2068280	4	MI:0463(grid).pubmed:14506227.MI:0096(pull down).1752140	1	NA	0	NA	0	NA	0
488	fraser syndrome	NA	0	NA	0	NA	0	NA	0	NA	0
494	fructose	MI:0463(grid).pubmed:16672220.MI:0004(affinity chromatography technology).1592154	5	MI:0463(grid).pubmed:16672220.MI:0004(affinity chromatography technology).1592154	5	NA	0	NA	0	NA	0
499	fundus albipunctatus	NA	0	NA	0	NA	0	NA	0	NA	0
504	gm	MI:0463(grid).pubmed:20000738.MI:0004(affinity chromatography technology).4577390	3	MI:0463(grid).pubmed:20000738.MI:0004(affinity chromatography technology).4577390	3	NA	0	NA	0	NA	0
510	gallbladder disease	MI:0471(mint).pubmed:16870176.MI:0007(anti tag coip).3242301	1	MI:0471(mint).pubmed:16870176.MI:0007(anti tag coip).3242301	1	NA	0	NA	0	NA	0
513	gastrointestinal stromal tumor	MI:0463(grid).pubmed:9092574.MI:0004(affinity chromatography technology).327364	20	MI:0463(grid).pubmed:10733900.MI:0004(affinity chromatography technology).2886402.MI:0463(grid).pubmed:10733900.MI:0096(pull down).2886402	20	NA	0	NA	0	NA	0
514	gaucher disease	NA	0	NA	0	NA	0	NA	0	NA	0
517	germ cell tumor	MI:0463(grid).pubmed:17353931.MI:0004(affinity chromatography technology).1297532.MI:0469(intact).pubmed:17353931.MI:0006(anti bait coip).1297532	30	MI:0463(grid).pubmed:17353931.MI:0004(affinity chromatography technology).1297532.MI:0469(intact).pubmed:17353931.MI:0006(anti bait coip).1297532	30	NA	0	NA	0	NA	0
526	glaucoma	MI:0463(grid).pubmed:17353931.MI:0004(affinity chromatography technology).843989	10	MI:0463(grid).pubmed:11137014.MI:0004(affinity chromatography technology).2260576.MI:0463(grid).pubmed:11137014.MI:0096(pull down).2260576	8	NA	0	NA	0	NA	0
527	glioblastoma	MI:0463(grid).pubmed:17952062.MI:0004(affinity chromatography technology).3885227.MI:0463(grid).pubmed:17952062.MI:0401(biochemical).3885227	115	MI:0463(grid).pubmed:14576349.MI:0004(affinity chromatography technology).879772	115	NA	0	NA	0	NA	0
531	glomerulosclerosis	MI:0463(grid).pubmed:16196087.MI:0004(affinity chromatography technology).2068280	40	MI:0463(grid).pubmed:15128873.MI:0004(affinity chromatography technology).4137152	36	NA	0	NA	0	NA	0
533	glucocorticoid	NA	0	NA	0	NA	0	NA	0	NA	0
538	glutaricaciduria	MI:0469(intact).pubmed:17353931.MI:0006(anti bait coip).3062679	14	MI:0469(intact).pubmed:21163940.MI:0006(anti bait coip).4634147	10	NA	0	NA	0	NA	0
542	glycine encephalopathy	MI:0463(grid).pubmed:19615732.MI:0004(affinity chromatography technology).24031	1	MI:0463(grid).pubmed:19615732.MI:0004(affinity chromatography technology).24031	1	NA	0	NA	0	NA	0
543	glycogen storage disease	MI:0463(grid).pubmed:16196087.MI:0004(affinity chromatography technology).2068280	42	MI:0463(grid).pubmed:20562859.MI:0004(affinity chromatography technology).2142605	21	NA	0	NA	0	NA	0
552	growth hormone	MI:0463(grid).pubmed:17353931.MI:0004(affinity chromatography technology).158012	10	MI:0463(grid).pubmed:17353931.MI:0004(affinity chromatography technology).158012	10	NA	0	NA	0	NA	0
554	growth retardation	MI:0463(grid).pubmed:10823924.MI:0004(affinity chromatography technology).1154557	9	MI:0463(grid).pubmed:10823924.MI:0004(affinity chromatography technology).1154557	9	NA	0	NA	0	NA	0
558	hdl	MI:0463(grid).pubmed:11867769.MI:0004(affinity chromatography technology).4157895	165	MI:0463(grid).pubmed:12837248.MI:0004(affinity chromatography technology).1653461	165	NA	0	NA	0	NA	0
574	heinz body anemia	MI:0463(grid).pubmed:19615732.MI:0004(affinity chromatography technology).753385	3	MI:0463(grid).pubmed:19615732.MI:0004(affinity chromatography technology).753385	1	NA	0	NA	0	NA	0
576	hemangioma	MI:0463(grid).pubmed:10319320.MI:0004(affinity chromatography technology).3242633	11	MI:0463(grid).pubmed:10319320.MI:0004(affinity chromatography technology).4056103	11	NA	0	NA	0	NA	0
578	hematuria	NA	0	NA	0	NA	0	NA	0	NA	0
581	hemochromatosis	MI:0469(intact).pubmed:20817278.MI:0006(anti bait coip).229628	2	MI:0469(intact).pubmed:20817278.MI:0006(anti bait coip).229628	2	NA	0	NA	0	NA	0
583	hemolytic anemia	MI:0463(grid).pubmed:16196087.MI:0004(affinity chromatography technology).2068280	9	MI:0463(grid).pubmed:17875708.MI:0004(affinity chromatography technology).5831915	7	NA	0	NA	0	NA	0
585	hemophagocytic lymphohistiocytosis	MI:0463(grid).pubmed:16189514.MI:0004(affinity chromatography technology).907267	7	MI:0463(grid).pubmed:16189514.MI:0004(affinity chromatography technology).907267	7	NA	0	NA	0	NA	0
586	hemophilia	MI:0469(intact).pubmed:17353931.MI:0006(anti bait coip).216050	1	MI:0469(intact).pubmed:17353931.MI:0006(anti bait coip).216050	1	NA	0	NA	0	NA	0
595	hereditary hemorrhagic telangiectasia	MI:0463(grid).pubmed:9872992.MI:0004(affinity chromatography technology).660048	4	MI:0463(grid).pubmed:9872992.MI:0004(affinity chromatography technology).1226600	4	NA	0	NA	0	NA	0
596	hereditary motor and sensory neuropathy	MI:0463(grid).pubmed:16936636.MI:0004(affinity chromatography technology).5203612	6	MI:0463(grid).pubmed:16936636.MI:0004(affinity chromatography technology).5203612	6	NA	0	NA	0	NA	0
599	heterotaxy	MI:0463(grid).pubmed:9748228.MI:0004(affinity chromatography technology).3030371	10	MI:0463(grid).pubmed:9748228.MI:0004(affinity chromatography technology).3030371	10	NA	0	NA	0	NA	0
608	homocystinuria	MI:0463(grid).pubmed:16196087.MI:0004(affinity chromatography technology).2068280	2	MI:0463(grid).pubmed:19019082.MI:0096(pull down).5123142	1	NA	0	NA	0	NA	0
612	huntington disease	MI:0463(grid).pubmed:11564863.MI:0004(affinity chromatography technology).919064	140	MI:0463(grid).pubmed:15280358.MI:0004(affinity chromatography technology).182869	139	NA	0	NA	0	NA	0
620	hyper-ige recurrent infection syndrome	MI:0463(grid).pubmed:12057007.MI:0004(affinity chromatography technology).3027803.MI:0463(grid).pubmed:12057007.MI:0096(pull down).3027803	39	MI:0463(grid).pubmed:12057007.MI:0004(affinity chromatography technology).3027803.MI:0463(grid).pubmed:12057007.MI:0096(pull down).3027803	39	NA	0	NA	0	NA	0
625	hypercholanemia	MI:0463(grid).pubmed:17353931.MI:0004(affinity chromatography technology).3909139	28	MI:0463(grid).pubmed:10575001.MI:0004(affinity chromatography technology).162104	26	NA	0	NA	0	NA	0
626	hypercholesterolemia	MI:0463(grid).pubmed:12221107.MI:0096(pull down).1620368	18	MI:0463(grid).pubmed:12221107.MI:0096(pull down).1620368	18	NA	0	NA	0	NA	0
628	hyperekplexia	MI:0463(grid).pubmed:19615732.MI:0004(affinity chromatography technology).3581705	4	MI:0463(grid).pubmed:18208356.MI:0004(affinity chromatography technology).1920149	4	NA	0	NA	0	NA	0
631	hyperglycinuria	NA	0	NA	0	NA	0	NA	0	NA	0
632	hyperinsulinemic hypoglycemia	MI:0469(intact).pubmed:17353931.MI:0006(anti bait coip).2981808	30	MI:0463(grid).pubmed:11409918.MI:0004(affinity chromatography technology).3357491	27	NA	0	NA	0	NA	0
636	hyperlipoproteinemia	MI:0469(intact).pubmed:21163940.MI:0006(anti bait coip).2348958	6	MI:0469(intact).pubmed:21163940.MI:0006(anti bait coip).2731101	6	NA	0	NA	0	NA	0
638	hypermethioninemia	MI:0463(grid).pubmed:17353931.MI:0004(affinity chromatography technology).5029749	12	MI:0463(grid).pubmed:17353931.MI:0004(affinity chromatography technology).3231888	7	NA	0	NA	0	NA	0
640	hyperostosis	MI:0463(grid).pubmed:11448771.MI:0004(affinity chromatography technology).513253	2	MI:0463(grid).pubmed:11448771.MI:0004(affinity chromatography technology).513253	2	NA	0	NA	0	NA	0
641	hyperoxaluria	NA	0	NA	0	NA	0	NA	0	NA	0
642	hyperparathyroidism	MI:0463(grid).pubmed:17353931.MI:0004(affinity chromatography technology).3247316	47	MI:0463(grid).pubmed:16513638.MI:0004(affinity chromatography technology).2271732	46	NA	0	NA	0	NA	0
644	hyperphenylalaninemia	MI:0463(grid).pubmed:17353931.MI:0004(affinity chromatography technology).4133962	5	MI:0469(intact).pubmed:20195357.MI:0676(tap).4750819	5	NA	0	NA	0	NA	0
645	hyperpigmentation	NA	0	NA	0	NA	0	NA	0	NA	0
647	hyperprolinemia	NA	0	NA	0	NA	0	NA	0	NA	0
649	hypertension	MI:0463(grid).pubmed:9211925.MI:0004(affinity chromatography technology).2271250	15	MI:0463(grid).pubmed:9211925.MI:0004(affinity chromatography technology).2271250	15	NA	0	NA	0	NA	0
652	hyperuricemic nephropathy	NA	0	NA	0	NA	0	NA	0	NA	0
663	hypogonadism	NA	0	NA	0	NA	0	NA	0	NA	0
664	hypogonadotropic hypogonadism	MI:0463(grid).pubmed:17952062.MI:0004(affinity chromatography technology).3885227.MI:0463(grid).pubmed:17952062.MI:0401(biochemical).3885227	15	MI:0463(grid).pubmed:16091423.MI:0004(affinity chromatography technology).2068280	14	NA	0	NA	0	NA	0
666	hypomagnesemia	MI:0463(grid).pubmed:11796824.MI:0096(pull down).178408	3	MI:0463(grid).pubmed:10085134.MI:0096(pull down).2135848	3	NA	0	NA	0	NA	0
668	hypoparathyroidism	MI:0463(grid).pubmed:9819382.MI:0004(affinity chromatography technology).1396470	5	MI:0463(grid).pubmed:15975924.MI:0004(affinity chromatography technology).1396470	5	NA	0	NA	0	NA	0
672	hypophosphatemic rickets	MI:0463(grid).pubmed:20562859.MI:0004(affinity chromatography technology).3502869	2	MI:0463(grid).pubmed:14531806.MI:0096(pull down).4099615	2	NA	0	NA	0	NA	0
676	hypospadias	MI:0463(grid).pubmed:18087039.MI:0004(affinity chromatography technology).29439	74	MI:0463(grid).pubmed:12361945.MI:0004(affinity chromatography technology).783937	74	NA	0	NA	0	NA	0
678	hypothyroidism	MI:0463(grid).pubmed:9712716.MI:0004(affinity chromatography technology).3522491	8	MI:0463(grid).pubmed:12845333.MI:0004(affinity chromatography technology).2971106	8	NA	0	NA	0	NA	0
679	hypotrichosis	MI:0463(grid).pubmed:12707304.MI:0004(affinity chromatography technology).5185472	9	MI:0463(grid).pubmed:15331416.MI:0004(affinity chromatography technology).4137152	9	NA	0	NA	0	NA	0
681	hypouricemia	MI:0463(grid).pubmed:14531806.MI:0096(pull down).4099615	1	MI:0463(grid).pubmed:14531806.MI:0096(pull down).4099615	1	NA	0	NA	0	NA	0
686	ichthyosiform erythroderma	NA	0	NA	0	NA	0	NA	0	NA	0
689	iminoglycinuria	NA	0	NA	0	NA	0	NA	0	NA	0
690	immune dysfunction	MI:0463(grid).pubmed:20562859.MI:0004(affinity chromatography technology).394706	3	MI:0469(intact).pubmed:20887894.MI:0007(anti tag coip).4611518	3	NA	0	NA	0	NA	0
694	inclusion body myopathy	MI:0463(grid).pubmed:17353931.MI:0004(affinity chromatography technology).2170344	83	MI:0463(grid).pubmed:18586029.MI:0004(affinity chromatography technology).2138435	75	NA	0	NA	0	NA	0
698	inflammatory bowel disease	MI:0463(grid).pubmed:17353931.MI:0004(affinity chromatography technology).4461253	19	MI:0463(grid).pubmed:10875937.MI:0004(affinity chromatography technology).5009581	17	NA	0	NA	0	NA	0
699	insensitivity to pain	MI:0463(grid).pubmed:11251075.MI:0004(affinity chromatography technology).457052	18	MI:0463(grid).pubmed:11251075.MI:0004(affinity chromatography technology).337760	18	NA	0	NA	0	NA	0
700	insomnia	MI:0463(grid).pubmed:16159877.MI:0004(affinity chromatography technology).492000	3	MI:0463(grid).pubmed:12595241.MI:0096(pull down).1557479	3	NA	0	NA	0	NA	0
701	insulin resistance	MI:0463(grid).pubmed:17952062.MI:0004(affinity chromatography technology).3885227.MI:0463(grid).pubmed:17952062.MI:0401(biochemical).3885227	33	MI:0463(grid).pubmed:11726652.MI:0004(affinity chromatography technology).9769294	33	NA	0	NA	0	NA	0
708	iridogoniodysgenesis	MI:0463(grid).pubmed:18339718.MI:0004(affinity chromatography technology).506434	4	MI:0463(grid).pubmed:18339718.MI:0004(affinity chromatography technology).506434	4	NA	0	NA	0	NA	0
719	joubert syndrome	MI:0463(grid).pubmed:12872123.MI:0004(affinity chromatography technology).3415582	4	MI:0463(grid).pubmed:12872123.MI:0004(affinity chromatography technology).3415582	4	NA	0	NA	0	NA	0
722	kallmann syndrome	MI:0463(grid).pubmed:17952062.MI:0004(affinity chromatography technology).3885227.MI:0463(grid).pubmed:17952062.MI:0401(biochemical).3885227	14	MI:0463(grid).pubmed:10574949.MI:0004(affinity chromatography technology).656326	13	NA	0	NA	0	NA	0
738	krabbe disease	NA	0	NA	0	NA	0	NA	0	NA	0
740	ladd syndrome	MI:0463(grid).pubmed:10574949.MI:0004(affinity chromatography technology).656326	4	MI:0463(grid).pubmed:10574949.MI:0004(affinity chromatography technology).656326	4	NA	0	NA	0	NA	0
743	leopard syndrome	MI:0463(grid).pubmed:17353931.MI:0004(affinity chromatography technology).448835	113	MI:0463(grid).pubmed:11409918.MI:0004(affinity chromatography technology).3357491	113	NA	0	NA	0	NA	0
745	lactase	MI:0463(grid).pubmed:19615732.MI:0004(affinity chromatography technology).24031	28	MI:0463(grid).pubmed:11751874.MI:0004(affinity chromatography technology).1904569	25	NA	0	NA	0	NA	0
754	leber congenital amaurosis	MI:0463(grid).pubmed:17353931.MI:0004(affinity chromatography technology).2423255	15	MI:0471(mint).pubmed:11927608.MI:0006(anti bait coip).1283244	11	NA	0	NA	0	NA	0
758	leigh syndrome	MI:0463(grid).pubmed:16196087.MI:0004(affinity chromatography technology).2068280	52	MI:0463(grid).pubmed:19615732.MI:0004(affinity chromatography technology).644655	29	NA	0	NA	0	NA	0
759	leiomyomatosis	MI:0469(intact).pubmed:17353931.MI:0006(anti bait coip).3062679	3	MI:0469(intact).pubmed:17353931.MI:0006(anti bait coip).998479	2	NA	0	NA	0	NA	0
763	lethal congenital contractural syndrome	MI:0463(grid).pubmed:14576349.MI:0004(affinity chromatography technology).879772	19	MI:0463(grid).pubmed:14576349.MI:0004(affinity chromatography technology).879772	19	NA	0	NA	0	NA	0
765	leukocyte adhesion	MI:0463(grid).pubmed:10591186.MI:0004(affinity chromatography technology).5005206	11	MI:0463(grid).pubmed:10591186.MI:0004(affinity chromatography technology).5005206	11	NA	0	NA	0	NA	0
766	leukodystrophy	MI:0463(grid).pubmed:16196087.MI:0004(affinity chromatography technology).2068280	33	MI:0463(grid).pubmed:17317785.MI:0004(affinity chromatography technology).4121257	28	NA	0	NA	0	NA	0
775	lipodystrophy	MI:0463(grid).pubmed:19759913.MI:0004(affinity chromatography technology).2605679	64	MI:0463(grid).pubmed:19759913.MI:0004(affinity chromatography technology).2605679	60	NA	0	NA	0	NA	0
777	lipoma	MI:0463(grid).pubmed:17353931.MI:0004(affinity chromatography technology).3247316	30	MI:0463(grid).pubmed:12169273.MI:0004(affinity chromatography technology).16823354.MI:0463(grid).pubmed:12169273.MI:0096(pull down).16823354	30	NA	0	NA	0	NA	0
780	lissencephaly	MI:0463(grid).pubmed:19615732.MI:0004(affinity chromatography technology).16655346	37	MI:0463(grid).pubmed:11889140.MI:0004(affinity chromatography technology).1389515	25	NA	0	NA	0	NA	0
788	lymphedema	MI:0463(grid).pubmed:19336002.MI:0004(affinity chromatography technology).2303396	4	MI:0463(grid).pubmed:9927207.MI:0004(affinity chromatography technology).1871880	4	NA	0	NA	0	NA	0
789	lymphoma	MI:0463(grid).pubmed:17353931.MI:0004(affinity chromatography technology).1706876	116	MI:0463(grid).pubmed:17353931.MI:0004(affinity chromatography technology).1297532.MI:0469(intact).pubmed:17353931.MI:0006(anti bait coip).1297532	114	NA	0	NA	0	NA	0
798	mody	MI:0463(grid).pubmed:17353931.MI:0004(affinity chromatography technology).2946713.MI:0469(intact).pubmed:17353931.MI:0006(anti bait coip).2946713	31	MI:0463(grid).pubmed:20375098.MI:0004(affinity chromatography technology).2166278	31	NA	0	NA	0	NA	0
802	macrothrombocytopenia	MI:0463(grid).pubmed:17353931.MI:0004(affinity chromatography technology).5162718	40	MI:0463(grid).pubmed:12556498.MI:0004(affinity chromatography technology).4670892.MI:0463(grid).pubmed:12556498.MI:0096(pull down).4670892	36	NA	0	NA	0	NA	0
803	macular dystrophy	NA	0	NA	0	NA	0	NA	0	NA	0
807	male infertility	MI:0469(intact).pubmed:16740636.MI:0006(anti bait coip).3799037	1	MI:0469(intact).pubmed:16740636.MI:0006(anti bait coip).3799037	1	NA	0	NA	0	NA	0
809	mandibuloacral dysplasia	MI:0463(grid).pubmed:20562859.MI:0004(affinity chromatography technology).121375	18	MI:0463(grid).pubmed:10727209.MI:0004(affinity chromatography technology).886387.MI:0469(intact).pubmed:10727209.MI:0006(anti bait coip).886387	17	NA	0	NA	0	NA	0
811	mannosidosis	NA	0	NA	0	NA	0	NA	0	NA	0
812	maple syrup urine disease	MI:0463(grid).pubmed:17353931.MI:0004(affinity chromatography technology).200373.MI:0469(intact).pubmed:17353931.MI:0006(anti bait coip).200373	14	MI:0463(grid).pubmed:17353931.MI:0004(affinity chromatography technology).1477310.MI:0469(intact).pubmed:17353931.MI:0006(anti bait coip).1477310	9	NA	0	NA	0	NA	0
827	meckel syndrome	NA	0	NA	0	NA	0	NA	0	NA	0
830	medulloblastoma	MI:0463(grid).pubmed:16189514.MI:0004(affinity chromatography technology).1975270.MI:0469(intact).pubmed:16189514.MI:0096(pull down).1975270	56	MI:0463(grid).pubmed:16189514.MI:0004(affinity chromatography technology).1975270.MI:0469(intact).pubmed:16189514.MI:0096(pull down).1975270	56	NA	0	NA	0	NA	0
831	meesmann corneal dystrophy	NA	0	NA	0	NA	0	NA	0	NA	0
834	megaloblastic anemia	MI:0463(grid).pubmed:19710015.MI:0004(affinity chromatography technology).2165711	3	MI:0463(grid).pubmed:11717447.MI:0004(affinity chromatography technology).5068886	3	NA	0	NA	0	NA	0
840	meningioma	MI:0463(grid).pubmed:19615732.MI:0004(affinity chromatography technology).629215	26	MI:0463(grid).pubmed:11857088.MI:0004(affinity chromatography technology).105791	26	NA	0	NA	0	NA	0
842	mix mental retardation	MI:0463(grid).pubmed:19615732.MI:0004(affinity chromatography technology).4606115	31	MI:0463(grid).pubmed:15066269.MI:0004(affinity chromatography technology).3680856	31	NA	0	NA	0	NA	0
843	mental retardation	MI:0469(intact).pubmed:17353931.MI:0006(anti bait coip).3157383	157	MI:0463(grid).pubmed:9808460.MI:0004(affinity chromatography technology).186242	108	NA	0	NA	0	NA	0
848	metachromatic leukodystrophy	NA	0	NA	0	NA	0	NA	0	NA	0
850	methemoglobinemia	MI:0463(grid).pubmed:16196087.MI:0004(affinity chromatography technology).2068280	5	MI:0463(grid).pubmed:19615732.MI:0004(affinity chromatography technology).753385	2	NA	0	NA	0	NA	0
854	methylmalonic aciduria	NA	0	NA	0	NA	0	NA	0	NA	0
859	microcephaly	MI:0463(grid).pubmed:20308539.MI:0004(affinity chromatography technology).2791218	17	MI:0463(grid).pubmed:11003675.MI:0004(affinity chromatography technology).4966825	16	NA	0	NA	0	NA	0
861	microphthalmia	MI:0463(grid).pubmed:11069920.MI:0096(pull down).1975704	19	MI:0463(grid).pubmed:11069920.MI:0096(pull down).1975704	19	NA	0	NA	0	NA	0
864	migraine	MI:0463(grid).pubmed:14743216.MI:0004(affinity chromatography technology).1020765	186	MI:0463(grid).pubmed:14743216.MI:0004(affinity chromatography technology).1020765	184	NA	0	NA	0	NA	0
869	mitochondrial dna depletion syndrome	MI:0463(grid).pubmed:19615732.MI:0004(affinity chromatography technology).3595761	4	MI:0463(grid).pubmed:19015526.MI:0004(affinity chromatography technology).547119	4	NA	0	NA	0	NA	0
870	mitochondrial complex	MI:0463(grid).pubmed:16196087.MI:0004(affinity chromatography technology).2068280	11	MI:0469(intact).pubmed:15961414.MI:0007(anti tag coip).1755090	2	NA	0	NA	0	NA	0
876	molybdenum cofactor	MI:0463(grid).pubmed:19615732.MI:0004(affinity chromatography technology).3581705	3	MI:0463(grid).pubmed:9473484.MI:0096(pull down).1424408	3	NA	0	NA	0	NA	0
877	monilethrix	MI:0463(grid).pubmed:19615732.MI:0004(affinity chromatography technology).2232959	2	MI:0463(grid).pubmed:16189514.MI:0004(affinity chromatography technology).597019	2	NA	0	NA	0	NA	0
885	mucoepidermoid salivary gland carcinoma	MI:0463(grid).pubmed:12370315.MI:0004(affinity chromatography technology).2874653	1	MI:0463(grid).pubmed:12370315.MI:0004(affinity chromatography technology).2874653	1	NA	0	NA	0	NA	0
886	mucolipidosis	NA	0	NA	0	NA	0	NA	0	NA	0
887	mucopolysaccharidosis	NA	0	NA	0	NA	0	NA	0	NA	0
893	multiple endocrine neoplasia	MI:0463(grid).pubmed:17353931.MI:0004(affinity chromatography technology).3247316	78	MI:0463(grid).pubmed:11360184.MI:0004(affinity chromatography technology).4358568	78	NA	0	NA	0	NA	0
894	multiple myeloma	MI:0463(grid).pubmed:17353931.MI:0004(affinity chromatography technology).4716466	9	MI:0463(grid).pubmed:10601358.MI:0004(affinity chromatography technology).418524.MI:0463(grid).pubmed:10601358.MI:0096(pull down).418524	9	NA	0	NA	0	NA	0
900	muscle-eye-brain disease	NA	0	NA	0	NA	0	NA	0	NA	0
901	muscular dystrophy	MI:0463(grid).pubmed:16159877.MI:0004(affinity chromatography technology).492000	51	MI:0463(grid).pubmed:10629222.MI:0004(affinity chromatography technology).4003138.MI:0471(mint).pubmed:10629222.MI:0019(coip).4003138.MI:0463(grid).pubmed:10629222.MI:0096(pull down).4003138.MI:0471(mint).pubmed:10629222.MI:0096(pull down).4003138	34	NA	0	NA	0	NA	0
902	myasthenia	MI:0471(mint).pubmed:17170699.MI:0007(anti tag coip).3145392	1	MI:0471(mint).pubmed:17170699.MI:0007(anti tag coip).3145392	1	NA	0	NA	0	NA	0
905	myelodysplastic syndrome	MI:0463(grid).pubmed:20947504.MI:0004(affinity chromatography technology).4236867	10	MI:0463(grid).pubmed:20947504.MI:0004(affinity chromatography technology).4236867	10	NA	0	NA	0	NA	0
910	myoclonic epilepsy	MI:0463(grid).pubmed:12890507.MI:0004(affinity chromatography technology).1441929	1	MI:0463(grid).pubmed:12890507.MI:0004(affinity chromatography technology).1441929	1	NA	0	NA	0	NA	0
912	myopathy	MI:0463(grid).pubmed:16196087.MI:0004(affinity chromatography technology).2068280	133	MI:0463(grid).pubmed:11038172.MI:0004(affinity chromatography technology).14007124	99	NA	0	NA	0	NA	0
915	myotonia congenita	NA	0	NA	0	NA	0	NA	0	NA	0
916	myotonic dystrophy	MI:0463(grid).pubmed:17353931.MI:0004(affinity chromatography technology).4811083	5	MI:0469(intact).pubmed:17353931.MI:0006(anti bait coip).57073	4	NA	0	NA	0	NA	0
926	nasu-hakola disease	MI:0463(grid).pubmed:10940905.MI:0004(affinity chromatography technology).4669406	2	MI:0463(grid).pubmed:10940905.MI:0004(affinity chromatography technology).4669406	2	NA	0	NA	0	NA	0
928	nemaline myopathy	MI:0469(intact).pubmed:17353931.MI:0006(anti bait coip).16817590	28	MI:0463(grid).pubmed:16189514.MI:0004(affinity chromatography technology).2255804	21	NA	0	NA	0	NA	0
930	nephrolithiasis	MI:0463(grid).pubmed:19615732.MI:0004(affinity chromatography technology).5141707	20	MI:0463(grid).pubmed:12830000.MI:0004(affinity chromatography technology).4717503	20	NA	0	NA	0	NA	0
935	neural tube defects	MI:0463(grid).pubmed:17353931.MI:0004(affinity chromatography technology).9148596	4	MI:0463(grid).pubmed:17353931.MI:0004(affinity chromatography technology).9148596	2	NA	0	NA	0	NA	0
936	neuroblastoma	MI:0463(grid).pubmed:19615732.MI:0004(affinity chromatography technology).1847038	16	MI:0463(grid).pubmed:14968112.MI:0004(affinity chromatography technology).4056103	10	NA	0	NA	0	NA	0
937	neurodegeneration	MI:0463(grid).pubmed:17353931.MI:0004(affinity chromatography technology).448835	12	MI:0463(grid).pubmed:17353931.MI:0004(affinity chromatography technology).4074369	10	NA	0	NA	0	NA	0
939	neurofibromatosis	MI:0463(grid).pubmed:19615732.MI:0004(affinity chromatography technology).629215	18	MI:0463(grid).pubmed:15467741.MI:0004(affinity chromatography technology).280867.MI:0469(intact).pubmed:15467741.MI:0006(anti bait coip).280867	18	NA	0	NA	0	NA	0
942	neuronopathy	NA	0	NA	0	NA	0	NA	0	NA	0
943	neuropathy	MI:0463(grid).pubmed:17353931.MI:0004(affinity chromatography technology).4425759	93	MI:0463(grid).pubmed:17353931.MI:0004(affinity chromatography technology).4425759	63	NA	0	NA	0	NA	0
945	neutropenia	MI:0463(grid).pubmed:16055720.MI:0004(affinity chromatography technology).463371	52	MI:0463(grid).pubmed:9307968.MI:0004(affinity chromatography technology).4531310	42	NA	0	NA	0	NA	0
949	nevus	MI:0463(grid).pubmed:11577104.MI:0004(affinity chromatography technology).4327650	28	MI:0463(grid).pubmed:17332342.MI:0004(affinity chromatography technology).4366994	28	NA	0	NA	0	NA	0
951	niemann-pick disease	MI:0463(grid).pubmed:16757520.MI:0004(affinity chromatography technology).5356388	1	MI:0463(grid).pubmed:16757520.MI:0004(affinity chromatography technology).5356388	1	NA	0	NA	0	NA	0
952	night blindness	NA	0	NA	0	NA	0	NA	0	NA	0
962	nystagmus	MI:0463(grid).pubmed:10471510.MI:0004(affinity chromatography technology).5324872.MI:0463(grid).pubmed:10471510.MI:0096(pull down).5324872	1	MI:0463(grid).pubmed:10471510.MI:0004(affinity chromatography technology).5324872.MI:0463(grid).pubmed:10471510.MI:0096(pull down).5324872	1	NA	0	NA	0	NA	0
966	ocular albinism	MI:0463(grid).pubmed:10471510.MI:0004(affinity chromatography technology).5324872.MI:0463(grid).pubmed:10471510.MI:0096(pull down).5324872	3	MI:0463(grid).pubmed:10471510.MI:0004(affinity chromatography technology).5324872.MI:0463(grid).pubmed:10471510.MI:0096(pull down).5324872	3	NA	0	NA	0	NA	0
972	oguchi disease	MI:0463(grid).pubmed:10085129.MI:0096(pull down).40293	1	MI:0463(grid).pubmed:10085129.MI:0096(pull down).40293	1	NA	0	NA	0	NA	0
975	omenn syndrome	MI:0463(grid).pubmed:10490593.MI:0096(pull down).4342691	1	MI:0463(grid).pubmed:10490593.MI:0096(pull down).4342691	1	NA	0	NA	0	NA	0
980	optic atrophy	MI:0469(intact).pubmed:17353931.MI:0006(anti bait coip).1368998	2	MI:0469(intact).pubmed:17353931.MI:0006(anti bait coip).5409001	2	NA	0	NA	0	NA	0
982	optic nerve hypoplasia	MI:0463(grid).pubmed:20308539.MI:0004(affinity chromatography technology).2791218	11	MI:0463(grid).pubmed:10506141.MI:0004(affinity chromatography technology).1975704.MI:0463(grid).pubmed:10506141.MI:0096(pull down).1975704	11	NA	0	NA	0	NA	0
985	orofacial cleft	MI:0463(grid).pubmed:17353931.MI:0004(affinity chromatography technology).4600608	78	MI:0463(grid).pubmed:16955485.MI:0004(affinity chromatography technology).3633225	78	NA	0	NA	0	NA	0
991	osteoarthritis	MI:0463(grid).pubmed:2446864.MI:0096(pull down).4592872	6	MI:0463(grid).pubmed:11896063.MI:0096(pull down).2490487	6	NA	0	NA	0	NA	0
996	osteopetrosis	MI:0463(grid).pubmed:19615732.MI:0004(affinity chromatography technology).16832553	9	MI:0463(grid).pubmed:12826607.MI:0096(pull down).415758	8	NA	0	NA	0	NA	0
998	osteoporosis	MI:0463(grid).pubmed:12397072.MI:0004(affinity chromatography technology).14005522.MI:0463(grid).pubmed:12397072.MI:0401(biochemical).14005522	13	MI:0463(grid).pubmed:9733643.MI:0096(pull down).14005899	13	NA	0	NA	0	NA	0
1005	ovarian dysgenesis	NA	0	NA	0	NA	0	NA	0	NA	0
1013	paget disease	MI:0463(grid).pubmed:19615732.MI:0004(affinity chromatography technology).489608	40	MI:0463(grid).pubmed:10747026.MI:0004(affinity chromatography technology).2981808	39	NA	0	NA	0	NA	0
1018	pancreatitis	MI:0463(grid).pubmed:10075921.MI:0004(affinity chromatography technology).2450911	19	MI:0463(grid).pubmed:10893422.MI:0004(affinity chromatography technology).2450911	19	NA	0	NA	0	NA	0
1021	paraganglioma	MI:0463(grid).pubmed:16196087.MI:0004(affinity chromatography technology).2068280	4	MI:0469(intact).pubmed:15961414.MI:0007(anti tag coip).1755090	1	NA	0	NA	0	NA	0
1023	parathyroid adenoma	MI:0463(grid).pubmed:17353931.MI:0004(affinity chromatography technology).3247316	44	MI:0463(grid).pubmed:12169273.MI:0004(affinity chromatography technology).16823354.MI:0463(grid).pubmed:12169273.MI:0096(pull down).16823354	44	NA	0	NA	0	NA	0
1025	parietal foramina	MI:0463(grid).pubmed:12145306.MI:0004(affinity chromatography technology).5231284	7	MI:0463(grid).pubmed:9265625.MI:0096(pull down).1472423	7	NA	0	NA	0	NA	0
1027	parkinson disease	MI:0463(grid).pubmed:16714300.MI:0004(affinity chromatography technology).2682300	219	MI:0463(grid).pubmed:18195004.MI:0004(affinity chromatography technology).2682300	200	NA	0	NA	0	NA	0
1042	peroxisomal biogenesis disorder	MI:0463(grid).pubmed:10562279.MI:0004(affinity chromatography technology).3756023.MI:0463(grid).pubmed:10837480.MI:0096(pull down).3756023	4	MI:0463(grid).pubmed:10562279.MI:0004(affinity chromatography technology).3756023.MI:0463(grid).pubmed:10837480.MI:0096(pull down).3756023	4	NA	0	NA	0	NA	0
1044	persistent mullerian duct syndrome	NA	0	NA	0	NA	0	NA	0	NA	0
1046	peters anomaly	MI:0463(grid).pubmed:17353931.MI:0004(affinity chromatography technology).843989	16	MI:0463(grid).pubmed:18339718.MI:0004(affinity chromatography technology).506434	16	NA	0	NA	0	NA	0
1059	pick disease	MI:0463(grid).pubmed:10635315.MI:0004(affinity chromatography technology).2726989	39	MI:0463(grid).pubmed:10635315.MI:0004(affinity chromatography technology).2726989	39	NA	0	NA	0	NA	0
1060	piebaldism	MI:0463(grid).pubmed:9092574.MI:0004(affinity chromatography technology).327364	14	MI:0463(grid).pubmed:9528781.MI:0004(affinity chromatography technology).1981907	14	NA	0	NA	0	NA	0
1063	pigmented nodular adrenocortical disease	NA	0	NA	0	NA	0	NA	0	NA	0
1069	pituitary adenoma	MI:0463(grid).pubmed:16189514.MI:0004(affinity chromatography technology).4475099	27	MI:0463(grid).pubmed:9083006.MI:0004(affinity chromatography technology).776998	27	NA	0	NA	0	NA	0
1081	polycystic kidney	MI:0463(grid).pubmed:15284290.MI:0004(affinity chromatography technology).14007381	2	MI:0463(grid).pubmed:15284290.MI:0004(affinity chromatography technology).14007381	2	NA	0	NA	0	NA	0
1082	polycystic liver disease	MI:0463(grid).pubmed:17353931.MI:0004(affinity chromatography technology).1123797	14	MI:0463(grid).pubmed:9148925.MI:0004(affinity chromatography technology).3093536	9	NA	0	NA	0	NA	0
1083	polycythemia	MI:0463(grid).pubmed:17353931.MI:0004(affinity chromatography technology).5081339	137	MI:0463(grid).pubmed:14556007.MI:0004(affinity chromatography technology).2677230	135	NA	0	NA	0	NA	0
1084	polydactyly	MI:0463(grid).pubmed:11238441.MI:0004(affinity chromatography technology).3374187.MI:0463(grid).pubmed:11238441.MI:0096(pull down).3374187	6	MI:0469(intact).pubmed:10564661.MI:0096(pull down).1975270	6	NA	0	NA	0	NA	0
1086	polymicrogyria	MI:0463(grid).pubmed:17643375.MI:0004(affinity chromatography technology).4524269	27	MI:0463(grid).pubmed:10772929.MI:0004(affinity chromatography technology).3967493	24	NA	0	NA	0	NA	0
1087	polyposis	MI:0463(grid).pubmed:10531362.MI:0004(affinity chromatography technology).506434	96	MI:0463(grid).pubmed:12524424.MI:0004(affinity chromatography technology).5013173	96	NA	0	NA	0	NA	0
1092	porphyria	MI:0463(grid).pubmed:11027676.MI:0096(pull down).4277186	1	MI:0463(grid).pubmed:11027676.MI:0096(pull down).4277186	1	NA	0	NA	0	NA	0
1093	prader-willi syndrome	MI:0463(grid).pubmed:17353931.MI:0004(affinity chromatography technology).860559	11	MI:0463(grid).pubmed:12716928.MI:0004(affinity chromatography technology).4896685	11	NA	0	NA	0	NA	0
1094	precocious puberty	NA	0	NA	0	NA	0	NA	0	NA	0
1095	preeclampsia	NA	0	NA	0	NA	0	NA	0	NA	0
1097	premature ovarian failure	MI:0463(grid).pubmed:16055720.MI:0004(affinity chromatography technology).482626	5	MI:0463(grid).pubmed:11459805.MI:0096(pull down).4337063	5	NA	0	NA	0	NA	0
1100	progressive external ophthalmoplegia	MI:0463(grid).pubmed:20562859.MI:0004(affinity chromatography technology).3502869	8	MI:0463(grid).pubmed:19015526.MI:0004(affinity chromatography technology).547119	6	NA	0	NA	0	NA	0
1108	propionicacidemia	NA	0	NA	0	NA	0	NA	0	NA	0
1109	prostate cancer	MI:0463(grid).pubmed:17525332.MI:0004(affinity chromatography technology).2841951	169	MI:0463(grid).pubmed:15205473.MI:0096(pull down).105791	162	NA	0	NA	0	NA	0
1112	protoporphyria	MI:0463(grid).pubmed:19615732.MI:0004(affinity chromatography technology).646633	2	MI:0463(grid).pubmed:19615732.MI:0004(affinity chromatography technology).16832553	2	NA	0	NA	0	NA	0
1115	pseudohermaphroditism	NA	0	NA	0	NA	0	NA	0	NA	0
1117	pseudohypoparathyroidism	MI:0463(grid).pubmed:17353931.MI:0004(affinity chromatography technology).29439	12	MI:0463(grid).pubmed:11839770.MI:0004(affinity chromatography technology).3547276	11	NA	0	NA	0	NA	0
1119	pseudoxanthoma elasticum	NA	0	NA	0	NA	0	NA	0	NA	0
1122	pulmonary fibrosis	MI:0463(grid).pubmed:15805468.MI:0004(affinity chromatography technology).2549751	10	MI:0463(grid).pubmed:15805468.MI:0004(affinity chromatography technology).2549751	10	NA	0	NA	0	NA	0
1123	pulmonary hypertension	MI:0463(grid).pubmed:20000738.MI:0004(affinity chromatography technology).4577390	14	MI:0463(grid).pubmed:15009097.MI:0004(affinity chromatography technology).3236710	13	NA	0	NA	0	NA	0
1143	renal cell carcinoma	MI:0463(grid).pubmed:17353931.MI:0004(affinity chromatography technology).1881339	135	MI:0463(grid).pubmed:17353931.MI:0004(affinity chromatography technology).1881339	131	NA	0	NA	0	NA	0
1147	renal tubular acidosis	MI:0463(grid).pubmed:12651853.MI:0096(pull down).382851	1	MI:0463(grid).pubmed:12651853.MI:0096(pull down).382851	1	NA	0	NA	0	NA	0
1148	renal tubular dysgenesis	MI:0463(grid).pubmed:9211925.MI:0004(affinity chromatography technology).2271250	2	MI:0463(grid).pubmed:9211925.MI:0004(affinity chromatography technology).2271250	2	NA	0	NA	0	NA	0
1153	retinitis pigmentosa	MI:0463(grid).pubmed:19615732.MI:0004(affinity chromatography technology).1087805	79	MI:0463(grid).pubmed:19615732.MI:0004(affinity chromatography technology).1087805	37	NA	0	NA	0	NA	0
1158	rett syndrome	MI:0463(grid).pubmed:20811636.MI:0004(affinity chromatography technology).475613	18	MI:0463(grid).pubmed:14593184.MI:0004(affinity chromatography technology).3908752	18	NA	0	NA	0	NA	0
1166	rhizomelic chondrodysplasia punctata	MI:0463(grid).pubmed:20562859.MI:0004(affinity chromatography technology).3892577	4	MI:0463(grid).pubmed:10212238.MI:0096(pull down).970667	4	NA	0	NA	0	NA	0
1168	rickets	MI:0463(grid).pubmed:12837248.MI:0004(affinity chromatography technology).781714	38	MI:0463(grid).pubmed:12837248.MI:0004(affinity chromatography technology).1653461	38	NA	0	NA	0	NA	0
1176	roussy-levy syndrome	NA	0	NA	0	NA	0	NA	0	NA	0
1187	saethre-chotzen syndrome	MI:0463(grid).pubmed:10025406.MI:0004(affinity chromatography technology).249068.MI:0463(grid).pubmed:10025406.MI:0096(pull down).249068	11	MI:0463(grid).pubmed:10025406.MI:0004(affinity chromatography technology).249068.MI:0463(grid).pubmed:10025406.MI:0096(pull down).249068	11	NA	0	NA	0	NA	0
1190	sanfilippo syndrome	NA	0	NA	0	NA	0	NA	0	NA	0
1191	sarcoidosis	MI:0463(grid).pubmed:11472070.MI:0004(affinity chromatography technology).966137	3	MI:0463(grid).pubmed:15107016.MI:0004(affinity chromatography technology).1923050	3	NA	0	NA	0	NA	0
1195	scapuloperoneal syndrome	MI:0463(grid).pubmed:17353931.MI:0004(affinity chromatography technology).1002925	7	MI:0463(grid).pubmed:11353857.MI:0096(pull down).5309669	7	NA	0	NA	0	NA	0
1213	senior-loken syndrome	MI:0463(grid).pubmed:12872123.MI:0004(affinity chromatography technology).3415582	2	MI:0463(grid).pubmed:12872123.MI:0004(affinity chromatography technology).3415582	2	NA	0	NA	0	NA	0
1220	short qt syndrome	MI:0463(grid).pubmed:14743216.MI:0004(affinity chromatography technology).2981808	9	MI:0463(grid).pubmed:10627592.MI:0004(affinity chromatography technology).5309542	9	NA	0	NA	0	NA	0
1222	short stature	MI:0463(grid).pubmed:10585430.MI:0004(affinity chromatography technology).1240138	10	MI:0463(grid).pubmed:10585430.MI:0004(affinity chromatography technology).1240138	10	NA	0	NA	0	NA	0
1228	sick sinus syndrome	MI:0463(grid).pubmed:9412493.MI:0004(affinity chromatography technology).5176374	5	MI:0463(grid).pubmed:12928435.MI:0004(affinity chromatography technology).2278838	5	NA	0	NA	0	NA	0
1232	simpson-golabi-behmel syndrome	MI:0463(grid).pubmed:17761535.MI:0004(affinity chromatography technology).518510	1	MI:0463(grid).pubmed:17761535.MI:0004(affinity chromatography technology).518510	1	NA	0	NA	0	NA	0
1237	skin/hair/eye pigmentation	MI:0463(grid).pubmed:17353931.MI:0004(affinity chromatography technology).1952848.MI:0469(intact).pubmed:17353931.MI:0006(anti bait coip).1952848	11	MI:0463(grid).pubmed:19737927.MI:0004(affinity chromatography technology).4431846	10	NA	0	NA	0	NA	0
1249	spastic paraplegia	MI:0463(grid).pubmed:16196087.MI:0004(affinity chromatography technology).2068280	31	MI:0463(grid).pubmed:17317785.MI:0004(affinity chromatography technology).4121257	17	NA	0	NA	0	NA	0
1252	spherocytosis	MI:0463(grid).pubmed:12571280.MI:0004(affinity chromatography technology).5068079	9	MI:0463(grid).pubmed:12571280.MI:0004(affinity chromatography technology).5068079	9	NA	0	NA	0	NA	0
1253	spinal muscular atrophy	MI:0463(grid).pubmed:17353931.MI:0004(affinity chromatography technology).1562406	141	MI:0463(grid).pubmed:17218272.MI:0004(affinity chromatography technology).2693458	138	NA	0	NA	0	NA	0
1254	spinocerebellar ataxia	MI:0463(grid).pubmed:15932940.MI:0004(affinity chromatography technology).4724590	177	MI:0463(grid).pubmed:15932940.MI:0004(affinity chromatography technology).4724590	152	NA	0	NA	0	NA	0
1255	split-hand/foot malformation	MI:0463(grid).pubmed:20308539.MI:0004(affinity chromatography technology).1636625	13	MI:0463(grid).pubmed:17965458.MI:0004(affinity chromatography technology).1636625	13	NA	0	NA	0	NA	0
1258	spondylocostal dysostosis	MI:0463(grid).pubmed:9525338.MI:0096(pull down).987424	1	MI:0463(grid).pubmed:9525338.MI:0096(pull down).987424	1	NA	0	NA	0	NA	0
1262	stargardt disease	NA	0	NA	0	NA	0	NA	0	NA	0
1266	stickler syndrome	MI:0463(grid).pubmed:19615732.MI:0004(affinity chromatography technology).377527	4	MI:0463(grid).pubmed:3571333.MI:0096(pull down).4741479	4	NA	0	NA	0	NA	0
1273	subcortical laminar heterotopia	MI:0463(grid).pubmed:11889140.MI:0004(affinity chromatography technology).1389515	2	MI:0463(grid).pubmed:11889140.MI:0004(affinity chromatography technology).1389515	2	NA	0	NA	0	NA	0
1277	sudden infant death	MI:0463(grid).pubmed:19596235.MI:0004(affinity chromatography technology).3277723	3	MI:0463(grid).pubmed:9412493.MI:0004(affinity chromatography technology).5176374	3	NA	0	NA	0	NA	0
1281	surfactant metabolism dysfunction	NA	0	NA	0	NA	0	NA	0	NA	0
1284	symphalangism	MI:0463(grid).pubmed:9525338.MI:0096(pull down).248458	1	MI:0463(grid).pubmed:9525338.MI:0096(pull down).248458	1	NA	0	NA	0	NA	0
1285	syndactyly	MI:0463(grid).pubmed:19907029.MI:0004(affinity chromatography technology).3872267	4	MI:0463(grid).pubmed:19907029.MI:0004(affinity chromatography technology).3872267	4	NA	0	NA	0	NA	0
1287	synpolydactyly	MI:0463(grid).pubmed:17353931.MI:0004(affinity chromatography technology).1566579	4	MI:0463(grid).pubmed:9927660.MI:0096(pull down).1007504	4	NA	0	NA	0	NA	0
1296	tetralogy of fallot	MI:0463(grid).pubmed:12845333.MI:0004(affinity chromatography technology).2971106	12	MI:0463(grid).pubmed:12845333.MI:0004(affinity chromatography technology).2971106	12	NA	0	NA	0	NA	0
1300	thrombocythemia	MI:0463(grid).pubmed:14968112.MI:0004(affinity chromatography technology).1136337	40	MI:0463(grid).pubmed:12668872.MI:0004(affinity chromatography technology).1609299	40	NA	0	NA	0	NA	0
1301	thrombocytopenia	MI:0463(grid).pubmed:16055720.MI:0004(affinity chromatography technology).463371	57	MI:0463(grid).pubmed:9307968.MI:0004(affinity chromatography technology).4531310	46	NA	0	NA	0	NA	0
1307	thyroid carcinoma	MI:0463(grid).pubmed:16196087.MI:0004(affinity chromatography technology).2068280	80	MI:0463(grid).pubmed:10882715.MI:0004(affinity chromatography technology).321631	73	NA	0	NA	0	NA	0
1308	thyroid dyshormonogenesis	NA	0	NA	0	NA	0	NA	0	NA	0
1309	thyroid hormone	MI:0463(grid).pubmed:12048199.MI:0004(affinity chromatography technology).4865286	18	MI:0463(grid).pubmed:10454579.MI:0096(pull down).1609728	18	NA	0	NA	0	NA	0
1318	tooth agenesis	MI:0463(grid).pubmed:17973255.MI:0004(affinity chromatography technology).2303396	7	MI:0463(grid).pubmed:12657635.MI:0004(affinity chromatography technology).2303396	7	NA	0	NA	0	NA	0
1326	transposition of the great arteries	MI:0463(grid).pubmed:15175163.MI:0004(affinity chromatography technology).290949	6	MI:0463(grid).pubmed:15175163.MI:0004(affinity chromatography technology).4589471	6	NA	0	NA	0	NA	0
1341	tumoral calcinosis	NA	0	NA	0	NA	0	NA	0	NA	0
1343	tyrosinemia	MI:0463(grid).pubmed:12588988.MI:0004(affinity chromatography technology).4000348	7	MI:0463(grid).pubmed:11704662.MI:0004(affinity chromatography technology).1653461	7	NA	0	NA	0	NA	0
1345	ullrich congenital muscular dystrophy	MI:0471(mint).pubmed:17170699.MI:0007(anti tag coip).3145392	2	MI:0463(grid).pubmed:2446864.MI:0096(pull down).4592872	2	NA	0	NA	0	NA	0
1354	van buchem disease	MI:0463(grid).pubmed:11448771.MI:0004(affinity chromatography technology).513253	2	MI:0463(grid).pubmed:11448771.MI:0004(affinity chromatography technology).513253	2	NA	0	NA	0	NA	0
1358	ventricular fibrillation	MI:0463(grid).pubmed:9412493.MI:0004(affinity chromatography technology).5176374	2	MI:0463(grid).pubmed:9412493.MI:0004(affinity chromatography technology).5176374	2	NA	0	NA	0	NA	0
1359	ventricular tachycardia	MI:0463(grid).pubmed:16189514.MI:0004(affinity chromatography technology).4475099	27	MI:0463(grid).pubmed:12748287.MI:0004(affinity chromatography technology).3751566	24	NA	0	NA	0	NA	0
1363	vitamin k	NA	0	NA	0	NA	0	NA	0	NA	0
1365	vohwinkel syndrome	MI:0463(grid).pubmed:8999895.MI:0096(pull down).4126476	4	MI:0463(grid).pubmed:8999895.MI:0096(pull down).3625252	4	NA	0	NA	0	NA	0
1370	walker-warburg syndrome	NA	0	NA	0	NA	0	NA	0	NA	0
1372	warfarin	MI:0463(grid).pubmed:9398194.MI:0096(pull down).4194512	1	MI:0463(grid).pubmed:9398194.MI:0096(pull down).4194512	1	NA	0	NA	0	NA	0
1376	weill-marchesani syndrome	MI:0463(grid).pubmed:10825173.MI:0096(pull down).14006161	1	MI:0463(grid).pubmed:10825173.MI:0096(pull down).14006161	1	NA	0	NA	0	NA	0
1381	white sponge nevus	MI:0463(grid).pubmed:19615732.MI:0004(affinity chromatography technology).2653705	5	MI:0463(grid).pubmed:19615732.MI:0004(affinity chromatography technology).1273502	5	NA	0	NA	0	NA	0
1382	wilms tumor	MI:0463(grid).pubmed:17148452.MI:0004(affinity chromatography technology).4416613	55	MI:0463(grid).pubmed:16621732.MI:0004(affinity chromatography technology).2621204	55	NA	0	NA	0	NA	0
1388	wolfram syndrome	MI:0463(grid).pubmed:20160352.MI:0004(affinity chromatography technology).1289086	6	MI:0463(grid).pubmed:20160352.MI:0004(affinity chromatography technology).3321796	5	NA	0	NA	0	NA	0
1408	bombay phenotype	NA	0	NA	0	NA	0	NA	0	NA	0
1424	high density lipoprotein cholesterol level qtl	MI:0463(grid).pubmed:19596235.MI:0004(affinity chromatography technology).1859715	2	MI:0463(grid).pubmed:9469594.MI:0096(pull down).1062133	2	NA	0	NA	0	NA	0
1431	ige	MI:0463(grid).pubmed:11418623.MI:0004(affinity chromatography technology).4428443	1	MI:0463(grid).pubmed:11418623.MI:0004(affinity chromatography technology).4428443	1	NA	0	NA	0	NA	0
1438	low density lipoprotein cholesterol level qtl	MI:0463(grid).pubmed:16196087.MI:0004(affinity chromatography technology).2068280	4	MI:0463(grid).pubmed:19458199.MI:0004(affinity chromatography technology).1380386	3	NA	0	NA	0	NA	0
1439	malaria	MI:0463(grid).pubmed:14743216.MI:0004(affinity chromatography technology).1020765	34	MI:0463(grid).pubmed:14743216.MI:0004(affinity chromatography technology).1020765	30	NA	0	NA	0	NA	0
1440	memory	MI:0471(mint).pubmed:15161933.MI:0096(pull down).746078	2	MI:0463(grid).pubmed:16484223.MI:0096(pull down).3884235	1	NA	0	NA	0	NA	0
1452	von hippel-lindau disease	MI:0463(grid).pubmed:17353931.MI:0004(affinity chromatography technology).5081339	135	MI:0463(grid).pubmed:14556007.MI:0004(affinity chromatography technology).2677230	133	NA	0	NA	0	NA	0
1453	von willebrand disease	MI:0463(grid).pubmed:10627461.MI:0004(affinity chromatography technology).746078.MI:0463(grid).pubmed:10627461.MI:0096(pull down).746078	2	MI:0463(grid).pubmed:10627461.MI:0004(affinity chromatography technology).746078.MI:0463(grid).pubmed:10627461.MI:0096(pull down).746078	2	NA	0	NA	0	NA	0
1454	aids	MI:0463(grid).pubmed:11714803.MI:0096(pull down).261522	5	MI:0463(grid).pubmed:7673114.MI:0096(pull down).4202157	5	NA	0	NA	0	NA	0
1459	alcohol dependence	MI:0471(mint).pubmed:11150294.MI:0096(pull down).3653750	1	MI:0471(mint).pubmed:11150294.MI:0096(pull down).3653750	1	NA	0	NA	0	NA	0
1460	alcoholism	NA	0	NA	0	NA	0	NA	0	NA	0
1462	anorexia nervosa	MI:0471(mint).pubmed:11150294.MI:0096(pull down).3653750	1	MI:0471(mint).pubmed:11150294.MI:0096(pull down).3653750	1	NA	0	NA	0	NA	0
1463	asperger syndrome	MI:0463(grid).pubmed:8576240.MI:0096(pull down).2784563	2	MI:0463(grid).pubmed:8576240.MI:0096(pull down).2784563	2	NA	0	NA	0	NA	0
1464	atherosclerosis	MI:0463(grid).pubmed:11867769.MI:0004(affinity chromatography technology).4157895	164	MI:0463(grid).pubmed:12837248.MI:0004(affinity chromatography technology).1653461	164	NA	0	NA	0	NA	0
1465	attention deficit-hyperactivity disorder	MI:0463(grid).pubmed:12623966.MI:0004(affinity chromatography technology).3846259	6	MI:0463(grid).pubmed:12623966.MI:0004(affinity chromatography technology).3846259	6	NA	0	NA	0	NA	0
1467	autoimmune thyroid disease	NA	0	NA	0	NA	0	NA	0	NA	0
1472	budd-chiari syndrome	MI:0463(grid).pubmed:14968112.MI:0004(affinity chromatography technology).1136337	41	MI:0463(grid).pubmed:12668872.MI:0004(affinity chromatography technology).1609299	41	NA	0	NA	0	NA	0
1477	celiac disease	MI:0463(grid).pubmed:9712716.MI:0004(affinity chromatography technology).3522491	1	MI:0463(grid).pubmed:9712716.MI:0004(affinity chromatography technology).3522491	1	NA	0	NA	0	NA	0
1482	congestive heart failure and beta-blocker response	MI:0469(intact).pubmed:15086532.MI:0096(pull down).4772081	2	MI:0469(intact).pubmed:15086532.MI:0096(pull down).4772081	2	NA	0	NA	0	NA	0
1483	coronary artery disease	MI:0463(grid).pubmed:17353931.MI:0004(affinity chromatography technology).1103259	63	MI:0463(grid).pubmed:12228220.MI:0004(affinity chromatography technology).4992485	58	NA	0	NA	0	NA	0
1484	crohn disease	MI:0463(grid).pubmed:11472070.MI:0004(affinity chromatography technology).966137	6	MI:0463(grid).pubmed:15107016.MI:0004(affinity chromatography technology).1923050	6	NA	0	NA	0	NA	0
1492	dyslexia	MI:0463(grid).pubmed:20562859.MI:0004(affinity chromatography technology).3589204	7	MI:0463(grid).pubmed:20562859.MI:0004(affinity chromatography technology).3589204	7	NA	0	NA	0	NA	0
1497	graves disease	MI:0463(grid).pubmed:9712716.MI:0004(affinity chromatography technology).3522491	2	MI:0463(grid).pubmed:11717447.MI:0004(affinity chromatography technology).5068886	2	NA	0	NA	0	NA	0
1503	herpes simplex encephalitis	MI:0471(mint).pubmed:16858407.MI:0007(anti tag coip).4013890	1	MI:0471(mint).pubmed:16858407.MI:0007(anti tag coip).4013890	1	NA	0	NA	0	NA	0
1507	hypertriglyceridemia	NA	0	NA	0	NA	0	NA	0	NA	0
1510	iga nephropathy	MI:0463(grid).pubmed:17353931.MI:0004(affinity chromatography technology).2613246	5	MI:0463(grid).pubmed:14568956.MI:0004(affinity chromatography technology).4979240	5	NA	0	NA	0	NA	0
1512	intervertebral disc disease	NA	0	NA	0	NA	0	NA	0	NA	0
1520	leprosy	MI:0463(grid).pubmed:12628165.MI:0004(affinity chromatography technology).2682300	47	MI:0463(grid).pubmed:12628165.MI:0004(affinity chromatography technology).3272118	47	NA	0	NA	0	NA	0
1526	lumbar disc herniation	MI:0463(grid).pubmed:10900205.MI:0004(affinity chromatography technology).221385	2	MI:0463(grid).pubmed:10900205.MI:0004(affinity chromatography technology).221385	2	NA	0	NA	0	NA	0
1528	major affective disorder	MI:0463(grid).pubmed:16885233.MI:0004(affinity chromatography technology).3091096	4	MI:0463(grid).pubmed:15492001.MI:0004(affinity chromatography technology).3091096	4	NA	0	NA	0	NA	0
1529	major depressive disorder	MI:0463(grid).pubmed:14743216.MI:0004(affinity chromatography technology).5344278	19	MI:0463(grid).pubmed:21170051.MI:0096(pull down).2985508	19	NA	0	NA	0	NA	0
1530	malignant hyperthermia susceptibility	MI:0463(grid).pubmed:12213830.MI:0004(affinity chromatography technology).9645245	3	MI:0463(grid).pubmed:12213830.MI:0004(affinity chromatography technology).9645245	3	NA	0	NA	0	NA	0
1533	microvascular complications of diabetes	MI:0463(grid).pubmed:17353931.MI:0004(affinity chromatography technology).4424310	21	MI:0463(grid).pubmed:18211808.MI:0004(affinity chromatography technology).3325509	13	NA	0	NA	0	NA	0
1534	multiple sclerosis	MI:0463(grid).pubmed:8753773.MI:0004(affinity chromatography technology).5298528	1	MI:0463(grid).pubmed:8753773.MI:0004(affinity chromatography technology).5298528	1	NA	0	NA	0	NA	0
1536	myocardial infarction	MI:0463(grid).pubmed:19615732.MI:0004(affinity chromatography technology).2499314	187	MI:0463(grid).pubmed:12837248.MI:0004(affinity chromatography technology).1653461	176	NA	0	NA	0	NA	0
1537	nicotine	MI:0463(grid).pubmed:16885233.MI:0004(affinity chromatography technology).3091096	5	MI:0463(grid).pubmed:15492001.MI:0004(affinity chromatography technology).3091096	5	NA	0	NA	0	NA	0
1540	obsessive-compulsive disorder	MI:0471(mint).pubmed:11150294.MI:0096(pull down).3653750	2	MI:0463(grid).pubmed:10364189.MI:0096(pull down).3140244	2	NA	0	NA	0	NA	0
1550	psoriasis	MI:0463(grid).pubmed:16196087.MI:0004(affinity chromatography technology).2068280	10	MI:0463(grid).pubmed:15107016.MI:0004(affinity chromatography technology).1923050	9	NA	0	NA	0	NA	0
1551	pulmonary disease	MI:0463(grid).pubmed:18544348.MI:0004(affinity chromatography technology).3758028	6	MI:0463(grid).pubmed:1702714.MI:0004(affinity chromatography technology).5189549	6	NA	0	NA	0	NA	0
1555	rheumatoid arthritis	MI:0463(grid).pubmed:17353931.MI:0004(affinity chromatography technology).1734115	41	MI:0463(grid).pubmed:15964851.MI:0004(affinity chromatography technology).9378084	28	NA	0	NA	0	NA	0
1557	schizophrenia	MI:0463(grid).pubmed:12812986.MI:0004(affinity chromatography technology).5309392	8	MI:0463(grid).pubmed:12874605.MI:0004(affinity chromatography technology).3884235	7	NA	0	NA	0	NA	0
1560	septic shock	MI:0463(grid).pubmed:14743216.MI:0004(affinity chromatography technology).1020765	18	MI:0463(grid).pubmed:14743216.MI:0004(affinity chromatography technology).1020765	18	NA	0	NA	0	NA	0
1563	spina bifida	MI:0463(grid).pubmed:17353931.MI:0004(affinity chromatography technology).2170344	19	MI:0463(grid).pubmed:21383955.MI:0004(affinity chromatography technology).4231106	15	NA	0	NA	0	NA	0
1566	stroke	MI:0463(grid).pubmed:20811636.MI:0004(affinity chromatography technology).2155475	2	MI:0463(grid).pubmed:11296225.MI:0004(affinity chromatography technology).3147222	2	NA	0	NA	0	NA	0
1569	systemic lupus erythematosus	MI:0471(mint).pubmed:9148918.MI:0004(affinity chrom).2374240	35	MI:0471(mint).pubmed:9148918.MI:0004(affinity chrom).2374240	35	NA	0	NA	0	NA	0
1572	thyrotoxic periodic paralysis	NA	0	NA	0	NA	0	NA	0	NA	0
1582	viral infection	MI:0463(grid).pubmed:11359830.MI:0096(pull down).4734073	1	MI:0463(grid).pubmed:11359830.MI:0096(pull down).4734073	1	NA	0	NA	0	NA	0
