# Supplementary material for: A survey of protein interaction data and multigenic inherited disorders
Source: BMC Bioinformatics. 2013 Feb 11;14:47. doi: 10.1186/1471-2105-14-47 (PMC3598893; doi:10.1186/1471-2105-14-47)
Supplement: Additional file 9 — Significance of overlaps between disease groups and binary data was calculated as described in the text. Number of interaction edges for each disease group is listed. Only those disease group overlaps with raw p-values less than 0.0004 are considered statistically significant. [file 1471-2105-14-47-S9.xlsx]

## Sheet: Sheet1
DiG ID	DiG Name	# Genes	Gene IDs	overlap	raw p-value	is significant
121	arrhythmogenic right ventricular dysplasia	8	1824,1829,1832,3728,5318,6262,7043,79188	8	9.08332109080985e-19	yes
1397	xeroderma pigmentosum	8	1643,2068,2071,2072,2073,5429,7507,7508	8	9.08332109080985e-19	yes
1218	severe combined immunodeficiency	10	100,915,916,3561,3575,5788,5896,5897,64421,79840	3	8.75807340712054e-06	yes
141	autoimmune lymphoproliferative syndrome	4	355,841,843,4893	4	8.16049387744185e-12	yes
452	exudative vitreoretinopathy	4	4041,4693,8322,23554	4	8.16049387744185e-12	yes
1131	pyruvate dehydrogenase	4	1737,5160,5162,54704	4	8.16049387744185e-12	yes
379	diabetes mellitus	44	208,640,1056,1234,1493,2642,2645,2820,3172,3559,3569,3630,3643,3651,3667,3767,3990,4153,4760,4938,5078,5167,5468,6514,6517,6833,6927,6928,6934,7466,8462,8660,9479,10644,11132,26191,50943,54901,56729,169026,169792,256297,346171,387082	12	7.71559410027884e-11	yes
405	dyskeratosis congenita	6	1736,7012,7015,26277,55505,55651	2	7.69263169929752e-05	yes
601	hirschsprung disease	6	1889,1908,1910,2668,5979,8929	2	7.69263169929752e-05	yes
605	holoprosencephaly	6	2736,5727,6469,6496,7050,7546	2	7.69263169929752e-05	yes
594	hepatocellular carcinoma	9	324,841,1499,3482,4233,5157,5290,7157,8312	6	7.66051325170054e-13	yes
957	noonan syndrome	5	3845,4893,5781,5894,6654	3	7.57520754599438e-08	yes
1088	pontocerebellar hypoplasia	5	7443,57038,79042,80746,283989	3	7.57520754599438e-08	yes
1536	myocardial infarction	13	348,1636,2099,2155,2729,2730,3957,4049,4973,7056,7292,7804,440823	4	7.38582667530648e-07	yes
151	bardet-biedl syndrome	15	582,583,585,8195,22954,27241,54903,55212,79738,80184,84100,91147,123016,129880,166379	7	7.3037993467501e-12	yes
901	muscular dystrophy	21	825,859,2218,3679,3908,4000,5339,6442,6443,6444,6445,7273,8291,8557,9215,9499,10585,22954,57190,79147,203859	10	6.92718084646536e-15	yes
41	lung cancer	17	673,841,1136,1138,1326,1548,1956,2064,2074,3659,3845,4221,4353,5002,5071,5290,5519	4	6.78424175005902e-06	yes
783	long qt syndrome	11	287,859,3753,3757,3759,3784,6330,6331,6640,9992,10142	7	6.76112517967262e-14	yes
200	bronchiectasis	3	6337,6338,6340	3	6.34121508278524e-10	yes
404	dysfibrinogenemia	3	2243,2244,2266	3	6.34121508278524e-10	yes
542	glycine encephalopathy	3	275,2653,2731	3	6.34121508278524e-10	yes
551	griscelli syndrome	3	4644,5873,79083	3	6.34121508278524e-10	yes
1008	ovarioleukodystrophy	3	8890,8892,8893	3	6.34121508278524e-10	yes
460	fanconi anemia	13	675,2175,2176,2177,2178,2187,2188,2189,55120,55215,57697,79728,83990	32	5.81692287128587e-77	yes
310	retinal dystrophy	22	24,778,1406,2978,3000,4901,5146,5149,6103,8754,8842,9094,9227,22999,23746,57096,64218,83394,84839,93589,114902,169522	4	5.38969447353861e-05	yes
1398	zellweger syndrome	11	5189,5192,5194,5195,5824,5825,5828,5830,8504,9409,55670	14	5.02427798486572e-31	yes
437	dysplasia	19	176,579,1280,1297,1298,1299,1300,1311,1836,4148,4318,4322,4921,5745,6023,6399,8838,9469,59341	5	4.77421217037288e-07	yes
804	macular degeneration	19	24,348,629,717,718,1471,1524,2074,3075,3078,5654,6103,7099,10516,10878,54714,83872,84839,387715	5	4.77421217037288e-07	yes
135	atrial septal defect	13	70,1482,2626,2697,2702,3741,3784,4624,4878,7092,9992,57057,78987	3	4.59684218447051e-05	yes
410	ectodermal	9	1001,1896,3891,4792,5317,8517,10804,10913,128178	3	4.43240736694883e-06	yes
626	hypercholesterolemia	9	336,338,2053,2690,3700,3949,10842,26119,255738	3	4.43240736694883e-06	yes
85	alzheimer disease	15	2,323,348,351,642,1636,3077,4353,4846,5328,5663,5664,6653,22976,450086	11	4.35277790531992e-20	yes
365	dementia	8	351,4137,5663,6620,6622,7124,9445,25978	7	4.02585427657798e-16	yes
584	hemolytic uremic syndrome	8	629,718,3075,3078,3426,4179,7056,10878	7	4.02585427657798e-16	yes
279	chronic granulomatous disease	4	1535,1536,4688,653361	6	4.02078295097412e-19	yes
868	mismatch repair cancer syndrome	4	2956,4292,4436,5395	6	4.02078295097412e-19	yes
305	immunodeficiency	12	916,917,919,958,959,974,3561,4860,7374,8517,28956,57379	4	3.76264124428558e-07	yes
581	hemochromatosis	5	3077,7036,30061,57817,148738	2	3.30629288492127e-05	yes
628	hyperekplexia	5	2741,2743,9152,10243,23229	2	3.30629288492127e-05	yes
780	lissencephaly	5	1641,5048,5649,7846,170302	2	3.30629288492127e-05	yes
1140	refsum disease	5	5189,5191,5264,5828,55670	2	3.30629288492127e-05	yes
241	cataract	24	631,1409,1410,1411,1413,1414,1415,1417,1420,1421,1427,1969,2700,2703,3299,3982,4094,4284,5080,5309,7431,8419,128866,387700	17	3.26024396021249e-26	yes
435	epilepsy	29	501,785,846,1135,1137,1141,1181,1476,2554,2562,2563,2566,3778,3785,3786,4200,6323,6324,6853,7957,8912,9211,57526,79751,114327,144165,154881,170302,378884	5	3.15339617546746e-05	yes
43	ovarian cancer	9	207,999,1499,2064,2492,4978,5071,5290,22800	4	3.13923626551056e-08	yes
1350	usher syndrome	9	4647,7399,7401,10083,25861,64072,65217,84059,124590	4	3.13923626551056e-08	yes
764	leukemia	45	0,25,405,472,581,596,613,861,865,1050,1436,1728,2120,2322,2623,3233,3659,3717,3815,3845,4026,4602,4683,4763,4869,4926,5159,5371,5781,6777,6886,6887,7704,8021,8028,8301,8833,10320,10962,23092,23305,23365,26040,26511,54904	29	3.06731078742483e-34	yes
55	adrenoleukodystrophy	6	215,5189,5192,5194,5830,55670	3	2.86302818811693e-07	yes
931	nephronophthisis	6	4867,27031,27130,84662,261734,284086	3	2.86302818811693e-07	yes
1116	pseudohypoaldosteronism	6	4306,6337,6338,6340,65125,65266	3	2.86302818811693e-07	yes
1027	parkinson disease	18	126,1621,1815,4137,4729,4929,5071,6622,6908,7345,11315,23400,25793,26058,26281,27429,65018,120892	10	2.80952462311867e-16	yes
432	epidermolysis bullosa	12	1294,1308,1832,3655,3691,3852,3861,3909,3914,3918,4312,5339	13	2.72146688135836e-27	yes
197	breast cancer	23	207,472,580,672,675,841,999,1728,3161,3845,5002,5245,5290,5888,7157,7251,7517,8438,8493,9821,11200,79728,83990	32	2.50410565436757e-58	yes
209	complement component	14	710,712,713,714,716,717,718,720,721,727,729,730,732,735	13	2.50125431147864e-25	yes
234	cardiomyopathy	37	70,88,291,859,1355,1674,1756,1829,2070,2218,4000,4607,4624,4625,4633,4634,5350,5663,5664,6331,6444,6901,7112,7134,7137,7139,7168,7273,7414,8048,8557,10060,11155,51422,85366,91624,282996	14	2.38862709378397e-15	yes
1500	hiv	9	1234,3107,3586,6347,6349,6352,6356,30835,729230	9	2.35036406619371e-20	yes
163	bernard-soulier syndrome	3	2811,2812,2815	2	2.21305010833035e-06	yes
252	cerebral cavernous malformations	3	889,11235,83605	2	2.21305010833035e-06	yes
415	elliptocytosis	3	2035,6708,6710	2	2.21305010833035e-06	yes
771	li-fraumeni syndrome	3	1029,7157,11200	2	2.21305010833035e-06	yes
895	multiple pterygium syndrome	3	1134,1144,1146	2	2.21305010833035e-06	yes
1300	thrombocythemia	3	3717,4352,7066	2	2.21305010833035e-06	yes
1017	pancreatic cancer	11	91,672,675,1029,3845,4089,5932,6794,7157,23022,79728	11	2.17439503443159e-23	yes
598	hermansky-pudlak syndrome	8	3257,8546,11234,79803,84062,84343,89781,388552	3	2.04419333362113e-06	yes
42	colorectal cancer	38	207,324,581,595,673,699,701,1499,1630,2033,2261,2956,4072,4092,4163,4292,4436,4893,5157,5290,5320,5378,5395,5782,5795,6714,6790,7048,7097,7099,7157,8313,8438,8915,10395,25788,27030,201163	38	1.87699191430262e-54	yes
964	obesity	24	154,155,181,1646,3952,3953,4159,4160,4915,5122,5167,5443,5468,5697,6492,7350,7351,7352,8431,9607,9672,11254,51738,133522	8	1.82336808693434e-10	yes
767	leukoencephalopathy	8	1967,6342,8635,8890,8891,8892,8893,55157	9	1.73506512833706e-21	yes
1302	thrombophilia	9	2153,2158,2244,2266,3053,3273,5624,5627,7056	5	1.72568529473925e-10	yes
1153	retinitis pigmentosa	43	24,762,1258,1259,1406,2979,3420,3614,4901,5145,5158,5961,5995,6010,6017,6094,6100,6101,6102,6103,6121,6295,7287,7399,7439,8842,9129,9227,10002,10210,10461,10594,23020,23418,23746,25794,26121,55812,55975,64218,346007,375298,768206	8	1.59678988502445e-06	yes
152	bare lymphocyte syndrome	6	4261,5993,5994,6890,6891,6892	5	1.3954482196793e-12	yes
1092	porphyria	6	210,3077,3145,5498,7389,7390	5	1.3954482196793e-12	yes
233	cardiofaciocutaneous syndrome	4	673,3845,5604,5605	3	1.26579318431051e-08	yes
256	cerebrooculofacioskeletal syndrome	4	2067,2068,2073,2074	3	1.26579318431051e-08	yes
538	glutaricaciduria	4	2108,2109,2110,2639	3	1.26579318431051e-08	yes
1331	trichothiodystrophy	4	2068,2071,136647,404672	3	1.26579318431051e-08	yes
1252	spherocytosis	5	286,2038,6521,6708,6710	5	1.17520561092956e-13	yes
417	emery-dreifuss muscular dystrophy	5	2010,2273,4000,23224,23345	4	1.13933189203736e-10	yes
543	glycogen storage disease	19	178,226,2027,2538,2542,2548,2632,2997,2998,3920,3939,5213,5224,5236,5256,5261,5836,10786,51422	6	1.13168229733281e-08	yes
156	basal cell carcinoma	4	5727,5921,6608,8643	2	1.10462514003401e-05	yes
644	hyperphenylalaninemia	4	5053,5092,5805,5860	2	1.10462514003401e-05	yes
850	methemoglobinemia	4	1528,1727,3039,3043	2	1.10462514003401e-05	yes
1081	polycystic kidney	4	5310,5311,5314,8132	2	1.10462514003401e-05	yes
456	factor	8	2153,2155,2159,2160,2161,2162,2165,90411	4	1.09719180619627e-08	yes
903	myasthenic syndrome	8	1103,1134,1140,1144,1145,4593,5913,6329	4	1.09719180619627e-08	yes
996	osteopetrosis	8	760,1186,4041,8600,8792,9842,10312,28962	2	0.000274882628116097	yes
263	charcot-marie-tooth disease	26	1785,1959,2617,2705,3236,3315,4000,4359,4747,5376,5631,7879,8565,8898,9516,9896,9927,10397,23095,26353,54332,57716,79628,81846,81857,121512	4	0.000199571340402792	yes
1368	waardenburg syndrome	7	1908,1910,4286,5077,6591,6663,7299	2	0.000153325264947569	yes
1502	hepatitis virus susceptibility	7	1234,3455,3458,3459,3588,5788,282617	2	0.000153325264947569	yes
6	3-methylcrotonyl-coa carboxylase	2	56922.6	NA	NA	no
10	3-methylglutaconic aciduria	3	549,80207,131118	NA	NA	no
28	achondrogenesis	2	1836.93	NA	NA	no
31	achromatopsia	3	1261,2780,54714	NA	NA	no
37	acromesomelic dysplasia	2	4882.82	NA	NA	no
39	acyl-coa dehydrogenase	3	33,34,35	NA	NA	no
59	afibrinogenemia	2	2243.22	NA	NA	no
60	agammaglobulinemia	4	695,3507,3543,56262	NA	NA	no
63	alagille syndrome	2	182.485	NA	NA	no
69	alexander disease	2	2670.47	NA	NA	no
72	alopecia	2	55131.6	NA	NA	no
97	angioedema	3	710,2161,7512	NA	NA	no
102	anterior segment	3	2138,2301,5309	NA	NA	no
106	antley-bixler syndrome	2	2260.54	NA	NA	no
113	aplastic anemia	3	3458,7012,7015	NA	NA	no
128	asphyxiating thoracic dystrophy	2	57560.8	NA	NA	no
131	atelosteogenesis	2	1836.23	NA	NA	no
140	autoimmune disease	2	27022.8	NA	NA	no
144	axenfeld-rieger syndrome	2	2296.53	NA	NA	no
145	azoospermia	2	8287.51	NA	NA	no
161	becker muscular dystrophy	2	1756.46	NA	NA	no
162	beckwith-wiedemann syndrome	4	1028,10984,64324,283120	NA	NA	no
172	bile acid synthesis defect	3	6718,9420,23600	NA	NA	no
183	blue-cone monochromacy	2	2652.6	NA	NA	no
192	bradyopsia	2	8787.39	NA	NA	no
196	branchiootorenal syndrome	2	2138.15	NA	NA	no
213	charge syndrome	2	9723.56	NA	NA	no
217	cpt	2	1374.14	NA	NA	no
223	candidiasis	2	64170.6	NA	NA	no
231	cardiac conduction defect	2	6324.11	NA	NA	no
235	carney complex	2	4626.56	NA	NA	no
236	carnitine	2	788.658	NA	NA	no
250	cerebral amyloid angiopathy	2	351.147	NA	NA	no
272	chondrosarcoma	2	2131.8	NA	NA	no
283	citrullinemia	2	445.102	NA	NA	no
290	cockayne syndrome	2	1161.21	NA	NA	no
296	cold-induced sweating syndrome	2	9244.24	NA	NA	no
297	coloboma	2	5080.65	NA	NA	no
298	colorblindness	3	611,2652,5956	NA	NA	no
299	colorectal adenoma	2	4595.5	NA	NA	no
302	combined cellular and humoral immune defects	2	5896.59	NA	NA	no
323	corpus callosum	2	3476.39	NA	NA	no
327	cortisone reductase	2	3290.96	NA	NA	no
331	cowden disease	3	5728,6390,6392	NA	NA	no
343	creutzfeldt-jakob disease	2	3119.56	NA	NA	no
346	crouzon syndrome	2	2261.23	NA	NA	no
347	cryptorchidism	2	3640.12	NA	NA	no
352	cystic fibrosis	2	1080.7	NA	NA	no
354	cystinuria	2	6519.11	NA	NA	no
359	dna topoisomerase	2	7150.72	NA	NA	no
366	dent disease	2	1184.5	NA	NA	no
393	double-outlet right ventricle	2	2657.56	NA	NA	no
416	ellis-van creveld syndrome	2	2121.13	NA	NA	no
428	enlarged vestibular aqueduct	2	2299.52	NA	NA	no
431	epidermodysplasia verruciformis	2	11322.1	NA	NA	no
433	epidermolytic hyperkeratosis	2	3848.39	NA	NA	no
436	epileptic encephalopathy	3	5602,6792,170302	NA	NA	no
441	erythremias	2	3039.3	NA	NA	no
444	erythrokeratoderma	3	2707,4014,127534	NA	NA	no
451	exostoses	2	2131.21	NA	NA	no
453	fg syndrome	2	2316.86	NA	NA	no
469	fetal akinesia deformation sequence	2	5913.29	NA	NA	no
470	fetal hemoglobin quantitative trait locus	2	3047.3	NA	NA	no
472	fibromatosis	2	6654.12	NA	NA	no
488	fraser syndrome	2	80144.3	NA	NA	no
494	fructose	2	229.22	NA	NA	no
499	fundus albipunctatus	2	5959.6	NA	NA	no
510	gallbladder disease	2	5244.64	NA	NA	no
513	gastrointestinal stromal tumor	2	3815.52	NA	NA	no
514	gaucher disease	2	2629.57	NA	NA	no
517	germ cell tumor	2	3815.89	NA	NA	no
525	glanzmann thrombasthenia	2	3674.37	NA	NA	no
533	glucocorticoid	2	4158.56	NA	NA	no
554	growth retardation	2	3479.79	NA	NA	no
558	hdl	2	19.2099	NA	NA	no
574	heinz body anemia	3	3039,3040,3043	NA	NA	no
578	hematuria	2	1285.13	NA	NA	no
586	hemophilia	2	2157.22	NA	NA	no
595	hereditary hemorrhagic telangiectasia	2	94.2022	NA	NA	no
596	hereditary motor and sensory neuropathy	2	9927.59	NA	NA	no
599	heterotaxy	4	93,4838,7547,55997	NA	NA	no
620	hyper-ige recurrent infection syndrome	2	6774.82	NA	NA	no
631	hyperglycinuria	3	54716,153201,340024	NA	NA	no
636	hyperlipoproteinemia	2	344.348	NA	NA	no
638	hypermethioninemia	2	191.414	NA	NA	no
640	hyperostosis	2	2591.4	NA	NA	no
641	hyperoxaluria	2	189.938	NA	NA	no
645	hyperpigmentation	2	4254.55	NA	NA	no
647	hyperprolinemia	2	5625.87	NA	NA	no
652	hyperuricemic nephropathy	2	5972.74	NA	NA	no
663	hypogonadism	2	3972.61	NA	NA	no
668	hypoparathyroidism	3	2625,5741,9247	NA	NA	no
676	hypospadias	2	367.1	NA	NA	no
681	hypouricemia	2	56606.1	NA	NA	no
686	ichthyosiform erythroderma	3	242,7051,59344	NA	NA	no
689	iminoglycinuria	3	54716,153201,340024	NA	NA	no
690	immune dysfunction	2	6786.85	NA	NA	no
694	inclusion body myopathy	3	4620,7415,10020	NA	NA	no
699	insensitivity to pain	2	4914.63	NA	NA	no
700	insomnia	2	2562.56	NA	NA	no
708	iridogoniodysgenesis	2	2296.53	NA	NA	no
714	jackson-weiss syndrome	2	2260.23	NA	NA	no
717	jervell and lange-nielsen syndrome	2	3753.38	NA	NA	no
738	krabbe disease	2	2581.57	NA	NA	no
740	ladd syndrome	2	2255.23	NA	NA	no
743	leopard syndrome	2	5781.59	NA	NA	no
745	lactase	2	3938.42	NA	NA	no
759	leiomyomatosis	2	1288.23	NA	NA	no
765	leukocyte adhesion	2	3689.84	NA	NA	no
772	liddle syndrome	2	6338.63	NA	NA	no
777	lipoma	2	4026.42	NA	NA	no
782	loeys-dietz syndrome	2	7046.7	NA	NA	no
787	lymphangioleiomyomatosis	2	7248.72	NA	NA	no
788	lymphedema	2	2303.23	NA	NA	no
807	male infertility	2	6795.12	NA	NA	no
809	mandibuloacral dysplasia	2	4000.1	NA	NA	no
811	mannosidosis	2	4125.41	NA	NA	no
829	medullary thyroid carcinoma	2	4914.6	NA	NA	no
831	meesmann corneal dystrophy	2	3850.39	NA	NA	no
834	megaloblastic anemia	2	8029.82	NA	NA	no
842	mix mental retardation	2	8573.57	NA	NA	no
848	metachromatic leukodystrophy	2	410.566	NA	NA	no
876	molybdenum cofactor	3	4337,4338,10243	NA	NA	no
877	monilethrix	3	3887,3889,3892	NA	NA	no
885	mucoepidermoid salivary gland carcinoma	2	23373.8	NA	NA	no
889	muir-torre syndrome	2	4292.44	NA	NA	no
894	multiple myeloma	2	3662.4	NA	NA	no
900	muscle-eye-brain disease	2	55624.8	NA	NA	no
902	myasthenia	2	285489	NA	NA	no
915	myotonia congenita	2	1180.63	NA	NA	no
916	myotonic dystrophy	2	1760.76	NA	NA	no
926	nasu-hakola disease	2	7305.54	NA	NA	no
939	neurofibromatosis	2	4763.48	NA	NA	no
942	neuronopathy	2	3508.9	NA	NA	no
953	nijmegen breakage syndrome	2	4683.1	NA	NA	no
959	noonan-like/multiple giant cell lesion syndrome	2	5781.67	NA	NA	no
962	nystagmus	2	4935.9	NA	NA	no
972	oguchi disease	2	6011.63	NA	NA	no
980	optic atrophy	3	4976,80207,84233	NA	NA	no
982	optic nerve hypoplasia	2	5080.67	NA	NA	no
991	osteoarthritis	4	1280,2487,4148,54829	NA	NA	no
999	osteosarcoma	2	7157.11	NA	NA	no
1005	ovarian dysgenesis	2	2492.92	NA	NA	no
1023	parathyroid adenoma	2	4221.8	NA	NA	no
1025	parietal foramina	2	4488.61	NA	NA	no
1042	peroxisomal biogenesis disorder	2	5190.52	NA	NA	no
1044	persistent mullerian duct syndrome	2	268.269	NA	NA	no
1049	pfeiffer syndrome	2	2260.23	NA	NA	no
1059	pick disease	2	4137.57	NA	NA	no
1060	piebaldism	2	3815.66	NA	NA	no
1063	pigmented nodular adrenocortical disease	2	8622.51	NA	NA	no
1069	pituitary adenoma	2	2771.9	NA	NA	no
1082	polycystic liver disease	2	5589.11	NA	NA	no
1083	polycythemia	2	3717.74	NA	NA	no
1084	polydactyly	2	2737.64	NA	NA	no
1087	polyposis	2	657.409	NA	NA	no
1093	prader-willi syndrome	2	4692.66	NA	NA	no
1094	precocious puberty	2	3973.85	NA	NA	no
1095	preeclampsia	3	183,2052,219736	NA	NA	no
1108	propionicacidemia	2	5095.51	NA	NA	no
1112	protoporphyria	2	212.224	NA	NA	no
1115	pseudohermaphroditism	2	1588.33	NA	NA	no
1117	pseudohypoparathyroidism	3	2778,8675,149775	NA	NA	no
1119	pseudoxanthoma elasticum	4	368,2677,64131,64132	NA	NA	no
1122	pulmonary fibrosis	4	7012,7015,653509,729238	NA	NA	no
1158	rett syndrome	2	2290.42	NA	NA	no
1166	rhizomelic chondrodysplasia punctata	2	5191.85	NA	NA	no
1168	rickets	2	7421.12	NA	NA	no
1176	roussy-levy syndrome	2	4359.54	NA	NA	no
1177	rubinstein-taybi syndrome	2	1387.2	NA	NA	no
1187	saethre-chotzen syndrome	2	2263.73	NA	NA	no
1190	sanfilippo syndrome	3	4669,6448,138050	NA	NA	no
1191	sarcoidosis	3	3123,56244,64127	NA	NA	no
1195	scapuloperoneal syndrome	2	1674.46	NA	NA	no
1228	sick sinus syndrome	2	6331.1	NA	NA	no
1232	simpson-golabi-behmel syndrome	2	2719.85	NA	NA	no
1233	sitosterolemia	2	64240.6	NA	NA	no
1255	split-hand/foot malformation	2	7480.86	NA	NA	no
1258	spondylocostal dysostosis	4	3955,10683,145873,392255	NA	NA	no
1262	stargardt disease	3	24,6785,8842	NA	NA	no
1273	subcortical laminar heterotopia	2	1641.5	NA	NA	no
1277	sudden infant death	2	6331.73	NA	NA	no
1281	surfactant metabolism dysfunction	3	21,6439,6440	NA	NA	no
1284	symphalangism	2	8200.92	NA	NA	no
1285	syndactyly	3	2697,3239,64327	NA	NA	no
1287	synpolydactyly	2	2192.32	NA	NA	no
1309	thyroid hormone	2	7068.79	NA	NA	no
1326	transposition of the great arteries	3	2657,23389,55997	NA	NA	no
1333	trifunctional protein	2	3030.3	NA	NA	no
1340	tuberous sclerosis	2	7248.72	NA	NA	no
1341	tumoral calcinosis	4	2591,8074,9365,54809	NA	NA	no
1354	van buchem disease	2	4041.51	NA	NA	no
1358	ventricular fibrillation	2	1804.63	NA	NA	no
1363	vitamin k	2	2677.79	NA	NA	no
1365	vohwinkel syndrome	2	2706.4	NA	NA	no
1372	warfarin	3	1559,2158,79001	NA	NA	no
1376	weill-marchesani syndrome	2	2200.82	NA	NA	no
1381	white sponge nevus	2	3851.39	NA	NA	no
1388	wolfram syndrome	2	7466.49	NA	NA	no
1408	bombay phenotype	2	2523.25	NA	NA	no
1431	ige	2	50615.5	NA	NA	no
1438	low density lipoprotein cholesterol level qtl	2	3156.26	NA	NA	no
1440	memory	2	627.233	NA	NA	no
1452	von hippel-lindau disease	2	595.743	NA	NA	no
1453	von willebrand disease	2	2811.74	NA	NA	no
1459	alcohol dependence	2	3356.51	NA	NA	no
1460	alcoholism	2	125.255	NA	NA	no
1462	anorexia nervosa	2	627.336	NA	NA	no
1463	asperger syndrome	2	54413.6	NA	NA	no
1464	atherosclerosis	2	240.21	NA	NA	no
1467	autoimmune thyroid disease	2	7038.58	NA	NA	no
1472	budd-chiari syndrome	2	2153.37	NA	NA	no
1482	congestive heart failure and beta-blocker response	2	152.153	NA	NA	no
1492	dyslexia	2	9856.16	NA	NA	no
1497	graves disease	2	1493.26	NA	NA	no
1503	herpes simplex encephalitis	2	7098.82	NA	NA	no
1507	hypertriglyceridemia	3	6101,116519,149998	NA	NA	no
1512	intervertebral disc disease	2	1298.13	NA	NA	no
1526	lumbar disc herniation	2	1301.71	NA	NA	no
1528	major affective disorder	2	6531.75	NA	NA	no
1529	major depressive disorder	2	2289.34	NA	NA	no
1530	malignant hyperthermia susceptibility	2	779.626	NA	NA	no
1551	pulmonary disease	2	3162.53	NA	NA	no
1560	septic shock	2	7124.12	NA	NA	no
1563	spina bifida	2	4522.63	NA	NA	no
1572	thyrotoxic periodic paralysis	2	779.1	NA	NA	no
1582	viral infection	2	2214.49	NA	NA	no
181	blood group	29	28,43,358,360,420,682,960,977,1378,1604,2525,2532,2651,2993,2994,2995,3386,3792,4059,6006,6521,6563,7499,8482,8706,10661,53947,114625,124872	1	0.294578078389063	no
758	leigh syndrome	14	617,1355,1738,4695,4722,4723,4724,4728,5160,6389,6834,10128,137682,374291	1	0.075234323813352	no
1307	thyroid carcinoma	12	3265,4893,5108,5573,5728,7253,8031,8805,9562,9950,51079,51592	1	0.0551482879691757	no
1483	coronary artery disease	12	19,948,1524,3667,4040,4205,4314,4846,5444,5445,6347,9365	1	0.0551482879691757	no
512	gastric cancer	11	324,843,999,1316,2064,2263,3553,3557,3659,4595,5290	1	0.0461727783088379	no
789	lymphoma	10	331,472,606,4068,5551,5910,8379,8438,8915,25788	1	0.037939258444358	no
1237	skin/hair/eye pigmentation	10	434,4157,4254,4948,7299,8924,51151,123041,219931,283652	1	0.037939258444358	no
139	autism	9	2020,2739,4204,4233,9378,26047,54413,57502,85358	1	0.0304683415929056	no
380	diamond-blackfan anemia	9	6125,6135,6165,6201,6204,6218,6223,6229,6231	1	0.0304683415929056	no
204	brugada syndrome	8	775,783,6324,6331,10008,10021,23171,55800	1	0.0237788365097577	no
583	hemolytic anemia	8	203,669,2539,2729,2821,2937,3098,7167	1	0.0237788365097577	no
952	night blindness	8	778,2779,2916,4308,5158,6010,57010,60506	1	0.0237788365097577	no
313	congenital disorder of glycosylation	23	1798,2683,4247,5373,7841,8813,9382,9526,10195,10559,22845,23168,29929,54344,55343,56052,79053,79087,79796,84342,85365,91869,91949	2	0.0204043449391589	no
190	brachydactyly	7	658,3239,3549,4920,5744,8200,9241	1	0.017887668607387	no
664	hypogonadotropic hypogonadism	7	2260,2798,6866,6870,26012,55636,84634	1	0.017887668607387	no
775	lipodystrophy	7	857,4000,5468,10555,26580,84823,284119	1	0.017887668607387	no
1254	spinocerebellar ataxia	22	773,2259,3708,3748,5428,5521,5582,6310,6311,6314,6315,6712,6908,23345,25814,55775,56652,56997,146057,146227,338435,724066	2	0.0172155174205062	no
89	amyloidosis	6	335,2243,2934,4069,7276,9180	1	0.0128098086131879	no
130	ataxia	6	472,4361,7274,23064,54840,85300	1	0.0128098086131879	no
246	central hypoventilation syndrome	6	429,627,1908,2668,5979,8929	1	0.0128098086131879	no
271	chondrodysplasia	6	415,658,5745,8200,8443,10682	1	0.0128098086131879	no
632	hyperinsulinemic hypoglycemia	6	2645,3033,3643,3767,6566,6833	1	0.0128098086131879	no
730	keratosis	6	1828,1832,3848,5290,6303,51371	1	0.0128098086131879	no
835	melanoma	6	673,1019,1029,4157,6794,7517	1	0.0128098086131879	no
854	methylmalonic aciduria	6	4594,25974,27249,55788,166785,326625	1	0.0128098086131879	no
1051	pheochromocytoma	6	2668,5979,6390,6392,7428,23095	1	0.0128098086131879	no
1424	high density lipoprotein cholesterol level qtl	6	1071,1906,3990,4023,5360,8876	1	0.0128098086131879	no
912	myopathy	20	58,274,859,1272,1376,1410,1674,1785,2273,2318,2671,4618,4625,7273,8291,9499,9531,9782,11155,23479	2	0.0119081184764201	no
78	thalassemia	6	546,3039,3040,3043,3045,387281	1	0.00855820918663897	no
124	arthrogryposis	5	2733,4621,7136,7140,7169	1	0.00855820918663897	no
424	endometrial carcinoma	5	999,2956,4437,5728,27030	1	0.00855820918663897	no
666	hypomagnesemia	5	486,1950,10686,140803,149461	1	0.00855820918663897	no
698	inflammatory bowel disease	5	3587,3588,3663,5243,55054	1	0.00855820918663897	no
827	meckel syndrome	5	23322,54903,57545,80184,91147	1	0.00855820918663897	no
992	osteogenesis imperfecta	5	1277,1278,5479,10491,64175	1	0.00855820918663897	no
998	osteoporosis	5	799,1277,1278,4041,8572	1	0.00855820918663897	no
1018	pancreatitis	5	1080,5644,5645,6690,11330	1	0.00855820918663897	no
1071	pituitary hormone	5	5449,5626,8022,8820,89884	1	0.00855820918663897	no
1100	progressive external ophthalmoplegia	5	291,5428,11232,50484,56652	1	0.00855820918663897	no
1370	walker-warburg syndrome	5	2218,9215,10585,29954,79147	1	0.00855820918663897	no
282	cirrhosis	4	3856,3875,5261,84916	1	0.00514374987147304	no
364	dejerine-sottas disease	4	1959,4359,5376,57716	1	0.00514374987147304	no
438	episodic ataxia	4	773,785,3736,6507	1	0.00514374987147304	no
443	erythrocytosis	4	2034,2057,3040,54583	1	0.00514374987147304	no
612	huntington disease	4	3064,5621,6908,57338	1	0.00514374987147304	no
798	mody	4	2645,3172,3651,6927	1	0.00514374987147304	no
812	maple syrup urine disease	4	593,594,1629,1738	1	0.00514374987147304	no
930	nephrolithiasis	4	1184,6569,9368,22891	1	0.00514374987147304	no
933	nephrotic syndrome	4	3913,4868,7827,51196	1	0.00514374987147304	no
1012	pachyonychia congenita	4	3853,3854,3868,3872	1	0.00514374987147304	no
1021	paraganglioma	4	6390,6391,6392,54949	1	0.00514374987147304	no
1148	renal tubular dysgenesis	4	183,185,1636,5972	1	0.00514374987147304	no
1213	senior-loken syndrome	4	4867,9657,80184,261734	1	0.00514374987147304	no
1318	tooth agenesis	4	1896,4054,4487,5083	1	0.00514374987147304	no
1477	celiac disease	4	1493,3117,3119,4650	1	0.00514374987147304	no
1520	leprosy	4	4049,5071,7096,7097	1	0.00514374987147304	no
363	deafness	59	71,182,491,1302,1428,1678,1687,1690,1729,1834,2070,2103,2248,2706,2707,3082,4627,4640,4646,4647,5456,5459,5631,5962,6495,7007,9132,9381,10083,10804,11078,23562,25861,51168,53904,55687,57214,64072,64699,65217,79784,79977,83715,117531,125336,146183,152137,153562,161497,220074,222662,246213,259236,286262,374462,375611,389207,407053,494513	6	0.00402651160065786	no
90	amyotrophic lateral sclerosis	14	283,1639,2521,4744,5630,6647,9217,9896,11315,23064,23435,25978,54822,57679	2	0.00287275437279456	no
1109	prostate cancer	14	367,463,675,1316,2048,4477,4481,4601,5728,6041,8379,11200,23301,60528	2	0.00287275437279456	no
65	albinism	3	4948,7299,7306	1	0.00257519071025447	no
96	angelman syndrome	3	4204,6792,7337	1	0.00257519071025447	no
308	complement factor	3	1675,3075,3426	1	0.00257519071025447	no
322	cornelia de lange syndrome	3	8243,9126,25836	1	0.00257519071025447	no
378	diabetes insipidus	3	359,551,554	1	0.00257519071025447	no
504	gm	3	2720,2760,3073	1	0.00257519071025447	no
576	hemangioma	3	2324,3791,84168	1	0.00257519071025447	no
886	mucolipidosis	3	57192,79158,84572	1	0.00257519071025447	no
975	omenn syndrome	3	5896,5897,64421	1	0.00257519071025447	no
1260	squamous cell carcinoma	3	355,3621,8795	1	0.00257519071025447	no
1510	iga nephropathy	3	5284,6401,6402	1	0.00257519071025447	no
1574	tuberculosis	3	3458,3459,114609	1	0.00257519071025447	no
943	neuropathy	13	1639,1959,2617,3315,4359,4803,5376,10558,22948,26353,26580,54463,65125	2	0.0021223420727401	no
649	hypertension	12	118,183,185,1577,1889,2784,3291,3779,4306,4846,5740,56729	2	0.00152636417579657	no
843	mental retardation	52	186,546,1013,1741,2182,2245,2334,2664,2892,2898,3028,4204,4983,5063,5832,6197,6611,6658,6855,7102,7319,7592,7991,8242,8450,8492,8831,8905,9459,10075,10159,10479,11141,23133,24140,51114,51185,54862,55777,57502,57609,65109,81704,83696,84061,84623,116442,158866,170302,254065,347344,641339	6	0.00114702731007084	no
904	mycobacterium	10	3431,3459,3460,3594,4159,6347,6556,6772,30835,345611	2	0.000712969925726099	no
413	ehlers	9	1277,1278,1281,1289,1290,5351,7148,9509,11285	2	0.000456047167839624	no
1143	renal cell carcinoma	9	4233,4968,5546,6927,6928,7030,7428,11236,201163	2	0.000456047167839624	no
12	46xy gonadal dysgenesis	4	2516,6736,50846,84733	0	1	no
44	adenoma	3	324,4595,5324	0	1	no
51	adrenal hyperplasia	6	190,1583,1584,1589,5447,6770	0	1	no
62	aicardi-goutieres syndrome	5	10535,11277,25939,79621,84153	0	1	no
80	alport syndrome	3	1285,1286,1287	0	1	no
86	amelogenesis imperfecta	7	265,1747,9313,9622,10117,256764,286077	0	1	no
95	anemia	11	22,212,2623,4891,6005,6710,10483,51218,51251,54977,146059	0	1	no
108	aortic aneurysm	3	59,2200,4629	0	1	no
115	apolipoprotein	4	335,336,345,350	0	1	no
129	asthma	18	154,240,1116,3176,3593,3596,4589,5729,5732,6356,7124,7356,7941,11213,30009,51131,117156,387129	0	1	no
133	atopy	6	2206,3566,6403,7941,11005,26762	0	1	no
155	bartter syndrome	5	1187,1188,3758,6557,7809	0	1	no
168	bethlem myopathy	3	1291,1292,1293	0	1	no
177	bladder cancer	4	2261,3265,3845,5925	0	1	no
179	bleeding disorder	3	5023,6915,64805	0	1	no
247	cerebellar ataxia	3	767,773,1356	0	1	no
254	cerebral palsy	3	2571,9179,23189	0	1	no
259	ceroid	8	1200,1201,1203,1509,2055,5538,54982,256471	0	1	no
267	diarrhea	4	1811,4072,10653,50674	0	1	no
268	cholestasis	4	5205,5244,8647,80270	0	1	no
281	ciliary dyskinesia	9	1767,8701,27019,51314,55172,64446,123872,221421,345895	0	1	no
285	cleft lip/palate	4	4524,4548,5818,50945	0	1	no
291	coenzyme q10	6	23590,27235,54840,56997,57017,57107	0	1	no
306	combined oxidative phosphorylation	6	7284,9131,10102,51021,56945,85476	0	1	no
317	convulsions	5	2566,6323,6326,6335,84059	0	1	no
321	corneal dystrophy	9	1296,1634,4070,6935,7045,29914,30813,83959,200576	0	1	no
340	craniosynostosis	3	2263,4488,7291	0	1	no
349	cutis laxa	6	2006,5831,8425,10516,23545,30008	0	1	no
408	dystonia	13	60,478,1813,1816,1861,2643,6513,6697,6872,8398,8575,8910,55145	0	1	no
411	ectopia	3	2200,5080,54507	0	1	no
421	encephalopathy	5	1352,4204,5274,5903,80704	0	1	no
434	palmoplantar keratoderma	3	3848,3857,3868	0	1	no
446	esophageal cancer	4	6049,7048,11178,51741	0	1	no
473	fibrosis of extraocular muscles	3	401,10381,55605	0	1	no
526	glaucoma	7	1545,4053,4653,4909,4976,10133,134430	0	1	no
527	glioblastoma	3	675,2064,5468	0	1	no
531	glomerulosclerosis	3	81,7225,23607	0	1	no
552	growth hormone	3	2688,2692,8820	0	1	no
585	hemophagocytic lymphohistiocytosis	4	5551,6813,8676,201294	0	1	no
608	homocystinuria	3	875,4524,27249	0	1	no
625	hypercholanemia	3	570,2052,9414	0	1	no
642	hyperparathyroidism	3	846,4221,79577	0	1	no
672	hypophosphatemic rickets	5	1184,1758,5167,8074,142680	0	1	no
678	hypothyroidism	4	1482,1493,7253,7849	0	1	no
679	hypotrichosis	7	1001,1041,1825,10161,55806,147409,200879	0	1	no
687	ichthyosis	13	412,2312,3848,3849,3858,6768,7051,9076,10999,26154,51360,126410,348938	0	1	no
701	insulin resistance	3	5468,5506,5770	0	1	no
719	joubert syndrome	10	4867,8481,23322,51259,54806,56623,57545,80184,91147,200894	0	1	no
722	kallmann syndrome	6	2253,2260,3730,55636,60675,128674	0	1	no
754	leber congenital amaurosis	13	1406,3000,3614,6121,9227,23418,23746,55812,57096,80184,145226,167691,343035	0	1	no
763	lethal congenital contractural syndrome	3	2065,2733,23396	0	1	no
766	leukodystrophy	5	3329,4001,57165,79152,84668	0	1	no
802	macrothrombocytopenia	3	2623,4627,81027	0	1	no
803	macular dystrophy	5	4166,5961,6785,7439,8842	0	1	no
830	medulloblastoma	3	675,8643,51684	0	1	no
840	meningioma	4	4330,4771,5155,5728	0	1	no
859	microcephaly	7	4613,6491,55755,55835,60386,79648,259266	0	1	no
861	microphthalmia	13	652,1413,3052,4990,5015,6469,6657,30062,54880,64220,83552,338917,392255	0	1	no
864	migraine	5	477,1909,2099,6323,7124	0	1	no
869	mitochondrial dna depletion syndrome	6	1716,4358,7084,8803,50484,56652	0	1	no
870	mitochondrial complex	16	617,4694,4719,4720,4723,4724,6389,7381,22868,25915,27089,29078,79133,91942,126328,644096	0	1	no
887	mucopolysaccharidosis	6	2588,2799,2990,3373,3423,3425	0	1	no
893	multiple endocrine neoplasia	3	1027,4221,5979	0	1	no
905	myelodysplastic syndrome	3	2122,3659,23305	0	1	no
910	myoclonic epilepsy	3	2566,3785,114327	0	1	no
928	nemaline myopathy	5	1073,4703,7138,7169,7170	0	1	no
935	neural tube defects	5	4524,4548,4552,6862,81839	0	1	no
936	neuroblastoma	4	238,4830,8929,23095	0	1	no
937	neurodegeneration	4	2348,2512,8398,80025	0	1	no
945	neutropenia	6	1991,2214,2672,7454,10456,92579	0	1	no
949	nevus	4	2261,3858,3868,5290	0	1	no
951	niemann-pick disease	3	4864,6609,10577	0	1	no
966	ocular albinism	3	4157,4935,51151	0	1	no
985	orofacial cleft	6	652,3664,4487,5818,7341,8626	0	1	no
1013	paget disease	3	4982,8792,8878	0	1	no
1046	peters anomaly	3	1545,5080,5308	0	1	no
1086	polymicrogyria	3	9289,51807,347733	0	1	no
1097	premature ovarian failure	7	668,1730,2516,9210,79983,135935,344018	0	1	no
1123	pulmonary hypertension	3	659,1373,4093	0	1	no
1147	renal tubular acidosis	4	525,6521,8671,50617	0	1	no
1165	rhabdomyosarcoma	4	2308,5002,5077,5081	0	1	no
1220	short qt syndrome	3	3757,3759,3784	0	1	no
1222	short stature	3	2690,2693,6473	0	1	no
1249	spastic paraplegia	17	3329,3798,5354,6683,6687,9197,9420,9897,10908,23503,51062,57165,57679,65055,80208,118813,123606	0	1	no
1253	spinal muscular atrophy	7	367,538,6606,6607,7317,9217,57449	0	1	no
1266	stickler syndrome	3	1280,1301,1302	0	1	no
1296	tetralogy of fallot	4	182,1482,2657,23414	0	1	no
1301	thrombocytopenia	5	2623,4352,7454,54205,84930	0	1	no
1308	thyroid dyshormonogenesis	5	6528,7038,7173,389434,405753	0	1	no
1343	tyrosinemia	3	2184,3242,6898	0	1	no
1345	ullrich congenital muscular dystrophy	3	1291,1292,1293	0	1	no
1359	ventricular tachycardia	3	845,2771,6262	0	1	no
1382	wilms tumor	5	675,2719,7490,11281,283120	0	1	no
1439	malaria	12	948,1378,2213,2532,2993,2995,3383,4843,6521,7124,114609,259197	0	1	no
1454	aids	5	0,3458,3566,3811,6387	0	1	no
1465	attention deficit-hyperactivity disorder	3	1815,1816,121278	0	1	no
1484	crohn disease	3	3569,64127,149233	0	1	no
1533	microvascular complications of diabetes	7	1636,2056,3077,3557,5444,6648,7422	0	1	no
1534	multiple sclerosis	3	3119,3123,100133941	0	1	no
1537	nicotine	4	1137,1548,6531,9568	0	1	no
1540	obsessive-compulsive disorder	3	627,3356,6532	0	1	no
1550	psoriasis	6	3107,4049,63869,64127,149233,503613	0	1	no
1555	rheumatoid arthritis	11	3123,3569,3586,4261,4282,4795,6583,6775,23569,26191,51744	0	1	no
1557	schizophrenia	10	1116,1312,1814,3356,4524,5625,6854,27185,55366,65078	0	1	no
1566	stroke	3	241,2153,5144	0	1	no
1569	systemic lupus erythematosus	12	356,1380,1773,2213,3663,3684,5133,6775,7100,11277,26191,55024	0	1	no
