# Supplementary material for: A survey of protein interaction data and multigenic inherited disorders
Source: BMC Bioinformatics. 2013 Feb 11;14:47. doi: 10.1186/1471-2105-14-47 (PMC3598893; doi:10.1186/1471-2105-14-47)
Supplement: Additional file 10 — Each disease group is listed along with its number of genes, Entrez Gene IDs, and best overlaps with n-ary data and regenerated data and most significant raw p-value for binary data enrichment. Additional information on best overlapping n-ary record or regenerated complex can be found using the provided identifier as described in AF6 and AF8. Binary data corresponding to a disease group can be found using the iRefScape plugin for Cytoscape using the provided DiG ID or list of Gene IDs. [file 1471-2105-14-47-S10.xlsx]

## Sheet: Sheet1
DiG ID	DiG Name	# Genes	Gene IDs	best overlap nary	best FDR nary	best overlap regenerated	best FDR regenerated	# binary interactions subgraph	p-value binary enrichment
595	hereditary hemorrhagic telangiectasia	2	94.2022	618400	618400	MI:0463(grid).pubmed:9872992.MI:0004(affinity chromatography technology).660048	NA	NA	NA
787	lymphangioleiomyomatosis	2	7248.72	619562	619562	MI:0463(grid).pubmed:15355997.MI:0004(affinity chromatography technology).4358568	MI:0463(grid).pubmed:12167664.MI:0004(affinity chromatography technology).929751	NA	NA
1340	tuberous sclerosis	2	7248.72	619562	619562	MI:0463(grid).pubmed:15355997.MI:0004(affinity chromatography technology).4358568	MI:0463(grid).pubmed:12167664.MI:0004(affinity chromatography technology).929751	NA	NA
322	cornelia de lange syndrome	3	8243,9126,25836	630801	630801	MI:0463(grid).pubmed:17353931.MI:0004(affinity chromatography technology).2018169	MI:0463(grid).pubmed:11877376.MI:0004(affinity chromatography technology).233780	1	0.00257519071025447
953	nijmegen breakage syndrome	2	4683.1	638641	639505	MI:0463(grid).pubmed:17500065.MI:0004(affinity chromatography technology).1886948	MI:0463(grid).pubmed:17500065.MI:0004(affinity chromatography technology).1886948	NA	NA
1520	leprosy	4	4049,5071,7096,7097	651466	651466	MI:0463(grid).pubmed:12628165.MI:0004(affinity chromatography technology).2682300	NA	1	0.00514374987147304
889	muir-torre syndrome	2	4292.44	658601	658601	MI:0463(grid).pubmed:17148452.MI:0004(affinity chromatography technology).5175554	MI:0463(grid).pubmed:12584560.MI:0004(affinity chromatography technology).1368998	NA	NA
141	autoimmune lymphoproliferative syndrome	4	355,841,843,4893	661911	661911	MI:0463(grid).pubmed:9325248.MI:0004(affinity chromatography technology).5115478	MI:0463(grid).pubmed:9325248.MI:0004(affinity chromatography technology).5115478	4	8.16049387744185e-12
233	cardiofaciocutaneous syndrome	4	673,3845,5604,5605	664675	664675	MI:0463(grid).pubmed:17353931.MI:0004(affinity chromatography technology).3909139	NA	3	1.26579318431051e-08
1331	trichothiodystrophy	4	2068,2071,136647,404672	665170	665170	MI:0463(grid).pubmed:15220921.MI:0401(biochemical).2751205	MI:0463(grid).pubmed:15220921.MI:0401(biochemical).2751205	3	1.26579318431051e-08
1333	trifunctional protein	2	3030.3	673750	673750	MI:0463(grid).pubmed:16196087.MI:0004(affinity chromatography technology).2068280	MI:0463(grid).pubmed:20562859.MI:0004(affinity chromatography technology).5091618	NA	NA
279	chronic granulomatous disease	4	1535,1536,4688,653361	675443	675443	MI:0463(grid).pubmed:7938008.MI:0096(pull down).2528098	MI:0463(grid).pubmed:7938008.MI:0096(pull down).2528098	6	4.02078295097412e-19
43	ovarian cancer	9	207,999,1499,2064,2492,4978,5071,5290,22800	681533	681533	MI:0463(grid).pubmed:12639940.MI:0004(affinity chromatography technology).276251	MI:0463(grid).pubmed:11950845.MI:0004(affinity chromatography technology).4717503	4	3.13923626551056e-08
1341	tumoral calcinosis	4	2591,8074,9365,54809	682939	682939	NA	NA	NA	NA
130	ataxia	6	472,4361,7274,23064,54840,85300	638641	685887	MI:0463(grid).pubmed:14519663.MI:0004(affinity chromatography technology).1904421	MI:0463(grid).pubmed:14519663.MI:0004(affinity chromatography technology).1904421	1	0.0128098086131879
417	emery-dreifuss muscular dystrophy	5	2010,2273,4000,23224,23345	691799	691799	MI:0463(grid).pubmed:12163176.MI:0096(pull down).9442893	MI:0463(grid).pubmed:12163176.MI:0096(pull down).9442893	4	1.13933189203736e-10
1252	spherocytosis	5	286,2038,6521,6708,6710	696627	696627	MI:0463(grid).pubmed:12571280.MI:0004(affinity chromatography technology).5068079	NA	5	1.17520561092956e-13
151	bardet-biedl syndrome	15	582,583,585,8195,22954,27241,54903,55212,79738,80184,84100,91147,123016,129880,166379	704580	704580	MI:0469(intact).pubmed:17574030.MI:0007(anti tag coip).1740168	MI:0469(intact).pubmed:17574030.MI:0007(anti tag coip).1740168	7	7.3037993467501e-12
804	macular degeneration	19	24,348,629,717,718,1471,1524,2074,3075,3078,5654,6103,7099,10516,10878,54714,83872,84839,387715	1208882.1216102.1229739.1234202	709246	MI:0463(grid).pubmed:11367533.MI:0096(pull down).677627	MI:0463(grid).pubmed:11367533.MI:0096(pull down).677627	5	4.77421217037288e-07
433	epidermolytic hyperkeratosis	2	3848.39	711186	711186	MI:0469(intact).pubmed:17373842.MI:0006(anti bait coip).1386965	MI:0469(intact).pubmed:17373842.MI:0006(anti bait coip).1386965	NA	NA
1398	zellweger syndrome	11	5189,5192,5194,5195,5824,5825,5828,5830,8504,9409,55670	705664	713136	MI:0463(grid).pubmed:10704444.MI:0096(pull down).5056284	MI:0463(grid).pubmed:10704444.MI:0096(pull down).5056284	14	5.02427798486572e-31
365	dementia	8	351,4137,5663,6620,6622,7124,9445,25978	725118	725118	MI:0463(grid).pubmed:9163350.MI:0096(pull down).2186087	MI:0463(grid).pubmed:9163350.MI:0096(pull down).2186087	7	4.02585427657798e-16
313	congenital disorder of glycosylation	23	1798,2683,4247,5373,7841,8813,9382,9526,10195,10559,22845,23168,29929,54344,55343,56052,79053,79087,79796,84342,85365,91869,91949	725907	725907	MI:0463(grid).pubmed:11929878.MI:0004(affinity chromatography technology).3484806	NA	2	0.0204043449391589
405	dyskeratosis congenita	6	1736,7012,7015,26277,55505,55651	730473	730473	MI:0463(grid).pubmed:19615732.MI:0004(affinity chromatography technology).3992024	MI:0469(intact).pubmed:18358808.MI:0007(anti tag coip).29439	2	7.69263169929752e-05
525	glanzmann thrombasthenia	2	3674.37	645144	740715	MI:0463(grid).pubmed:11238109.MI:0004(affinity chromatography technology).1152389	MI:0463(grid).pubmed:11238109.MI:0004(affinity chromatography technology).1152389	NA	NA
432	epidermolysis bullosa	12	1294,1308,1832,3655,3691,3852,3861,3909,3914,3918,4312,5339	771554	771554	MI:0471(mint).pubmed:17170699.MI:0007(anti tag coip).3145392	MI:0463(grid).pubmed:9989793.MI:0096(pull down).4235014	13	2.72146688135836e-27
410	ectodermal	9	1001,1896,3891,4792,5317,8517,10804,10913,128178	773725	773725	MI:0471(mint).pubmed:14743216.MI:0007(anti tag coip).2976835	NA	3	4.43240736694883e-06
359	dna topoisomerase	2	7150.72	775473	775473	MI:0463(grid).pubmed:20504901.MI:0004(affinity chromatography technology).1447330	MI:0463(grid).pubmed:20504901.MI:0004(affinity chromatography technology).1447330	NA	NA
80	alport syndrome	3	1285,1286,1287	781937	781937	NA	NA	0	1
578	hematuria	2	1285.13	781937	781937	NA	NA	NA	NA
435	epilepsy	29	501,785,846,1135,1137,1141,1181,1476,2554,2562,2563,2566,3778,3785,3786,4200,6323,6324,6853,7957,8912,9211,57526,79751,114327,144165,154881,170302,378884	785733	785733	MI:0463(grid).pubmed:15930137.MI:0004(affinity chromatography technology).4128025	NA	5	3.15339617546746e-05
55	adrenoleukodystrophy	6	215,5189,5192,5194,5830,55670	789257	789257	MI:0463(grid).pubmed:10562279.MI:0004(affinity chromatography technology).3756023.MI:0463(grid).pubmed:10837480.MI:0096(pull down).3756023	MI:0463(grid).pubmed:10562279.MI:0004(affinity chromatography technology).3756023.MI:0463(grid).pubmed:10837480.MI:0096(pull down).3756023	3	2.86302818811693e-07
1140	refsum disease	5	5189,5191,5264,5828,55670	789257	789257	MI:0463(grid).pubmed:12717447.MI:0004(affinity chromatography technology).3047648.MI:0463(grid).pubmed:12717447.MI:0096(pull down).3047648	MI:0463(grid).pubmed:12717447.MI:0004(affinity chromatography technology).3047648.MI:0463(grid).pubmed:12717447.MI:0096(pull down).3047648	2	3.30629288492127e-05
415	elliptocytosis	3	2035,6708,6710	708249	795497	MI:0463(grid).pubmed:17353931.MI:0004(affinity chromatography technology).5081339	NA	2	2.21305010833035e-06
1397	xeroderma pigmentosum	8	1643,2068,2071,2072,2073,5429,7507,7508	665170	804881	MI:0463(grid).pubmed:20541997.MI:0004(affinity chromatography technology).480105	MI:0463(grid).pubmed:8652557.MI:0096(pull down).5283198	8	9.08332109080985e-19
782	loeys-dietz syndrome	2	7046.7	618400	809291	MI:0463(grid).pubmed:11278251.MI:0004(affinity chromatography technology).4687717	MI:0463(grid).pubmed:9856985.MI:0004(affinity chromatography technology).121585	NA	NA
1017	pancreatic cancer	11	91,672,675,1029,3845,4089,5932,6794,7157,23022,79728	814011	814011	MI:0463(grid).pubmed:19615732.MI:0004(affinity chromatography technology).3992024	MI:0463(grid).pubmed:19268590.MI:0004(affinity chromatography technology).106195	11	2.17439503443159e-23
868	mismatch repair cancer syndrome	4	2956,4292,4436,5395	705064	828982	MI:0463(grid).pubmed:17148452.MI:0004(affinity chromatography technology).5175554	MI:0463(grid).pubmed:17148452.MI:0004(affinity chromatography technology).5175554	6	4.02078295097412e-19
42	colorectal cancer	38	207,324,581,595,673,699,701,1499,1630,2033,2261,2956,4072,4092,4163,4292,4436,4893,5157,5290,5320,5378,5395,5782,5795,6714,6790,7048,7097,7099,7157,8313,8438,8915,10395,25788,27030,201163	705064	828982	MI:0463(grid).pubmed:17148452.MI:0004(affinity chromatography technology).5175554	MI:0463(grid).pubmed:20603073.MI:0004(affinity chromatography technology).1202756	38	1.87699191430262e-54
404	dysfibrinogenemia	3	2243,2244,2266	843826	843826	MI:0463(grid).pubmed:17643375.MI:0004(affinity chromatography technology).2374256	MI:0463(grid).pubmed:12356313.MI:0114(x-ray crystallography).3721494	3	6.34121508278524e-10
59	afibrinogenemia	2	2243.22	631072.1216181	843826	MI:0463(grid).pubmed:17643375.MI:0004(affinity chromatography technology).2374256	MI:0463(grid).pubmed:1680863.MI:0096(pull down).4881306	NA	NA
1302	thrombophilia	9	2153,2158,2244,2266,3053,3273,5624,5627,7056	843826	843826	MI:0463(grid).pubmed:17643375.MI:0004(affinity chromatography technology).2374256	MI:0463(grid).pubmed:9395524.MI:0096(pull down).782387	5	1.72568529473925e-10
835	melanoma	6	673,1019,1029,4157,6794,7517	844573	844573	MI:0463(grid).pubmed:17353931.MI:0004(affinity chromatography technology).3621324	MI:0463(grid).pubmed:8259215.MI:0004(affinity chromatography technology).3621324	1	0.0128098086131879
1027	parkinson disease	18	126,1621,1815,4137,4729,4929,5071,6622,6908,7345,11315,23400,25793,26058,26281,27429,65018,120892	861008	861008	MI:0463(grid).pubmed:16714300.MI:0004(affinity chromatography technology).2682300	NA	10	2.80952462311867e-16
121	arrhythmogenic right ventricular dysplasia	8	1824,1829,1832,3728,5318,6262,7043,79188	866858	866858	MI:0463(grid).pubmed:11790773.MI:0004(affinity chromatography technology).2791010	MI:0463(grid).pubmed:11790773.MI:0004(affinity chromatography technology).2791010	8	9.08332109080985e-19
992	osteogenesis imperfecta	5	1277,1278,5479,10491,64175	1212239	869728	MI:0463(grid).pubmed:19615732.MI:0004(affinity chromatography technology).3992024	MI:0463(grid).pubmed:19615732.MI:0004(affinity chromatography technology).3992024	1	0.00855820918663897
413	ehlers	9	1277,1278,1281,1289,1290,5351,7148,9509,11285	869728	869728	MI:0463(grid).pubmed:2446864.MI:0096(pull down).4592872	MI:0463(grid).pubmed:3571333.MI:0096(pull down).4741479	2	0.000456047167839624
998	osteoporosis	5	799,1277,1278,4041,8572	869728	869728	MI:0463(grid).pubmed:12397072.MI:0004(affinity chromatography technology).14005522.MI:0463(grid).pubmed:12397072.MI:0401(biochemical).14005522	NA	1	0.00855820918663897
1266	stickler syndrome	3	1280,1301,1302	878437	878437	MI:0463(grid).pubmed:19615732.MI:0004(affinity chromatography technology).377527	NA	0	1
594	hepatocellular carcinoma	9	324,841,1499,3482,4233,5157,5290,7157,8312	618433	889547	MI:0463(grid).pubmed:10228155.MI:0004(affinity chromatography technology).910608	MI:0463(grid).pubmed:16199882.MI:0004(affinity chromatography technology).4398244.MI:0463(grid).pubmed:9734785.MI:0096(pull down).4398244	6	7.66051325170054e-13
437	dysplasia	19	176,579,1280,1297,1298,1299,1300,1311,1836,4148,4318,4322,4921,5745,6023,6399,8838,9469,59341	893696	893696	MI:0463(grid).pubmed:2446864.MI:0096(pull down).4592872	NA	5	4.77421217037288e-07
1512	intervertebral disc disease	2	1298.13	893696	893696	NA	NA	NA	NA
163	bernard-soulier syndrome	3	2811,2812,2815	898756	898756	MI:0463(grid).pubmed:10627461.MI:0004(affinity chromatography technology).746078.MI:0463(grid).pubmed:10627461.MI:0096(pull down).746078	MI:0463(grid).pubmed:10627461.MI:0004(affinity chromatography technology).746078.MI:0463(grid).pubmed:10627461.MI:0096(pull down).746078	2	2.21305010833035e-06
901	muscular dystrophy	21	825,859,2218,3679,3908,4000,5339,6442,6443,6444,6445,7273,8291,8557,9215,9499,10585,22954,57190,79147,203859	905750	905750	MI:0463(grid).pubmed:16159877.MI:0004(affinity chromatography technology).492000	NA	10	6.92718084646536e-15
452	exudative vitreoretinopathy	4	4041,4693,8322,23554	905964	905964	MI:0463(grid).pubmed:11448771.MI:0004(affinity chromatography technology).513253	NA	4	8.16049387744185e-12
460	fanconi anemia	13	675,2175,2176,2177,2178,2187,2188,2189,55120,55215,57697,79728,83990	923488	923488	MI:0463(grid).pubmed:17289582.MI:0004(affinity chromatography technology).1104826	MI:0463(grid).pubmed:17289582.MI:0004(affinity chromatography technology).1104826	32	5.81692287128587e-77
1088	pontocerebellar hypoplasia	5	7443,57038,79042,80746,283989	933113	933113	MI:0463(grid).pubmed:15109492.MI:0004(affinity chromatography technology).2280793	MI:0463(grid).pubmed:15109492.MI:0004(affinity chromatography technology).2280793	3	7.57520754599438e-08
282	cirrhosis	4	3856,3875,5261,84916	633590	966693	MI:0463(grid).pubmed:19615732.MI:0004(affinity chromatography technology).1596579	MI:0463(grid).pubmed:10791969.MI:0004(affinity chromatography technology).2068280	1	0.00514374987147304
192	bradyopsia	2	8787.39	969965	969965	NA	NA	NA	NA
717	jervell and lange-nielsen syndrome	2	3753.38	974175	974175	MI:0463(grid).pubmed:11101505.MI:0096(pull down).4644422	MI:0463(grid).pubmed:11101505.MI:0096(pull down).4644422	NA	NA
168	bethlem myopathy	3	1291,1292,1293	1027975	1027975	MI:0471(mint).pubmed:17170699.MI:0007(anti tag coip).3145392	NA	0	1
1345	ullrich congenital muscular dystrophy	3	1291,1292,1293	1027975	1027975	MI:0471(mint).pubmed:17170699.MI:0007(anti tag coip).3145392	NA	0	1
584	hemolytic uremic syndrome	8	629,718,3075,3078,3426,4179,7056,10878	709246	1036196	MI:0463(grid).pubmed:11367533.MI:0096(pull down).677627	MI:0463(grid).pubmed:11367533.MI:0096(pull down).677627	7	4.02585427657798e-16
177	bladder cancer	4	2261,3265,3845,5925	1048299	1048299	MI:0463(grid).pubmed:10882715.MI:0004(affinity chromatography technology).321631	MI:0463(grid).pubmed:10882715.MI:0004(affinity chromatography technology).321631	0	1
957	noonan syndrome	5	3845,4893,5781,5894,6654	1048299	1048299	MI:0463(grid).pubmed:10882715.MI:0004(affinity chromatography technology).321631	MI:0463(grid).pubmed:10882715.MI:0004(affinity chromatography technology).321631	3	7.57520754599438e-08
197	breast cancer	23	207,472,580,672,675,841,999,1728,3161,3845,5002,5245,5290,5888,7157,7251,7517,8438,8493,9821,11200,79728,83990	1083852	1083852	MI:0463(grid).pubmed:14636569.MI:0004(affinity chromatography technology).1183784	MI:0463(grid).pubmed:14636569.MI:0004(affinity chromatography technology).1183784	32	2.50410565436757e-58
152	bare lymphocyte syndrome	6	4261,5993,5994,6890,6891,6892	678014	1107722	MI:0463(grid).pubmed:15964851.MI:0004(affinity chromatography technology).1734411	MI:0469(intact).pubmed:12213826.MI:0006(anti bait coip).4650657	5	1.3954482196793e-12
690	immune dysfunction	2	6786.85	1060100	1122614	MI:0463(grid).pubmed:20562859.MI:0004(affinity chromatography technology).394706	NA	NA	NA
456	factor	8	2153,2155,2159,2160,2161,2162,2165,90411	1142383	1142383	MI:0463(grid).pubmed:8905624.MI:0096(pull down).5316100	MI:0463(grid).pubmed:8905624.MI:0096(pull down).5316100	4	1.09719180619627e-08
252	cerebral cavernous malformations	3	889,11235,83605	1148400	1148400	MI:0469(intact).pubmed:17657516.MI:0007(anti tag coip).1162412	MI:0469(intact).pubmed:17657516.MI:0007(anti tag coip).1162412	2	2.21305010833035e-06
598	hermansky-pudlak syndrome	8	3257,8546,11234,79803,84062,84343,89781,388552	1157262	1157262	MI:0463(grid).pubmed:15102850.MI:0004(affinity chromatography technology).3510534.MI:0469(intact).pubmed:15102850.MI:0019(coip).3510534	MI:0463(grid).pubmed:15102850.MI:0004(affinity chromatography technology).3510534.MI:0469(intact).pubmed:15102850.MI:0019(coip).3510534	3	2.04419333362113e-06
6	3-methylcrotonyl-coa carboxylase	2	56922.6	1209480	1209480	MI:0463(grid).pubmed:20811636.MI:0004(affinity chromatography technology).475613	NA	NA	NA
1108	propionicacidemia	2	5095.51	1209480	1209480	NA	NA	NA	NA
65	albinism	3	4948,7299,7306	1209579	1209579	NA	NA	1	0.00257519071025447
870	mitochondrial complex	16	617,4694,4719,4720,4723,4724,6389,7381,22868,25915,27089,29078,79133,91942,126328,644096	1210270	1211293	MI:0463(grid).pubmed:16196087.MI:0004(affinity chromatography technology).2068280	NA	0	1
758	leigh syndrome	14	617,1355,1738,4695,4722,4723,4724,4728,5160,6389,6834,10128,137682,374291	1210270	1211293	MI:0463(grid).pubmed:16196087.MI:0004(affinity chromatography technology).2068280	NA	1	0.075234323813352
1012	pachyonychia congenita	4	3853,3854,3868,3872	1208882.1216102.1229739.1234202	1212976	MI:0463(grid).pubmed:16189514.MI:0004(affinity chromatography technology).1627438	MI:0463(grid).pubmed:16189514.MI:0004(affinity chromatography technology).1627438	1	0.00514374987147304
1177	rubinstein-taybi syndrome	2	1387.2	1208374	1214797	MI:0463(grid).pubmed:10722728.MI:0004(affinity chromatography technology).10724593	MI:0463(grid).pubmed:10347196.MI:0004(affinity chromatography technology).9769024.MI:0463(grid).pubmed:11581372.MI:0004(affinity chromatography technology).9769024	NA	NA
115	apolipoprotein	4	335,336,345,350	1215643	1215643	MI:0463(grid).pubmed:9469594.MI:0096(pull down).1062133	MI:0463(grid).pubmed:9469594.MI:0096(pull down).1062133	0	1
1008	ovarioleukodystrophy	3	8890,8892,8893	1216872	1216872	MI:0463(grid).pubmed:10858531.MI:0096(pull down).257507	MI:0463(grid).pubmed:10858531.MI:0096(pull down).257507	3	6.34121508278524e-10
1477	celiac disease	4	1493,3117,3119,4650	1220318	1220318	MI:0463(grid).pubmed:9712716.MI:0004(affinity chromatography technology).3522491	NA	1	0.00514374987147304
1218	severe combined immunodeficiency	10	100,915,916,3561,3575,5788,5896,5897,64421,79840	917459	1220789	MI:0469(intact).pubmed:8266077.MI:0006(anti bait coip).1507158	MI:0469(intact).pubmed:8266077.MI:0006(anti bait coip).1507158	3	8.75807340712054e-06
975	omenn syndrome	3	5896,5897,64421	1220789	1220789	MI:0463(grid).pubmed:10490593.MI:0096(pull down).4342691	NA	1	0.00257519071025447
302	combined cellular and humoral immune defects	2	5896.59	1220789	1220789	MI:0463(grid).pubmed:10490593.MI:0096(pull down).4342691	NA	NA	NA
234	cardiomyopathy	37	70,88,291,859,1355,1674,1756,1829,2070,2218,4000,4607,4624,4625,4633,4634,5350,5663,5664,6331,6444,6901,7112,7134,7137,7139,7168,7273,7414,8048,8557,10060,11155,51422,85366,91624,282996	1221621	1221621	MI:0463(grid).pubmed:16196087.MI:0004(affinity chromatography technology).2068280	NA	14	2.38862709378397e-15
89	amyloidosis	6	335,2243,2934,4069,7276,9180	1221863	1221863	MI:0463(grid).pubmed:17353931.MI:0004(affinity chromatography technology).2054477	NA	1	0.0128098086131879
812	maple syrup urine disease	4	593,594,1629,1738	1225549	1225549	MI:0463(grid).pubmed:17353931.MI:0004(affinity chromatography technology).200373.MI:0469(intact).pubmed:17353931.MI:0006(anti bait coip).200373	NA	1	0.00514374987147304
767	leukoencephalopathy	8	1967,6342,8635,8890,8891,8892,8893,55157	1228963	1228963	MI:0463(grid).pubmed:10858531.MI:0096(pull down).257507	MI:0463(grid).pubmed:10858531.MI:0096(pull down).257507	9	1.73506512833706e-21
380	diamond-blackfan anemia	9	6125,6135,6165,6201,6204,6218,6223,6229,6231	1230084	1230084	MI:0463(grid).pubmed:16196087.MI:0004(affinity chromatography technology).2068280	MI:0471(mint).pubmed:14743216.MI:0007(anti tag coip).2024366	1	0.0304683415929056
259	ceroid	8	1200,1201,1203,1509,2055,5538,54982,256471	1232651	1232651	MI:0463(grid).pubmed:17353931.MI:0004(affinity chromatography technology).5279905	NA	0	1
209	complement component	14	710,712,713,714,716,717,718,720,721,727,729,730,732,735	1038886	1235463	MI:0463(grid).pubmed:8345200.MI:0096(pull down).3723605	MI:0463(grid).pubmed:1387399.MI:0096(pull down).1764939	13	2.50125431147864e-25
783	long qt syndrome	11	287,859,3753,3757,3759,3784,6330,6331,6640,9992,10142	974175	1211978.1224382	MI:0463(grid).pubmed:11101505.MI:0096(pull down).4644422	MI:0463(grid).pubmed:11101505.MI:0096(pull down).4644422	7	6.76112517967262e-14
434	palmoplantar keratoderma	3	3848,3857,3868	716318.954213	716318.954213	MI:0471(mint).pubmed:14743216.MI:0007(anti tag coip).1180601.MI:0469(intact).pubmed:14743216.MI:0676(tap).1180601	MI:0471(mint).pubmed:14743216.MI:0007(anti tag coip).1180601.MI:0469(intact).pubmed:14743216.MI:0676(tap).1180601	0	1
551	griscelli syndrome	3	4644,5873,79083	960659.1233045	960659.1233045	MI:0463(grid).pubmed:12062444.MI:0004(affinity chromatography technology).11934935	MI:0463(grid).pubmed:12062444.MI:0004(affinity chromatography technology).11934935	3	6.34121508278524e-10
1071	pituitary hormone	5	5449,5626,8022,8820,89884	798778	NA	MI:0463(grid).pubmed:10788441.MI:0096(pull down).3747010	MI:0463(grid).pubmed:10788441.MI:0096(pull down).3747010	1	0.00855820918663897
246	central hypoventilation syndrome	6	429,627,1908,2668,5979,8929	886989	NA	MI:0463(grid).pubmed:10829012.MI:0096(pull down).4168707	MI:0463(grid).pubmed:10829012.MI:0096(pull down).4168707	1	0.0128098086131879
1051	pheochromocytoma	6	2668,5979,6390,6392,7428,23095	766734	NA	MI:0469(intact).pubmed:17353931.MI:0006(anti bait coip).16817590	MI:0463(grid).pubmed:10829012.MI:0096(pull down).4168707	1	0.0128098086131879
601	hirschsprung disease	6	1889,1908,1910,2668,5979,8929	886989	NA	MI:0463(grid).pubmed:10829012.MI:0096(pull down).4168707	MI:0463(grid).pubmed:10829012.MI:0096(pull down).4168707	2	7.69263169929752e-05
904	mycobacterium	10	3431,3459,3460,3594,4159,6347,6556,6772,30835,345611	708069	NA	MI:0463(grid).pubmed:10848598.MI:0004(affinity chromatography technology).1004542	MI:0463(grid).pubmed:10848598.MI:0004(affinity chromatography technology).1004542	2	0.000712969925726099
290	cockayne syndrome	2	1161.21	674574	NA	MI:0463(grid).pubmed:20541997.MI:0004(affinity chromatography technology).480105	MI:0463(grid).pubmed:10944529.MI:0004(affinity chromatography technology).660979	NA	NA
63	alagille syndrome	2	182.485	770529	NA	MI:0463(grid).pubmed:10958687.MI:0004(affinity chromatography technology).1144108.MI:0463(grid).pubmed:10958687.MI:0096(pull down).1144108	MI:0463(grid).pubmed:10958687.MI:0004(affinity chromatography technology).1144108.MI:0463(grid).pubmed:10958687.MI:0096(pull down).1144108	NA	NA
85	alzheimer disease	15	2,323,348,351,642,1636,3077,4353,4846,5328,5663,5664,6653,22976,450086	934438	NA	MI:0463(grid).pubmed:10993067.MI:0004(affinity chromatography technology).2867097	MI:0463(grid).pubmed:10993067.MI:0004(affinity chromatography technology).2867097	11	4.35277790531992e-20
605	holoprosencephaly	6	2736,5727,6469,6496,7050,7546	665485	NA	MI:0463(grid).pubmed:11238441.MI:0004(affinity chromatography technology).3175089	MI:0463(grid).pubmed:11238441.MI:0004(affinity chromatography technology).3175089	2	7.69263169929752e-05
241	cataract	24	631,1409,1410,1411,1413,1414,1415,1417,1420,1421,1427,1969,2700,2703,3299,3982,4094,4284,5080,5309,7431,8419,128866,387700	686397	NA	MI:0463(grid).pubmed:11700327.MI:0004(affinity chromatography technology).509096	MI:0463(grid).pubmed:11700327.MI:0004(affinity chromatography technology).4096361.MI:0471(mint).pubmed:11700327.MI:0019(coip).4096361	17	3.26024396021249e-26
933	nephrotic syndrome	4	3913,4868,7827,51196	630400	NA	MI:0463(grid).pubmed:11733557.MI:0004(affinity chromatography technology).3453124.MI:0463(grid).pubmed:11733557.MI:0096(pull down).3453124	MI:0463(grid).pubmed:11733557.MI:0004(affinity chromatography technology).3453124.MI:0463(grid).pubmed:11733557.MI:0096(pull down).3453124	1	0.00514374987147304
730	keratosis	6	1828,1832,3848,5290,6303,51371	1228901	NA	MI:0463(grid).pubmed:11790773.MI:0004(affinity chromatography technology).2791010	MI:0463(grid).pubmed:11790773.MI:0004(affinity chromatography technology).2791010	1	0.0128098086131879
999	osteosarcoma	2	7157.11	617759	NA	MI:0463(grid).pubmed:12242661.MI:0004(affinity chromatography technology).3633225	MI:0463(grid).pubmed:12242661.MI:0004(affinity chromatography technology).3633225	NA	NA
363	deafness	59	71,182,491,1302,1428,1678,1687,1690,1729,1834,2070,2103,2248,2706,2707,3082,4627,4640,4646,4647,5456,5459,5631,5962,6495,7007,9132,9381,10083,10804,11078,23562,25861,51168,53904,55687,57214,64072,64699,65217,79784,79977,83715,117531,125336,146183,152137,153562,161497,220074,222662,246213,259236,286262,374462,375611,389207,407053,494513	1232912	NA	MI:0471(mint).pubmed:14743216.MI:0007(anti tag coip).5255272	MI:0463(grid).pubmed:12485990.MI:0096(pull down).1981308	6	0.00402651160065786
1350	usher syndrome	9	4647,7399,7401,10083,25861,64072,65217,84059,124590	1223425	NA	MI:0463(grid).pubmed:12485990.MI:0096(pull down).1981308	MI:0463(grid).pubmed:12485990.MI:0096(pull down).1981308	4	3.13923626551056e-08
135	atrial septal defect	13	70,1482,2626,2697,2702,3741,3784,4624,4878,7092,9992,57057,78987	854638	NA	MI:0463(grid).pubmed:12845333.MI:0004(affinity chromatography technology).2971106	MI:0463(grid).pubmed:12845333.MI:0004(affinity chromatography technology).2971106	3	4.59684218447051e-05
931	nephronophthisis	6	4867,27031,27130,84662,261734,284086	650895	NA	MI:0463(grid).pubmed:12872123.MI:0004(affinity chromatography technology).3415582	MI:0463(grid).pubmed:12872123.MI:0004(affinity chromatography technology).3415582	3	2.86302818811693e-07
1131	pyruvate dehydrogenase	4	1737,5160,5162,54704	812899	NA	MI:0463(grid).pubmed:14638692.MI:0096(pull down).3451590	MI:0463(grid).pubmed:14638692.MI:0096(pull down).3451590	4	8.16049387744185e-12
1116	pseudohypoaldosteronism	6	4306,6337,6338,6340,65125,65266	711962	NA	MI:0463(grid).pubmed:14996668.MI:0004(affinity chromatography technology).382851	MI:0463(grid).pubmed:14996668.MI:0004(affinity chromatography technology).382851	3	2.86302818811693e-07
200	bronchiectasis	3	6337,6338,6340	NA	NA	MI:0463(grid).pubmed:14996668.MI:0004(affinity chromatography technology).382851	MI:0463(grid).pubmed:14996668.MI:0004(affinity chromatography technology).382851	3	6.34121508278524e-10
772	liddle syndrome	2	6338.63	NA	NA	MI:0463(grid).pubmed:14996668.MI:0004(affinity chromatography technology).382851	MI:0463(grid).pubmed:14996668.MI:0004(affinity chromatography technology).382851	NA	NA
1260	squamous cell carcinoma	3	355,3621,8795	661911	NA	MI:0463(grid).pubmed:15659383.MI:0401(biochemical).4258047	MI:0463(grid).pubmed:15659383.MI:0401(biochemical).4258047	1	0.00257519071025447
41	lung cancer	17	673,841,1136,1138,1326,1548,1956,2064,2074,3659,3845,4221,4353,5002,5071,5290,5519	678849	NA	MI:0463(grid).pubmed:17307140.MI:0004(affinity chromatography technology).2135848	MI:0463(grid).pubmed:17307140.MI:0004(affinity chromatography technology).2135848	4	6.78424175005902e-06
451	exostoses	2	2131.21	NA	NA	MI:0463(grid).pubmed:17353931.MI:0004(affinity chromatography technology).3748087.MI:0469(intact).pubmed:17353931.MI:0006(anti bait coip).3748087	MI:0463(grid).pubmed:17353931.MI:0004(affinity chromatography technology).3748087.MI:0469(intact).pubmed:17353931.MI:0006(anti bait coip).3748087	NA	NA
1165	rhabdomyosarcoma	4	2308,5002,5077,5081	935384	NA	MI:0463(grid).pubmed:17662948.MI:0004(affinity chromatography technology).2068280	MI:0463(grid).pubmed:17662948.MI:0004(affinity chromatography technology).2068280	0	1
771	li-fraumeni syndrome	3	1029,7157,11200	617759	NA	MI:0463(grid).pubmed:18775696.MI:0004(affinity chromatography technology).746478	MI:0463(grid).pubmed:18775696.MI:0004(affinity chromatography technology).746478	2	2.21305010833035e-06
714	jackson-weiss syndrome	2	2260.23	927888	NA	MI:0463(grid).pubmed:20388777.MI:0004(affinity chromatography technology).3027803	MI:0463(grid).pubmed:20388777.MI:0004(affinity chromatography technology).3027803	NA	NA
1049	pfeiffer syndrome	2	2260.23	927888	NA	MI:0463(grid).pubmed:20388777.MI:0004(affinity chromatography technology).3027803	MI:0463(grid).pubmed:20388777.MI:0004(affinity chromatography technology).3027803	NA	NA
256	cerebrooculofacioskeletal syndrome	4	2067,2068,2073,2074	665170	NA	MI:0463(grid).pubmed:20541997.MI:0004(affinity chromatography technology).480105	MI:0463(grid).pubmed:7663514.MI:0096(pull down).1885413	3	1.26579318431051e-08
1502	hepatitis virus susceptibility	7	1234,3455,3458,3459,3588,5788,282617	625708	NA	MI:0463(grid).pubmed:7673114.MI:0096(pull down).4202157	MI:0463(grid).pubmed:7673114.MI:0096(pull down).4202157	2	0.000153325264947569
1574	tuberculosis	3	3458,3459,114609	739296	NA	MI:0463(grid).pubmed:7673114.MI:0096(pull down).4202157	MI:0463(grid).pubmed:7673114.MI:0096(pull down).4202157	1	0.00257519071025447
903	myasthenic syndrome	8	1103,1134,1140,1144,1145,4593,5913,6329	1038014	NA	MI:0463(grid).pubmed:7695910.MI:0401(biochemical).747879	MI:0463(grid).pubmed:7695910.MI:0401(biochemical).747879	4	1.09719180619627e-08
895	multiple pterygium syndrome	3	1134,1144,1146	NA	NA	MI:0463(grid).pubmed:7695910.MI:0401(biochemical).747879	MI:0463(grid).pubmed:7695910.MI:0401(biochemical).747879	2	2.21305010833035e-06
829	medullary thyroid carcinoma	2	4914.6	886989	NA	MI:0463(grid).pubmed:8183561.MI:0004(affinity chromatography technology).1871880	MI:0463(grid).pubmed:8183561.MI:0004(affinity chromatography technology).1871880	NA	NA
1500	hiv	9	1234,3107,3586,6347,6349,6352,6356,30835,729230	754776	NA	MI:0463(grid).pubmed:8642344.MI:0096(pull down).13511321	MI:0463(grid).pubmed:8642344.MI:0096(pull down).13511321	9	2.35036406619371e-20
424	endometrial carcinoma	5	999,2956,4437,5728,27030	1210775	NA	MI:0463(grid).pubmed:17148452.MI:0004(affinity chromatography technology).5175554	MI:0463(grid).pubmed:8942985.MI:0096(pull down).813561.MI:0463(grid).pubmed:10029069.MI:0096(pull down).813561.MI:0463(grid).pubmed:9774676.MI:0096(pull down).813561.MI:0469(intact).pubmed:9774676.MI:0096(pull down).813561	1	0.00855820918663897
964	obesity	24	154,155,181,1646,3952,3953,4159,4160,4915,5122,5167,5443,5468,5697,6492,7350,7351,7352,8431,9607,9672,11254,51738,133522	656295	NA	MI:0463(grid).pubmed:9058374.MI:0096(pull down).997677	MI:0463(grid).pubmed:9058374.MI:0096(pull down).997677	8	1.82336808693434e-10
959	noonan-like/multiple giant cell lesion syndrome	2	5781.67	968069	NA	MI:0463(grid).pubmed:9344843.MI:0004(affinity chromatography technology).5369795	MI:0463(grid).pubmed:9344843.MI:0004(affinity chromatography technology).5369795	NA	NA
271	chondrodysplasia	6	415,658,5745,8200,8443,10682	705481	NA	MI:0463(grid).pubmed:9525338.MI:0096(pull down).248458	MI:0463(grid).pubmed:9525338.MI:0096(pull down).248458	1	0.0128098086131879
190	brachydactyly	7	658,3239,3549,4920,5744,8200,9241	751285	NA	MI:0463(grid).pubmed:9525338.MI:0096(pull down).248458	MI:0463(grid).pubmed:9525338.MI:0096(pull down).248458	1	0.017887668607387
1368	waardenburg syndrome	7	1908,1910,4286,5077,6591,6663,7299	1209579	NA	MI:0469(intact).pubmed:11029584.MI:0096(pull down).3534919	MI:0469(intact).pubmed:11029584.MI:0096(pull down).1078558	2	0.000153325264947569
687	ichthyosis	13	412,2312,3848,3849,3858,6768,7051,9076,10999,26154,51360,126410,348938	1212687	NA	MI:0469(intact).pubmed:17373842.MI:0006(anti bait coip).1386965	MI:0469(intact).pubmed:17373842.MI:0006(anti bait coip).1386965	0	1
512	gastric cancer	11	324,843,999,1316,2064,2263,3553,3557,3659,4595,5290	618433	NA	MI:0463(grid).pubmed:11712088.MI:0004(affinity chromatography technology).4717503	MI:0469(intact).pubmed:19411071.MI:0006(anti bait coip).3231405	1	0.0461727783088379
1233	sitosterolemia	2	64240.6	NA	NA	MI:0471(mint).pubmed:16870176.MI:0007(anti tag coip).3242301	MI:0471(mint).pubmed:16870176.MI:0007(anti tag coip).3242301	NA	NA
764	leukemia	45	0,25,405,472,581,596,613,861,865,1050,1436,1728,2120,2322,2623,3233,3659,3717,3815,3845,4026,4602,4683,4763,4869,4926,5159,5371,5781,6777,6886,6887,7704,8021,8028,8301,8833,10320,10962,23092,23305,23365,26040,26511,54904	631444	NA	MI:0471(mint).pubmed:17431401.MI:0007(anti tag coip).886751	MI:0471(mint).pubmed:17431401.MI:0007(anti tag coip).886751	29	3.06731078742483e-34
12	46xy gonadal dysgenesis	4	2516,6736,50846,84733	627303	NA	MI:0463(grid).pubmed:19636380.MI:0004(affinity chromatography technology).3939116	NA	0	1
44	adenoma	3	324,4595,5324	618433	NA	MI:0463(grid).pubmed:19615732.MI:0004(affinity chromatography technology).910608	NA	0	1
51	adrenal hyperplasia	6	190,1583,1584,1589,5447,6770	1211073	NA	MI:0463(grid).pubmed:12771131.MI:0004(affinity chromatography technology).4185713	NA	0	1
62	aicardi-goutieres syndrome	5	10535,11277,25939,79621,84153	NA	NA	MI:0469(intact).pubmed:17353931.MI:0006(anti bait coip).4761161	NA	0	1
86	amelogenesis imperfecta	7	265,1747,9313,9622,10117,256764,286077	864894	NA	NA	NA	0	1
95	anemia	11	22,212,2623,4891,6005,6710,10483,51218,51251,54977,146059	637083	NA	MI:0463(grid).pubmed:17353931.MI:0004(affinity chromatography technology).2047592	NA	0	1
108	aortic aneurysm	3	59,2200,4629	1221621	NA	MI:0463(grid).pubmed:19596235.MI:0004(affinity chromatography technology).2255265	NA	0	1
129	asthma	18	154,240,1116,3176,3593,3596,4589,5729,5732,6356,7124,7356,7941,11213,30009,51131,117156,387129	656295	NA	MI:0463(grid).pubmed:14743216.MI:0004(affinity chromatography technology).1020765	NA	0	1
133	atopy	6	2206,3566,6403,7941,11005,26762	888094	NA	MI:0463(grid).pubmed:14568956.MI:0004(affinity chromatography technology).4979240	NA	0	1
155	bartter syndrome	5	1187,1188,3758,6557,7809	NA	NA	MI:0463(grid).pubmed:14604981.MI:0096(pull down).3132675	NA	0	1
179	bleeding disorder	3	5023,6915,64805	1125860	NA	MI:0463(grid).pubmed:12193606.MI:0004(affinity chromatography technology).1806051	NA	0	1
247	cerebellar ataxia	3	767,773,1356	743349	NA	MI:0463(grid).pubmed:19336002.MI:0004(affinity chromatography technology).2303396	NA	0	1
254	cerebral palsy	3	2571,9179,23189	957588	NA	MI:0463(grid).pubmed:10436028.MI:0004(affinity chromatography technology).2877211	NA	0	1
267	diarrhea	4	1811,4072,10653,50674	1207206	NA	MI:0471(mint).pubmed:12369822.MI:0096(pull down).1281863	NA	0	1
268	cholestasis	4	5205,5244,8647,80270	NA	NA	NA	NA	0	1
281	ciliary dyskinesia	9	1767,8701,27019,51314,55172,64446,123872,221421,345895	NA	NA	MI:0469(intact).pubmed:17353931.MI:0006(anti bait coip).3004319	NA	0	1
285	cleft lip/palate	4	4524,4548,5818,50945	1118517	NA	MI:0463(grid).pubmed:17353931.MI:0004(affinity chromatography technology).9148596	NA	0	1
291	coenzyme q10	6	23590,27235,54840,56997,57017,57107	756767	NA	MI:0463(grid).pubmed:19759913.MI:0004(affinity chromatography technology).2605679	NA	0	1
306	combined oxidative phosphorylation	6	7284,9131,10102,51021,56945,85476	1212410	NA	MI:0469(intact).pubmed:17353931.MI:0006(anti bait coip).16817590	NA	0	1
317	convulsions	5	2566,6323,6326,6335,84059	735459	NA	MI:0463(grid).pubmed:9412493.MI:0004(affinity chromatography technology).5176374	NA	0	1
321	corneal dystrophy	9	1296,1634,4070,6935,7045,29914,30813,83959,200576	1060236	NA	MI:0463(grid).pubmed:17546044.MI:0004(affinity chromatography technology).1428760	NA	0	1
340	craniosynostosis	3	2263,4488,7291	1065458	NA	MI:0463(grid).pubmed:12145306.MI:0004(affinity chromatography technology).5231284	NA	0	1
349	cutis laxa	6	2006,5831,8425,10516,23545,30008	1095183	NA	MI:0463(grid).pubmed:18276110.MI:0004(affinity chromatography technology).2033762	NA	0	1
408	dystonia	13	60,478,1813,1816,1861,2643,6513,6697,6872,8398,8575,8910,55145	1221434	NA	MI:0471(mint).pubmed:15161933.MI:0096(pull down).746078	NA	0	1
411	ectopia	3	2200,5080,54507	1232651	NA	MI:0463(grid).pubmed:20308539.MI:0004(affinity chromatography technology).2791218	NA	0	1
421	encephalopathy	5	1352,4204,5274,5903,80704	635989	NA	MI:0463(grid).pubmed:17353931.MI:0004(affinity chromatography technology).4600608	NA	0	1
446	esophageal cancer	4	6049,7048,11178,51741	618400	NA	MI:0463(grid).pubmed:16055720.MI:0004(affinity chromatography technology).5049941	NA	0	1
473	fibrosis of extraocular muscles	3	401,10381,55605	1052432	NA	MI:0463(grid).pubmed:16196087.MI:0004(affinity chromatography technology).2068280	NA	0	1
526	glaucoma	7	1545,4053,4653,4909,4976,10133,134430	640939	NA	MI:0463(grid).pubmed:17353931.MI:0004(affinity chromatography technology).843989	NA	0	1
527	glioblastoma	3	675,2064,5468	617680	NA	MI:0463(grid).pubmed:17952062.MI:0004(affinity chromatography technology).3885227.MI:0463(grid).pubmed:17952062.MI:0401(biochemical).3885227	NA	0	1
531	glomerulosclerosis	3	81,7225,23607	635675	NA	MI:0463(grid).pubmed:16196087.MI:0004(affinity chromatography technology).2068280	NA	0	1
552	growth hormone	3	2688,2692,8820	798778	NA	MI:0463(grid).pubmed:17353931.MI:0004(affinity chromatography technology).158012	NA	0	1
585	hemophagocytic lymphohistiocytosis	4	5551,6813,8676,201294	957164	NA	MI:0463(grid).pubmed:16189514.MI:0004(affinity chromatography technology).907267	NA	0	1
608	homocystinuria	3	875,4524,27249	NA	NA	MI:0463(grid).pubmed:16196087.MI:0004(affinity chromatography technology).2068280	NA	0	1
625	hypercholanemia	3	570,2052,9414	666681	NA	MI:0463(grid).pubmed:17353931.MI:0004(affinity chromatography technology).3909139	NA	0	1
642	hyperparathyroidism	3	846,4221,79577	625977	NA	MI:0463(grid).pubmed:17353931.MI:0004(affinity chromatography technology).3247316	NA	0	1
672	hypophosphatemic rickets	5	1184,1758,5167,8074,142680	682939	NA	MI:0463(grid).pubmed:20562859.MI:0004(affinity chromatography technology).3502869	NA	0	1
678	hypothyroidism	4	1482,1493,7253,7849	1225709	NA	MI:0463(grid).pubmed:9712716.MI:0004(affinity chromatography technology).3522491	NA	0	1
679	hypotrichosis	7	1001,1041,1825,10161,55806,147409,200879	1022603	NA	MI:0463(grid).pubmed:12707304.MI:0004(affinity chromatography technology).5185472	NA	0	1
701	insulin resistance	3	5468,5506,5770	703736	NA	MI:0463(grid).pubmed:17952062.MI:0004(affinity chromatography technology).3885227.MI:0463(grid).pubmed:17952062.MI:0401(biochemical).3885227	NA	0	1
719	joubert syndrome	10	4867,8481,23322,51259,54806,56623,57545,80184,91147,200894	857427	NA	MI:0463(grid).pubmed:12872123.MI:0004(affinity chromatography technology).3415582	NA	0	1
722	kallmann syndrome	6	2253,2260,3730,55636,60675,128674	927888	NA	MI:0463(grid).pubmed:17952062.MI:0004(affinity chromatography technology).3885227.MI:0463(grid).pubmed:17952062.MI:0401(biochemical).3885227	NA	0	1
754	leber congenital amaurosis	13	1406,3000,3614,6121,9227,23418,23746,55812,57096,80184,145226,167691,343035	774319	NA	MI:0463(grid).pubmed:17353931.MI:0004(affinity chromatography technology).2423255	NA	0	1
763	lethal congenital contractural syndrome	3	2065,2733,23396	655415	NA	MI:0463(grid).pubmed:14576349.MI:0004(affinity chromatography technology).879772	NA	0	1
766	leukodystrophy	5	3329,4001,57165,79152,84668	1128498	NA	MI:0463(grid).pubmed:16196087.MI:0004(affinity chromatography technology).2068280	NA	0	1
802	macrothrombocytopenia	3	2623,4627,81027	637083	NA	MI:0463(grid).pubmed:17353931.MI:0004(affinity chromatography technology).5162718	NA	0	1
803	macular dystrophy	5	4166,5961,6785,7439,8842	NA	NA	NA	NA	0	1
830	medulloblastoma	3	675,8643,51684	617680	NA	MI:0463(grid).pubmed:16189514.MI:0004(affinity chromatography technology).1975270.MI:0469(intact).pubmed:16189514.MI:0096(pull down).1975270	NA	0	1
840	meningioma	4	4330,4771,5155,5728	702784	NA	MI:0463(grid).pubmed:19615732.MI:0004(affinity chromatography technology).629215	NA	0	1
859	microcephaly	7	4613,6491,55755,55835,60386,79648,259266	654725	NA	MI:0463(grid).pubmed:20308539.MI:0004(affinity chromatography technology).2791218	NA	0	1
861	microphthalmia	13	652,1413,3052,4990,5015,6469,6657,30062,54880,64220,83552,338917,392255	649388	NA	MI:0463(grid).pubmed:11069920.MI:0096(pull down).1975704	NA	0	1
864	migraine	5	477,1909,2099,6323,7124	1221434	NA	MI:0463(grid).pubmed:14743216.MI:0004(affinity chromatography technology).1020765	NA	0	1
869	mitochondrial dna depletion syndrome	6	1716,4358,7084,8803,50484,56652	625978	NA	MI:0463(grid).pubmed:19615732.MI:0004(affinity chromatography technology).3595761	NA	0	1
887	mucopolysaccharidosis	6	2588,2799,2990,3373,3423,3425	1232651	NA	NA	NA	0	1
893	multiple endocrine neoplasia	3	1027,4221,5979	620178.892607	NA	MI:0463(grid).pubmed:17353931.MI:0004(affinity chromatography technology).3247316	NA	0	1
905	myelodysplastic syndrome	3	2122,3659,23305	852540	NA	MI:0463(grid).pubmed:20947504.MI:0004(affinity chromatography technology).4236867	NA	0	1
910	myoclonic epilepsy	3	2566,3785,114327	735459	NA	MI:0463(grid).pubmed:12890507.MI:0004(affinity chromatography technology).1441929	NA	0	1
928	nemaline myopathy	5	1073,4703,7138,7169,7170	1232912	NA	MI:0469(intact).pubmed:17353931.MI:0006(anti bait coip).16817590	NA	0	1
935	neural tube defects	5	4524,4548,4552,6862,81839	1118517	NA	MI:0463(grid).pubmed:17353931.MI:0004(affinity chromatography technology).9148596	NA	0	1
936	neuroblastoma	4	238,4830,8929,23095	684239	NA	MI:0463(grid).pubmed:19615732.MI:0004(affinity chromatography technology).1847038	NA	0	1
937	neurodegeneration	4	2348,2512,8398,80025	1131240	NA	MI:0463(grid).pubmed:17353931.MI:0004(affinity chromatography technology).448835	NA	0	1
945	neutropenia	6	1991,2214,2672,7454,10456,92579	628217	NA	MI:0463(grid).pubmed:16055720.MI:0004(affinity chromatography technology).463371	NA	0	1
949	nevus	4	2261,3858,3868,5290	1095183	NA	MI:0463(grid).pubmed:11577104.MI:0004(affinity chromatography technology).4327650	NA	0	1
951	niemann-pick disease	3	4864,6609,10577	1213417	NA	MI:0463(grid).pubmed:16757520.MI:0004(affinity chromatography technology).5356388	NA	0	1
966	ocular albinism	3	4157,4935,51151	NA	NA	MI:0463(grid).pubmed:10471510.MI:0004(affinity chromatography technology).5324872.MI:0463(grid).pubmed:10471510.MI:0096(pull down).5324872	NA	0	1
985	orofacial cleft	6	652,3664,4487,5818,7341,8626	626532	NA	MI:0463(grid).pubmed:17353931.MI:0004(affinity chromatography technology).4600608	NA	0	1
1013	paget disease	3	4982,8792,8878	620574	NA	MI:0463(grid).pubmed:19615732.MI:0004(affinity chromatography technology).489608	NA	0	1
1046	peters anomaly	3	1545,5080,5308	756168	NA	MI:0463(grid).pubmed:17353931.MI:0004(affinity chromatography technology).843989	NA	0	1
1086	polymicrogyria	3	9289,51807,347733	732732	NA	MI:0463(grid).pubmed:17643375.MI:0004(affinity chromatography technology).4524269	NA	0	1
1097	premature ovarian failure	7	668,1730,2516,9210,79983,135935,344018	1210662	NA	MI:0463(grid).pubmed:16055720.MI:0004(affinity chromatography technology).482626	NA	0	1
1123	pulmonary hypertension	3	659,1373,4093	686294.829749.902546	NA	MI:0463(grid).pubmed:20000738.MI:0004(affinity chromatography technology).4577390	NA	0	1
1147	renal tubular acidosis	4	525,6521,8671,50617	NA	NA	MI:0463(grid).pubmed:12651853.MI:0096(pull down).382851	NA	0	1
1220	short qt syndrome	3	3757,3759,3784	974175	NA	MI:0463(grid).pubmed:14743216.MI:0004(affinity chromatography technology).2981808	NA	0	1
1222	short stature	3	2690,2693,6473	883973.1100021	NA	MI:0463(grid).pubmed:10585430.MI:0004(affinity chromatography technology).1240138	NA	0	1
1249	spastic paraplegia	17	3329,3798,5354,6683,6687,9197,9420,9897,10908,23503,51062,57165,57679,65055,80208,118813,123606	1208882.1216102.1229739.1234202	NA	MI:0463(grid).pubmed:16196087.MI:0004(affinity chromatography technology).2068280	NA	0	1
1253	spinal muscular atrophy	7	367,538,6606,6607,7317,9217,57449	622071	NA	MI:0463(grid).pubmed:17353931.MI:0004(affinity chromatography technology).1562406	NA	0	1
1296	tetralogy of fallot	4	182,1482,2657,23414	NA	NA	MI:0463(grid).pubmed:12845333.MI:0004(affinity chromatography technology).2971106	NA	0	1
1301	thrombocytopenia	5	2623,4352,7454,54205,84930	628217	NA	MI:0463(grid).pubmed:16055720.MI:0004(affinity chromatography technology).463371	NA	0	1
1308	thyroid dyshormonogenesis	5	6528,7038,7173,389434,405753	939107	NA	NA	NA	0	1
1343	tyrosinemia	3	2184,3242,6898	NA	NA	MI:0463(grid).pubmed:12588988.MI:0004(affinity chromatography technology).4000348	NA	0	1
1359	ventricular tachycardia	3	845,2771,6262	625998	NA	MI:0463(grid).pubmed:16189514.MI:0004(affinity chromatography technology).4475099	NA	0	1
1382	wilms tumor	5	675,2719,7490,11281,283120	617680	NA	MI:0463(grid).pubmed:17148452.MI:0004(affinity chromatography technology).4416613	NA	0	1
1439	malaria	12	948,1378,2213,2532,2993,2995,3383,4843,6521,7124,114609,259197	668424	NA	MI:0463(grid).pubmed:14743216.MI:0004(affinity chromatography technology).1020765	NA	0	1
1454	aids	5	0,3458,3566,3811,6387	888094	NA	MI:0463(grid).pubmed:11714803.MI:0096(pull down).261522	NA	0	1
1465	attention deficit-hyperactivity disorder	3	1815,1816,121278	NA	NA	MI:0463(grid).pubmed:12623966.MI:0004(affinity chromatography technology).3846259	NA	0	1
1484	crohn disease	3	3569,64127,149233	664708	NA	MI:0463(grid).pubmed:11472070.MI:0004(affinity chromatography technology).966137	NA	0	1
1533	microvascular complications of diabetes	7	1636,2056,3077,3557,5444,6648,7422	795352	NA	MI:0463(grid).pubmed:17353931.MI:0004(affinity chromatography technology).4424310	NA	0	1
1534	multiple sclerosis	3	3119,3123,100133941	840843	NA	MI:0463(grid).pubmed:8753773.MI:0004(affinity chromatography technology).5298528	NA	0	1
1537	nicotine	4	1137,1548,6531,9568	944291	NA	MI:0463(grid).pubmed:16885233.MI:0004(affinity chromatography technology).3091096	NA	0	1
1540	obsessive-compulsive disorder	3	627,3356,6532	NA	NA	MI:0471(mint).pubmed:11150294.MI:0096(pull down).3653750	NA	0	1
1550	psoriasis	6	3107,4049,63869,64127,149233,503613	664708	NA	MI:0463(grid).pubmed:16196087.MI:0004(affinity chromatography technology).2068280	NA	0	1
1555	rheumatoid arthritis	11	3123,3569,3586,4261,4282,4795,6583,6775,23569,26191,51744	710080	NA	MI:0463(grid).pubmed:17353931.MI:0004(affinity chromatography technology).1734115	NA	0	1
1557	schizophrenia	10	1116,1312,1814,3356,4524,5625,6854,27185,55366,65078	831860	NA	MI:0463(grid).pubmed:12812986.MI:0004(affinity chromatography technology).5309392	NA	0	1
1566	stroke	3	241,2153,5144	832046	NA	MI:0463(grid).pubmed:20811636.MI:0004(affinity chromatography technology).2155475	NA	0	1
1569	systemic lupus erythematosus	12	356,1380,1773,2213,3663,3684,5133,6775,7100,11277,26191,55024	755749	NA	MI:0471(mint).pubmed:9148918.MI:0004(affinity chrom).2374240	NA	0	1
263	charcot-marie-tooth disease	26	1785,1959,2617,2705,3236,3315,4000,4359,4747,5376,5631,7879,8565,8898,9516,9896,9927,10397,23095,26353,54332,57716,79628,81846,81857,121512	1227451	NA	MI:0463(grid).pubmed:16196087.MI:0004(affinity chromatography technology).2068280	NA	4	0.000199571340402792
996	osteopetrosis	8	760,1186,4041,8600,8792,9842,10312,28962	682105	NA	MI:0463(grid).pubmed:19615732.MI:0004(affinity chromatography technology).16832553	NA	2	0.000274882628116097
1143	renal cell carcinoma	9	4233,4968,5546,6927,6928,7030,7428,11236,201163	623385	NA	MI:0463(grid).pubmed:17353931.MI:0004(affinity chromatography technology).1881339	NA	2	0.000456047167839624
843	mental retardation	52	186,546,1013,1741,2182,2245,2334,2664,2892,2898,3028,4204,4983,5063,5832,6197,6611,6658,6855,7102,7319,7592,7991,8242,8450,8492,8831,8905,9459,10075,10159,10479,11141,23133,24140,51114,51185,54862,55777,57502,57609,65109,81704,83696,84061,84623,116442,158866,170302,254065,347344,641339	754825	NA	MI:0469(intact).pubmed:17353931.MI:0006(anti bait coip).3157383	NA	6	0.00114702731007084
649	hypertension	12	118,183,185,1577,1889,2784,3291,3779,4306,4846,5740,56729	634134	NA	MI:0463(grid).pubmed:9211925.MI:0004(affinity chromatography technology).2271250	NA	2	0.00152636417579657
943	neuropathy	13	1639,1959,2617,3315,4359,4803,5376,10558,22948,26353,26580,54463,65125	1210775	NA	MI:0463(grid).pubmed:17353931.MI:0004(affinity chromatography technology).4425759	NA	2	0.0021223420727401
96	angelman syndrome	3	4204,6792,7337	622204	NA	MI:0463(grid).pubmed:20811636.MI:0004(affinity chromatography technology).475613	NA	1	0.00257519071025447
308	complement factor	3	1675,3075,3426	1208882.1216102.1229739.1234202	NA	MI:0463(grid).pubmed:11367533.MI:0096(pull down).677627	NA	1	0.00257519071025447
378	diabetes insipidus	3	359,551,554	909118	NA	MI:0463(grid).pubmed:10858434.MI:0004(affinity chromatography technology).16822233	NA	1	0.00257519071025447
504	gm	3	2720,2760,3073	1230971	NA	MI:0463(grid).pubmed:20000738.MI:0004(affinity chromatography technology).4577390	NA	1	0.00257519071025447
576	hemangioma	3	2324,3791,84168	657110	NA	MI:0463(grid).pubmed:10319320.MI:0004(affinity chromatography technology).3242633	NA	1	0.00257519071025447
886	mucolipidosis	3	57192,79158,84572	NA	NA	NA	NA	1	0.00257519071025447
1510	iga nephropathy	3	5284,6401,6402	631072.1216181	NA	MI:0463(grid).pubmed:17353931.MI:0004(affinity chromatography technology).2613246	NA	1	0.00257519071025447
90	amyotrophic lateral sclerosis	14	283,1639,2521,4744,5630,6647,9217,9896,11315,23064,23435,25978,54822,57679	979589	NA	MI:0463(grid).pubmed:20720006.MI:0004(affinity chromatography technology).2707431	NA	2	0.00287275437279456
1109	prostate cancer	14	367,463,675,1316,2048,4477,4481,4601,5728,6041,8379,11200,23301,60528	617680	NA	MI:0463(grid).pubmed:17525332.MI:0004(affinity chromatography technology).2841951	NA	2	0.00287275437279456
364	dejerine-sottas disease	4	1959,4359,5376,57716	NA	NA	MI:0463(grid).pubmed:11430802.MI:0004(affinity chromatography technology).9441697	NA	1	0.00514374987147304
438	episodic ataxia	4	773,785,3736,6507	796530	NA	MI:0463(grid).pubmed:14592966.MI:0004(affinity chromatography technology).4364879	NA	1	0.00514374987147304
443	erythrocytosis	4	2034,2057,3040,54583	743349	NA	MI:0463(grid).pubmed:14556007.MI:0004(affinity chromatography technology).1379409	NA	1	0.00514374987147304
612	huntington disease	4	3064,5621,6908,57338	618851	NA	MI:0463(grid).pubmed:11564863.MI:0004(affinity chromatography technology).919064	NA	1	0.00514374987147304
798	mody	4	2645,3172,3651,6927	648111	NA	MI:0463(grid).pubmed:17353931.MI:0004(affinity chromatography technology).2946713.MI:0469(intact).pubmed:17353931.MI:0006(anti bait coip).2946713	NA	1	0.00514374987147304
930	nephrolithiasis	4	1184,6569,9368,22891	734809	NA	MI:0463(grid).pubmed:19615732.MI:0004(affinity chromatography technology).5141707	NA	1	0.00514374987147304
1021	paraganglioma	4	6390,6391,6392,54949	NA	NA	MI:0463(grid).pubmed:16196087.MI:0004(affinity chromatography technology).2068280	NA	1	0.00514374987147304
1148	renal tubular dysgenesis	4	183,185,1636,5972	909118	NA	MI:0463(grid).pubmed:9211925.MI:0004(affinity chromatography technology).2271250	NA	1	0.00514374987147304
1213	senior-loken syndrome	4	4867,9657,80184,261734	1217680	NA	MI:0463(grid).pubmed:12872123.MI:0004(affinity chromatography technology).3415582	NA	1	0.00514374987147304
1318	tooth agenesis	4	1896,4054,4487,5083	NA	NA	MI:0463(grid).pubmed:17973255.MI:0004(affinity chromatography technology).2303396	NA	1	0.00514374987147304
78	thalassemia	6	546,3039,3040,3043,3045,387281	737299	NA	MI:0463(grid).pubmed:17353931.MI:0004(affinity chromatography technology).3004319	NA	1	0.00855820918663897
124	arthrogryposis	5	2733,4621,7136,7140,7169	711366	NA	MI:0469(intact).pubmed:17353931.MI:0006(anti bait coip).5162718	NA	1	0.00855820918663897
666	hypomagnesemia	5	486,1950,10686,140803,149461	NA	NA	MI:0463(grid).pubmed:11796824.MI:0096(pull down).178408	NA	1	0.00855820918663897
698	inflammatory bowel disease	5	3587,3588,3663,5243,55054	716681	NA	MI:0463(grid).pubmed:17353931.MI:0004(affinity chromatography technology).4461253	NA	1	0.00855820918663897
827	meckel syndrome	5	23322,54903,57545,80184,91147	857427	NA	NA	NA	1	0.00855820918663897
1018	pancreatitis	5	1080,5644,5645,6690,11330	734809	NA	MI:0463(grid).pubmed:10075921.MI:0004(affinity chromatography technology).2450911	NA	1	0.00855820918663897
1100	progressive external ophthalmoplegia	5	291,5428,11232,50484,56652	625978	NA	MI:0463(grid).pubmed:20562859.MI:0004(affinity chromatography technology).3502869	NA	1	0.00855820918663897
1370	walker-warburg syndrome	5	2218,9215,10585,29954,79147	NA	NA	NA	NA	1	0.00855820918663897
912	myopathy	20	58,274,859,1272,1376,1410,1674,1785,2273,2318,2671,4618,4625,7273,8291,9499,9531,9782,11155,23479	678417	NA	MI:0463(grid).pubmed:16196087.MI:0004(affinity chromatography technology).2068280	NA	2	0.0119081184764201
632	hyperinsulinemic hypoglycemia	6	2645,3033,3643,3767,6566,6833	657958	NA	MI:0469(intact).pubmed:17353931.MI:0006(anti bait coip).2981808	NA	1	0.0128098086131879
854	methylmalonic aciduria	6	4594,25974,27249,55788,166785,326625	NA	NA	NA	NA	1	0.0128098086131879
1424	high density lipoprotein cholesterol level qtl	6	1071,1906,3990,4023,5360,8876	751285	NA	MI:0463(grid).pubmed:19596235.MI:0004(affinity chromatography technology).1859715	NA	1	0.0128098086131879
1254	spinocerebellar ataxia	22	773,2259,3708,3748,5428,5521,5582,6310,6311,6314,6315,6712,6908,23345,25814,55775,56652,56997,146057,146227,338435,724066	1235560	NA	MI:0463(grid).pubmed:15932940.MI:0004(affinity chromatography technology).4724590	NA	2	0.0172155174205062
664	hypogonadotropic hypogonadism	7	2260,2798,6866,6870,26012,55636,84634	927888	NA	MI:0463(grid).pubmed:17952062.MI:0004(affinity chromatography technology).3885227.MI:0463(grid).pubmed:17952062.MI:0401(biochemical).3885227	NA	1	0.017887668607387
775	lipodystrophy	7	857,4000,5468,10555,26580,84823,284119	1232521	NA	MI:0463(grid).pubmed:19759913.MI:0004(affinity chromatography technology).2605679	NA	1	0.017887668607387
204	brugada syndrome	8	775,783,6324,6331,10008,10021,23171,55800	618704	NA	MI:0463(grid).pubmed:9412493.MI:0004(affinity chromatography technology).5176374	NA	1	0.0237788365097577
583	hemolytic anemia	8	203,669,2539,2729,2821,2937,3098,7167	953800	NA	MI:0463(grid).pubmed:16196087.MI:0004(affinity chromatography technology).2068280	NA	1	0.0237788365097577
952	night blindness	8	778,2779,2916,4308,5158,6010,57010,60506	887102	NA	NA	NA	1	0.0237788365097577
139	autism	9	2020,2739,4204,4233,9378,26047,54413,57502,85358	630439	NA	MI:0463(grid).pubmed:8576240.MI:0096(pull down).2784563	NA	1	0.0304683415929056
789	lymphoma	10	331,472,606,4068,5551,5910,8379,8438,8915,25788	625978	NA	MI:0463(grid).pubmed:17353931.MI:0004(affinity chromatography technology).1706876	NA	1	0.037939258444358
1237	skin/hair/eye pigmentation	10	434,4157,4254,4948,7299,8924,51151,123041,219931,283652	967788	NA	MI:0463(grid).pubmed:17353931.MI:0004(affinity chromatography technology).1952848.MI:0469(intact).pubmed:17353931.MI:0006(anti bait coip).1952848	NA	1	0.037939258444358
1307	thyroid carcinoma	12	3265,4893,5108,5573,5728,7253,8031,8805,9562,9950,51079,51592	1048299	NA	MI:0463(grid).pubmed:16196087.MI:0004(affinity chromatography technology).2068280	NA	1	0.0551482879691757
1483	coronary artery disease	12	19,948,1524,3667,4040,4205,4314,4846,5444,5445,6347,9365	634134	NA	MI:0463(grid).pubmed:17353931.MI:0004(affinity chromatography technology).1103259	NA	1	0.0551482879691757
181	blood group	29	28,43,358,360,420,682,960,977,1378,1604,2525,2532,2651,2993,2994,2995,3386,3792,4059,6006,6521,6563,7499,8482,8706,10661,53947,114625,124872	1232651	NA	MI:0469(intact).pubmed:17353931.MI:0006(anti bait coip).5366118	NA	1	0.294578078389063
156	basal cell carcinoma	4	5727,5921,6608,8643	665485	NA	MI:0463(grid).pubmed:11350068.MI:0004(affinity chromatography technology).2961203	NA	2	1.10462514003401e-05
644	hyperphenylalaninemia	4	5053,5092,5805,5860	716318.954213	NA	MI:0463(grid).pubmed:17353931.MI:0004(affinity chromatography technology).4133962	NA	2	1.10462514003401e-05
850	methemoglobinemia	4	1528,1727,3039,3043	743349	NA	MI:0463(grid).pubmed:16196087.MI:0004(affinity chromatography technology).2068280	NA	2	1.10462514003401e-05
1081	polycystic kidney	4	5310,5311,5314,8132	802602	NA	MI:0463(grid).pubmed:15284290.MI:0004(affinity chromatography technology).14007381	NA	2	1.10462514003401e-05
543	glycogen storage disease	19	178,226,2027,2538,2542,2548,2632,2997,2998,3920,3939,5213,5224,5236,5256,5261,5836,10786,51422	1214591	NA	MI:0463(grid).pubmed:16196087.MI:0004(affinity chromatography technology).2068280	NA	6	1.13168229733281e-08
538	glutaricaciduria	4	2108,2109,2110,2639	1210775	NA	MI:0469(intact).pubmed:17353931.MI:0006(anti bait coip).3062679	NA	3	1.26579318431051e-08
1092	porphyria	6	210,3077,3145,5498,7389,7390	1142072	NA	MI:0463(grid).pubmed:11027676.MI:0096(pull down).4277186	NA	5	1.3954482196793e-12
1153	retinitis pigmentosa	43	24,762,1258,1259,1406,2979,3420,3614,4901,5145,5158,5961,5995,6010,6017,6094,6100,6101,6102,6103,6121,6295,7287,7399,7439,8842,9129,9227,10002,10210,10461,10594,23020,23418,23746,25794,26121,55812,55975,64218,346007,375298,768206	785647	NA	MI:0463(grid).pubmed:19615732.MI:0004(affinity chromatography technology).1087805	NA	8	1.59678988502445e-06
1300	thrombocythemia	3	3717,4352,7066	635212	NA	MI:0463(grid).pubmed:14968112.MI:0004(affinity chromatography technology).1136337	NA	2	2.21305010833035e-06
581	hemochromatosis	5	3077,7036,30061,57817,148738	1142072	NA	MI:0469(intact).pubmed:20817278.MI:0006(anti bait coip).229628	NA	2	3.30629288492127e-05
628	hyperekplexia	5	2741,2743,9152,10243,23229	651276	NA	MI:0463(grid).pubmed:19615732.MI:0004(affinity chromatography technology).3581705	NA	2	3.30629288492127e-05
780	lissencephaly	5	1641,5048,5649,7846,170302	1217680	NA	MI:0463(grid).pubmed:19615732.MI:0004(affinity chromatography technology).16655346	NA	2	3.30629288492127e-05
305	immunodeficiency	12	916,917,919,958,959,974,3561,4860,7374,8517,28956,57379	982511	NA	MI:0469(intact).pubmed:20890284.MI:0006(anti bait coip).928381	NA	4	3.76264124428558e-07
626	hypercholesterolemia	9	336,338,2053,2690,3700,3949,10842,26119,255738	883973.1100021	NA	MI:0463(grid).pubmed:12221107.MI:0096(pull down).1620368	NA	3	4.43240736694883e-06
310	retinal dystrophy	22	24,778,1406,2978,3000,4901,5146,5149,6103,8754,8842,9094,9227,22999,23746,57096,64218,83394,84839,93589,114902,169522	907805	NA	MI:0463(grid).pubmed:17353931.MI:0004(affinity chromatography technology).3052670	NA	4	5.38969447353861e-05
542	glycine encephalopathy	3	275,2653,2731	1234259	NA	MI:0463(grid).pubmed:19615732.MI:0004(affinity chromatography technology).24031	NA	3	6.34121508278524e-10
1536	myocardial infarction	13	348,1636,2099,2155,2729,2730,3957,4049,4973,7056,7292,7804,440823	1208882.1216102.1229739.1234202	NA	MI:0463(grid).pubmed:19615732.MI:0004(affinity chromatography technology).2499314	NA	4	7.38582667530648e-07
379	diabetes mellitus	44	208,640,1056,1234,1493,2642,2645,2820,3172,3559,3569,3630,3643,3651,3667,3767,3990,4153,4760,4938,5078,5167,5468,6514,6517,6833,6927,6928,6934,7466,8462,8660,9479,10644,11132,26191,50943,54901,56729,169026,169792,256297,346171,387082	721539	NA	MI:0463(grid).pubmed:14968112.MI:0004(affinity chromatography technology).1136337	NA	12	7.71559410027884e-11
10	3-methylglutaconic aciduria	3	549,80207,131118	NA	NA	MI:0463(grid).pubmed:20053669.MI:0004(affinity chromatography technology).1506982	NA	NA	NA
28	achondrogenesis	2	1836.93	1212480	NA	MI:0469(intact).pubmed:17353931.MI:0006(anti bait coip).1469573	NA	NA	NA
31	achromatopsia	3	1261,2780,54714	1223631	NA	NA	NA	NA	NA
37	acromesomelic dysplasia	2	4882.82	NA	NA	MI:0463(grid).pubmed:9525338.MI:0096(pull down).248458	NA	NA	NA
39	acyl-coa dehydrogenase	3	33,34,35	1219511	NA	MI:0463(grid).pubmed:19615732.MI:0004(affinity chromatography technology).646633	NA	NA	NA
60	agammaglobulinemia	4	695,3507,3543,56262	744205	NA	MI:0463(grid).pubmed:11751885.MI:0004(affinity chromatography technology).40293	NA	NA	NA
69	alexander disease	2	2670.47	774319	NA	MI:0463(grid).pubmed:12169273.MI:0004(affinity chromatography technology).16823354.MI:0463(grid).pubmed:12169273.MI:0096(pull down).16823354	NA	NA	NA
72	alopecia	2	55131.6	759829	NA	MI:0463(grid).pubmed:11641275.MI:0004(affinity chromatography technology).3274609	NA	NA	NA
97	angioedema	3	710,2161,7512	774319	NA	MI:0463(grid).pubmed:14568956.MI:0004(affinity chromatography technology).4979240	NA	NA	NA
102	anterior segment	3	2138,2301,5309	NA	NA	MI:0463(grid).pubmed:19144721.MI:0004(affinity chromatography technology).838684	NA	NA	NA
106	antley-bixler syndrome	2	2260.54	927888	NA	MI:0463(grid).pubmed:7537362.MI:0004(affinity chromatography technology).1536973.MI:0463(grid).pubmed:7537362.MI:0096(pull down).1536973	NA	NA	NA
113	aplastic anemia	3	3458,7012,7015	932923	NA	MI:0463(grid).pubmed:15805468.MI:0004(affinity chromatography technology).2549751	NA	NA	NA
128	asphyxiating thoracic dystrophy	2	57560.8	1219511	NA	MI:0463(grid).pubmed:19615732.MI:0004(affinity chromatography technology).16655346	NA	NA	NA
131	atelosteogenesis	2	1836.23	885278	NA	MI:0463(grid).pubmed:19615732.MI:0004(affinity chromatography technology).247278	NA	NA	NA
140	autoimmune disease	2	27022.8	676550	NA	MI:0463(grid).pubmed:15678106.MI:0004(affinity chromatography technology).2791218.MI:0471(mint).pubmed:15678106.MI:0007(anti tag coip).2791218	NA	NA	NA
144	axenfeld-rieger syndrome	2	2296.53	756168	NA	MI:0463(grid).pubmed:18339718.MI:0004(affinity chromatography technology).506434	NA	NA	NA
145	azoospermia	2	8287.51	808141	NA	MI:0463(grid).pubmed:17148452.MI:0004(affinity chromatography technology).4416613	NA	NA	NA
161	becker muscular dystrophy	2	1756.46	740911	NA	MI:0463(grid).pubmed:20811636.MI:0004(affinity chromatography technology).475613	NA	NA	NA
162	beckwith-wiedemann syndrome	4	1028,10984,64324,283120	1216587	NA	MI:0463(grid).pubmed:12947099.MI:0004(affinity chromatography technology).314383	NA	NA	NA
172	bile acid synthesis defect	3	6718,9420,23600	NA	NA	NA	NA	NA	NA
183	blue-cone monochromacy	2	2652.6	NA	NA	NA	NA	NA	NA
196	branchiootorenal syndrome	2	2138.15	NA	NA	MI:0463(grid).pubmed:19234442.MI:0004(affinity chromatography technology).4577390	NA	NA	NA
213	charge syndrome	2	9723.56	1212594	NA	MI:0463(grid).pubmed:17952062.MI:0004(affinity chromatography technology).3885227.MI:0463(grid).pubmed:17952062.MI:0401(biochemical).3885227	NA	NA	NA
217	cpt	2	1374.14	759829	NA	MI:0463(grid).pubmed:20562859.MI:0004(affinity chromatography technology).5177449	NA	NA	NA
223	candidiasis	2	64170.6	1209793	NA	NA	NA	NA	NA
231	cardiac conduction defect	2	6324.11	NA	NA	MI:0463(grid).pubmed:20171186.MI:0004(affinity chromatography technology).4913783	NA	NA	NA
235	carney complex	2	4626.56	624914	NA	MI:0463(grid).pubmed:17353931.MI:0004(affinity chromatography technology).713951	NA	NA	NA
236	carnitine	2	788.658	NA	NA	NA	NA	NA	NA
250	cerebral amyloid angiopathy	2	351.147	654345	NA	MI:0463(grid).pubmed:17317785.MI:0004(affinity chromatography technology).4121257	NA	NA	NA
272	chondrosarcoma	2	2131.8	NA	NA	MI:0463(grid).pubmed:17353931.MI:0004(affinity chromatography technology).2556549	NA	NA	NA
283	citrullinemia	2	445.102	1210775	NA	MI:0463(grid).pubmed:19615732.MI:0004(affinity chromatography technology).3329468	NA	NA	NA
296	cold-induced sweating syndrome	2	9244.24	1221434	NA	NA	NA	NA	NA
297	coloboma	2	5080.65	NA	NA	MI:0463(grid).pubmed:20308539.MI:0004(affinity chromatography technology).2791218	NA	NA	NA
298	colorblindness	3	611,2652,5956	NA	NA	NA	NA	NA	NA
299	colorectal adenoma	2	4595.5	NA	NA	MI:0463(grid).pubmed:18062773.MI:0004(affinity chromatography technology).3574648	NA	NA	NA
323	corpus callosum	2	3476.39	1209423	NA	MI:0463(grid).pubmed:18782753.MI:0004(affinity chromatography technology).5267677	NA	NA	NA
327	cortisone reductase	2	3290.96	NA	NA	MI:0463(grid).pubmed:9555943.MI:0096(pull down).1152389	NA	NA	NA
331	cowden disease	3	5728,6390,6392	866462	NA	MI:0463(grid).pubmed:11857088.MI:0004(affinity chromatography technology).105791	NA	NA	NA
343	creutzfeldt-jakob disease	2	3119.56	807075.879983.1028537.1128305	NA	MI:0463(grid).pubmed:16159877.MI:0004(affinity chromatography technology).492000	NA	NA	NA
346	crouzon syndrome	2	2261.23	1065458	NA	MI:0463(grid).pubmed:10574949.MI:0004(affinity chromatography technology).656326	NA	NA	NA
347	cryptorchidism	2	3640.12	NA	NA	NA	NA	NA	NA
352	cystic fibrosis	2	1080.7	618400	NA	MI:0463(grid).pubmed:10075921.MI:0004(affinity chromatography technology).2450911	NA	NA	NA
354	cystinuria	2	6519.11	1214467	NA	NA	NA	NA	NA
366	dent disease	2	1184.5	633850	NA	MI:0471(mint).pubmed:16902405.MI:0096(pull down).4592376	NA	NA	NA
393	double-outlet right ventricle	2	2657.56	NA	NA	NA	NA	NA	NA
416	ellis-van creveld syndrome	2	2121.13	NA	NA	MI:0463(grid).pubmed:19759913.MI:0004(affinity chromatography technology).2605679	NA	NA	NA
428	enlarged vestibular aqueduct	2	2299.52	NA	NA	NA	NA	NA	NA
431	epidermodysplasia verruciformis	2	11322.1	NA	NA	NA	NA	NA	NA
436	epileptic encephalopathy	3	5602,6792,170302	893448	NA	MI:0463(grid).pubmed:16226712.MI:0004(affinity chromatography technology).5831369	NA	NA	NA
441	erythremias	2	3039.3	743349	NA	MI:0463(grid).pubmed:19615732.MI:0004(affinity chromatography technology).753385	NA	NA	NA
444	erythrokeratoderma	3	2707,4014,127534	1040105	NA	MI:0463(grid).pubmed:8999895.MI:0096(pull down).4126476	NA	NA	NA
453	fg syndrome	2	2316.86	629148	NA	MI:0463(grid).pubmed:19615732.MI:0004(affinity chromatography technology).247278	NA	NA	NA
469	fetal akinesia deformation sequence	2	5913.29	NA	NA	NA	NA	NA	NA
470	fetal hemoglobin quantitative trait locus	2	3047.3	866248	NA	MI:0463(grid).pubmed:17353931.MI:0004(affinity chromatography technology).2183154	NA	NA	NA
472	fibromatosis	2	6654.12	693205	NA	MI:0463(grid).pubmed:16159877.MI:0004(affinity chromatography technology).4821148	NA	NA	NA
488	fraser syndrome	2	80144.3	NA	NA	NA	NA	NA	NA
494	fructose	2	229.22	NA	NA	MI:0463(grid).pubmed:16672220.MI:0004(affinity chromatography technology).1592154	NA	NA	NA
499	fundus albipunctatus	2	5959.6	NA	NA	NA	NA	NA	NA
510	gallbladder disease	2	5244.64	NA	NA	MI:0471(mint).pubmed:16870176.MI:0007(anti tag coip).3242301	NA	NA	NA
513	gastrointestinal stromal tumor	2	3815.52	767659	NA	MI:0463(grid).pubmed:9092574.MI:0004(affinity chromatography technology).327364	NA	NA	NA
514	gaucher disease	2	2629.57	1232651	NA	NA	NA	NA	NA
517	germ cell tumor	2	3815.89	627574	NA	MI:0463(grid).pubmed:17353931.MI:0004(affinity chromatography technology).1297532.MI:0469(intact).pubmed:17353931.MI:0006(anti bait coip).1297532	NA	NA	NA
533	glucocorticoid	2	4158.56	NA	NA	NA	NA	NA	NA
554	growth retardation	2	3479.79	1220885	NA	MI:0463(grid).pubmed:10823924.MI:0004(affinity chromatography technology).1154557	NA	NA	NA
558	hdl	2	19.2099	676926	NA	MI:0463(grid).pubmed:11867769.MI:0004(affinity chromatography technology).4157895	NA	NA	NA
574	heinz body anemia	3	3039,3040,3043	743349	NA	MI:0463(grid).pubmed:19615732.MI:0004(affinity chromatography technology).753385	NA	NA	NA
586	hemophilia	2	2157.22	NA	NA	MI:0469(intact).pubmed:17353931.MI:0006(anti bait coip).216050	NA	NA	NA
596	hereditary motor and sensory neuropathy	2	9927.59	943099	NA	MI:0463(grid).pubmed:16936636.MI:0004(affinity chromatography technology).5203612	NA	NA	NA
599	heterotaxy	4	93,4838,7547,55997	806755	NA	MI:0463(grid).pubmed:9748228.MI:0004(affinity chromatography technology).3030371	NA	NA	NA
620	hyper-ige recurrent infection syndrome	2	6774.82	647775	NA	MI:0463(grid).pubmed:12057007.MI:0004(affinity chromatography technology).3027803.MI:0463(grid).pubmed:12057007.MI:0096(pull down).3027803	NA	NA	NA
631	hyperglycinuria	3	54716,153201,340024	NA	NA	NA	NA	NA	NA
636	hyperlipoproteinemia	2	344.348	1208882.1216102.1229739.1234202	NA	MI:0469(intact).pubmed:21163940.MI:0006(anti bait coip).2348958	NA	NA	NA
638	hypermethioninemia	2	191.414	682604	NA	MI:0463(grid).pubmed:17353931.MI:0004(affinity chromatography technology).5029749	NA	NA	NA
640	hyperostosis	2	2591.4	718622	NA	MI:0463(grid).pubmed:11448771.MI:0004(affinity chromatography technology).513253	NA	NA	NA
641	hyperoxaluria	2	189.938	NA	NA	NA	NA	NA	NA
645	hyperpigmentation	2	4254.55	NA	NA	NA	NA	NA	NA
647	hyperprolinemia	2	5625.87	NA	NA	NA	NA	NA	NA
652	hyperuricemic nephropathy	2	5972.74	NA	NA	NA	NA	NA	NA
663	hypogonadism	2	3972.61	NA	NA	NA	NA	NA	NA
668	hypoparathyroidism	3	2625,5741,9247	NA	NA	MI:0463(grid).pubmed:9819382.MI:0004(affinity chromatography technology).1396470	NA	NA	NA
676	hypospadias	2	367.1	817355	NA	MI:0463(grid).pubmed:18087039.MI:0004(affinity chromatography technology).29439	NA	NA	NA
681	hypouricemia	2	56606.1	NA	NA	MI:0463(grid).pubmed:14531806.MI:0096(pull down).4099615	NA	NA	NA
686	ichthyosiform erythroderma	3	242,7051,59344	1156640	NA	NA	NA	NA	NA
689	iminoglycinuria	3	54716,153201,340024	NA	NA	NA	NA	NA	NA
694	inclusion body myopathy	3	4620,7415,10020	620318	NA	MI:0463(grid).pubmed:17353931.MI:0004(affinity chromatography technology).2170344	NA	NA	NA
699	insensitivity to pain	2	4914.63	1115245	NA	MI:0463(grid).pubmed:11251075.MI:0004(affinity chromatography technology).457052	NA	NA	NA
700	insomnia	2	2562.56	785733	NA	MI:0463(grid).pubmed:16159877.MI:0004(affinity chromatography technology).492000	NA	NA	NA
708	iridogoniodysgenesis	2	2296.53	756168	NA	MI:0463(grid).pubmed:18339718.MI:0004(affinity chromatography technology).506434	NA	NA	NA
738	krabbe disease	2	2581.57	675500	NA	NA	NA	NA	NA
740	ladd syndrome	2	2255.23	NA	NA	MI:0463(grid).pubmed:10574949.MI:0004(affinity chromatography technology).656326	NA	NA	NA
743	leopard syndrome	2	5781.59	632217	NA	MI:0463(grid).pubmed:17353931.MI:0004(affinity chromatography technology).448835	NA	NA	NA
745	lactase	2	3938.42	641928	NA	MI:0463(grid).pubmed:19615732.MI:0004(affinity chromatography technology).24031	NA	NA	NA
759	leiomyomatosis	2	1288.23	635359	NA	MI:0469(intact).pubmed:17353931.MI:0006(anti bait coip).3062679	NA	NA	NA
765	leukocyte adhesion	2	3689.84	669382	NA	MI:0463(grid).pubmed:10591186.MI:0004(affinity chromatography technology).5005206	NA	NA	NA
777	lipoma	2	4026.42	709588	NA	MI:0463(grid).pubmed:17353931.MI:0004(affinity chromatography technology).3247316	NA	NA	NA
788	lymphedema	2	2303.23	NA	NA	MI:0463(grid).pubmed:19336002.MI:0004(affinity chromatography technology).2303396	NA	NA	NA
807	male infertility	2	6795.12	NA	NA	MI:0469(intact).pubmed:16740636.MI:0006(anti bait coip).3799037	NA	NA	NA
809	mandibuloacral dysplasia	2	4000.1	1235936	NA	MI:0463(grid).pubmed:20562859.MI:0004(affinity chromatography technology).121375	NA	NA	NA
811	mannosidosis	2	4125.41	1232651	NA	NA	NA	NA	NA
831	meesmann corneal dystrophy	2	3850.39	1208970	NA	NA	NA	NA	NA
834	megaloblastic anemia	2	8029.82	1027875	NA	MI:0463(grid).pubmed:19710015.MI:0004(affinity chromatography technology).2165711	NA	NA	NA
842	mix mental retardation	2	8573.57	629148	NA	MI:0463(grid).pubmed:19615732.MI:0004(affinity chromatography technology).4606115	NA	NA	NA
848	metachromatic leukodystrophy	2	410.566	675500	NA	NA	NA	NA	NA
876	molybdenum cofactor	3	4337,4338,10243	651276	NA	MI:0463(grid).pubmed:19615732.MI:0004(affinity chromatography technology).3581705	NA	NA	NA
877	monilethrix	3	3887,3889,3892	1209121	NA	MI:0463(grid).pubmed:19615732.MI:0004(affinity chromatography technology).2232959	NA	NA	NA
885	mucoepidermoid salivary gland carcinoma	2	23373.8	1117654	NA	MI:0463(grid).pubmed:12370315.MI:0004(affinity chromatography technology).2874653	NA	NA	NA
894	multiple myeloma	2	3662.4	749844	NA	MI:0463(grid).pubmed:17353931.MI:0004(affinity chromatography technology).4716466	NA	NA	NA
900	muscle-eye-brain disease	2	55624.8	NA	NA	NA	NA	NA	NA
902	myasthenia	2	285489	NA	NA	MI:0471(mint).pubmed:17170699.MI:0007(anti tag coip).3145392	NA	NA	NA
915	myotonia congenita	2	1180.63	NA	NA	NA	NA	NA	NA
916	myotonic dystrophy	2	1760.76	1082978	NA	MI:0463(grid).pubmed:17353931.MI:0004(affinity chromatography technology).4811083	NA	NA	NA
926	nasu-hakola disease	2	7305.54	705620	NA	MI:0463(grid).pubmed:10940905.MI:0004(affinity chromatography technology).4669406	NA	NA	NA
939	neurofibromatosis	2	4763.48	702784	NA	MI:0463(grid).pubmed:19615732.MI:0004(affinity chromatography technology).629215	NA	NA	NA
942	neuronopathy	2	3508.9	NA	NA	NA	NA	NA	NA
962	nystagmus	2	4935.9	NA	NA	MI:0463(grid).pubmed:10471510.MI:0004(affinity chromatography technology).5324872.MI:0463(grid).pubmed:10471510.MI:0096(pull down).5324872	NA	NA	NA
972	oguchi disease	2	6011.63	NA	NA	MI:0463(grid).pubmed:10085129.MI:0096(pull down).40293	NA	NA	NA
980	optic atrophy	3	4976,80207,84233	1226780	NA	MI:0469(intact).pubmed:17353931.MI:0006(anti bait coip).1368998	NA	NA	NA
982	optic nerve hypoplasia	2	5080.67	649388	NA	MI:0463(grid).pubmed:20308539.MI:0004(affinity chromatography technology).2791218	NA	NA	NA
991	osteoarthritis	4	1280,2487,4148,54829	699154	NA	MI:0463(grid).pubmed:2446864.MI:0096(pull down).4592872	NA	NA	NA
1005	ovarian dysgenesis	2	2492.92	871864	NA	NA	NA	NA	NA
1023	parathyroid adenoma	2	4221.8	625977	NA	MI:0463(grid).pubmed:17353931.MI:0004(affinity chromatography technology).3247316	NA	NA	NA
1025	parietal foramina	2	4488.61	NA	NA	MI:0463(grid).pubmed:12145306.MI:0004(affinity chromatography technology).5231284	NA	NA	NA
1042	peroxisomal biogenesis disorder	2	5190.52	789257	NA	MI:0463(grid).pubmed:10562279.MI:0004(affinity chromatography technology).3756023.MI:0463(grid).pubmed:10837480.MI:0096(pull down).3756023	NA	NA	NA
1044	persistent mullerian duct syndrome	2	268.269	1235560	NA	NA	NA	NA	NA
1059	pick disease	2	4137.57	619342	NA	MI:0463(grid).pubmed:10635315.MI:0004(affinity chromatography technology).2726989	NA	NA	NA
1060	piebaldism	2	3815.66	NA	NA	MI:0463(grid).pubmed:9092574.MI:0004(affinity chromatography technology).327364	NA	NA	NA
1063	pigmented nodular adrenocortical disease	2	8622.51	NA	NA	NA	NA	NA	NA
1069	pituitary adenoma	2	2771.9	622033	NA	MI:0463(grid).pubmed:16189514.MI:0004(affinity chromatography technology).4475099	NA	NA	NA
1082	polycystic liver disease	2	5589.11	618497	NA	MI:0463(grid).pubmed:17353931.MI:0004(affinity chromatography technology).1123797	NA	NA	NA
1083	polycythemia	2	3717.74	635212	NA	MI:0463(grid).pubmed:17353931.MI:0004(affinity chromatography technology).5081339	NA	NA	NA
1084	polydactyly	2	2737.64	NA	NA	MI:0463(grid).pubmed:11238441.MI:0004(affinity chromatography technology).3374187.MI:0463(grid).pubmed:11238441.MI:0096(pull down).3374187	NA	NA	NA
1087	polyposis	2	657.409	637799	NA	MI:0463(grid).pubmed:10531362.MI:0004(affinity chromatography technology).506434	NA	NA	NA
1093	prader-willi syndrome	2	4692.66	730473	NA	MI:0463(grid).pubmed:17353931.MI:0004(affinity chromatography technology).860559	NA	NA	NA
1094	precocious puberty	2	3973.85	NA	NA	NA	NA	NA	NA
1095	preeclampsia	3	183,2052,219736	NA	NA	NA	NA	NA	NA
1112	protoporphyria	2	212.224	968138	NA	MI:0463(grid).pubmed:19615732.MI:0004(affinity chromatography technology).646633	NA	NA	NA
1115	pseudohermaphroditism	2	1588.33	1211073	NA	NA	NA	NA	NA
1117	pseudohypoparathyroidism	3	2778,8675,149775	912286	NA	MI:0463(grid).pubmed:17353931.MI:0004(affinity chromatography technology).29439	NA	NA	NA
1119	pseudoxanthoma elasticum	4	368,2677,64131,64132	1232521	NA	NA	NA	NA	NA
1122	pulmonary fibrosis	4	7012,7015,653509,729238	932923	NA	MI:0463(grid).pubmed:15805468.MI:0004(affinity chromatography technology).2549751	NA	NA	NA
1158	rett syndrome	2	2290.42	637799	NA	MI:0463(grid).pubmed:20811636.MI:0004(affinity chromatography technology).475613	NA	NA	NA
1166	rhizomelic chondrodysplasia punctata	2	5191.85	1231455	NA	MI:0463(grid).pubmed:20562859.MI:0004(affinity chromatography technology).3892577	NA	NA	NA
1168	rickets	2	7421.12	625097	NA	MI:0463(grid).pubmed:12837248.MI:0004(affinity chromatography technology).781714	NA	NA	NA
1176	roussy-levy syndrome	2	4359.54	NA	NA	NA	NA	NA	NA
1187	saethre-chotzen syndrome	2	2263.73	1065458	NA	MI:0463(grid).pubmed:10025406.MI:0004(affinity chromatography technology).249068.MI:0463(grid).pubmed:10025406.MI:0096(pull down).249068	NA	NA	NA
1190	sanfilippo syndrome	3	4669,6448,138050	1213417	NA	NA	NA	NA	NA
1191	sarcoidosis	3	3123,56244,64127	664708	NA	MI:0463(grid).pubmed:11472070.MI:0004(affinity chromatography technology).966137	NA	NA	NA
1195	scapuloperoneal syndrome	2	1674.46	1221621	NA	MI:0463(grid).pubmed:17353931.MI:0004(affinity chromatography technology).1002925	NA	NA	NA
1228	sick sinus syndrome	2	6331.1	1211978.1224382	NA	MI:0463(grid).pubmed:9412493.MI:0004(affinity chromatography technology).5176374	NA	NA	NA
1232	simpson-golabi-behmel syndrome	2	2719.85	NA	NA	MI:0463(grid).pubmed:17761535.MI:0004(affinity chromatography technology).518510	NA	NA	NA
1255	split-hand/foot malformation	2	7480.86	1090388	NA	MI:0463(grid).pubmed:20308539.MI:0004(affinity chromatography technology).1636625	NA	NA	NA
1258	spondylocostal dysostosis	4	3955,10683,145873,392255	1062850	NA	MI:0463(grid).pubmed:9525338.MI:0096(pull down).987424	NA	NA	NA
1262	stargardt disease	3	24,6785,8842	NA	NA	NA	NA	NA	NA
1273	subcortical laminar heterotopia	2	1641.5	720371	NA	MI:0463(grid).pubmed:11889140.MI:0004(affinity chromatography technology).1389515	NA	NA	NA
1277	sudden infant death	2	6331.73	1210019	NA	MI:0463(grid).pubmed:19596235.MI:0004(affinity chromatography technology).3277723	NA	NA	NA
1281	surfactant metabolism dysfunction	3	21,6439,6440	NA	NA	NA	NA	NA	NA
1284	symphalangism	2	8200.92	NA	NA	MI:0463(grid).pubmed:9525338.MI:0096(pull down).248458	NA	NA	NA
1285	syndactyly	3	2697,3239,64327	1097550	NA	MI:0463(grid).pubmed:19907029.MI:0004(affinity chromatography technology).3872267	NA	NA	NA
1287	synpolydactyly	2	2192.32	1213008	NA	MI:0463(grid).pubmed:17353931.MI:0004(affinity chromatography technology).1566579	NA	NA	NA
1309	thyroid hormone	2	7068.79	NA	NA	MI:0463(grid).pubmed:12048199.MI:0004(affinity chromatography technology).4865286	NA	NA	NA
1326	transposition of the great arteries	3	2657,23389,55997	1136900	NA	MI:0463(grid).pubmed:15175163.MI:0004(affinity chromatography technology).290949	NA	NA	NA
1354	van buchem disease	2	4041.51	718622	NA	MI:0463(grid).pubmed:11448771.MI:0004(affinity chromatography technology).513253	NA	NA	NA
1358	ventricular fibrillation	2	1804.63	1211978.1224382	NA	MI:0463(grid).pubmed:9412493.MI:0004(affinity chromatography technology).5176374	NA	NA	NA
1363	vitamin k	2	2677.79	NA	NA	NA	NA	NA	NA
1365	vohwinkel syndrome	2	2706.4	NA	NA	MI:0463(grid).pubmed:8999895.MI:0096(pull down).4126476	NA	NA	NA
1372	warfarin	3	1559,2158,79001	NA	NA	MI:0463(grid).pubmed:9398194.MI:0096(pull down).4194512	NA	NA	NA
1376	weill-marchesani syndrome	2	2200.82	1232651	NA	MI:0463(grid).pubmed:10825173.MI:0096(pull down).14006161	NA	NA	NA
1381	white sponge nevus	2	3851.39	1208882.1216102.1229739.1234202	NA	MI:0463(grid).pubmed:19615732.MI:0004(affinity chromatography technology).2653705	NA	NA	NA
1388	wolfram syndrome	2	7466.49	1214974	NA	MI:0463(grid).pubmed:20160352.MI:0004(affinity chromatography technology).1289086	NA	NA	NA
1408	bombay phenotype	2	2523.25	1217977	NA	NA	NA	NA	NA
1431	ige	2	50615.5	NA	NA	MI:0463(grid).pubmed:11418623.MI:0004(affinity chromatography technology).4428443	NA	NA	NA
1438	low density lipoprotein cholesterol level qtl	2	3156.26	NA	NA	MI:0463(grid).pubmed:16196087.MI:0004(affinity chromatography technology).2068280	NA	NA	NA
1440	memory	2	627.233	NA	NA	MI:0471(mint).pubmed:15161933.MI:0096(pull down).746078	NA	NA	NA
1452	von hippel-lindau disease	2	595.743	636329	NA	MI:0463(grid).pubmed:17353931.MI:0004(affinity chromatography technology).5081339	NA	NA	NA
1453	von willebrand disease	2	2811.74	936021	NA	MI:0463(grid).pubmed:10627461.MI:0004(affinity chromatography technology).746078.MI:0463(grid).pubmed:10627461.MI:0096(pull down).746078	NA	NA	NA
1459	alcohol dependence	2	3356.51	NA	NA	MI:0471(mint).pubmed:11150294.MI:0096(pull down).3653750	NA	NA	NA
1460	alcoholism	2	125.255	735459	NA	NA	NA	NA	NA
1462	anorexia nervosa	2	627.336	NA	NA	MI:0471(mint).pubmed:11150294.MI:0096(pull down).3653750	NA	NA	NA
1463	asperger syndrome	2	54413.6	NA	NA	MI:0463(grid).pubmed:8576240.MI:0096(pull down).2784563	NA	NA	NA
1464	atherosclerosis	2	240.21	676926	NA	MI:0463(grid).pubmed:11867769.MI:0004(affinity chromatography technology).4157895	NA	NA	NA
1467	autoimmune thyroid disease	2	7038.58	939107	NA	NA	NA	NA	NA
1472	budd-chiari syndrome	2	2153.37	635212	NA	MI:0463(grid).pubmed:14968112.MI:0004(affinity chromatography technology).1136337	NA	NA	NA
1482	congestive heart failure and beta-blocker response	2	152.153	1072032	NA	MI:0469(intact).pubmed:15086532.MI:0096(pull down).4772081	NA	NA	NA
1492	dyslexia	2	9856.16	620574	NA	MI:0463(grid).pubmed:20562859.MI:0004(affinity chromatography technology).3589204	NA	NA	NA
1497	graves disease	2	1493.26	NA	NA	MI:0463(grid).pubmed:9712716.MI:0004(affinity chromatography technology).3522491	NA	NA	NA
1503	herpes simplex encephalitis	2	7098.82	952273	NA	MI:0471(mint).pubmed:16858407.MI:0007(anti tag coip).4013890	NA	NA	NA
1507	hypertriglyceridemia	3	6101,116519,149998	NA	NA	NA	NA	NA	NA
1526	lumbar disc herniation	2	1301.71	787667	NA	MI:0463(grid).pubmed:10900205.MI:0004(affinity chromatography technology).221385	NA	NA	NA
1528	major affective disorder	2	6531.75	NA	NA	MI:0463(grid).pubmed:16885233.MI:0004(affinity chromatography technology).3091096	NA	NA	NA
1529	major depressive disorder	2	2289.34	720069	NA	MI:0463(grid).pubmed:14743216.MI:0004(affinity chromatography technology).5344278	NA	NA	NA
1530	malignant hyperthermia susceptibility	2	779.626	675736	NA	MI:0463(grid).pubmed:12213830.MI:0004(affinity chromatography technology).9645245	NA	NA	NA
1551	pulmonary disease	2	3162.53	629056	NA	MI:0463(grid).pubmed:18544348.MI:0004(affinity chromatography technology).3758028	NA	NA	NA
1560	septic shock	2	7124.12	668424	NA	MI:0463(grid).pubmed:14743216.MI:0004(affinity chromatography technology).1020765	NA	NA	NA
1563	spina bifida	2	4522.63	1217470	NA	MI:0463(grid).pubmed:17353931.MI:0004(affinity chromatography technology).2170344	NA	NA	NA
1572	thyrotoxic periodic paralysis	2	779.1	1221621	NA	NA	NA	NA	NA
1582	viral infection	2	2214.49	NA	NA	MI:0463(grid).pubmed:11359830.MI:0096(pull down).4734073	NA	NA	NA
