# Supplementary material for: A survey of protein interaction data and multigenic inherited disorders
Source: BMC Bioinformatics. 2013 Feb 11;14:47. doi: 10.1186/1471-2105-14-47 (PMC3598893; doi:10.1186/1471-2105-14-47)
Supplement: Additional file 11 — Each disease group is listed along with the number of significant overlaps with KEGG pathway records before and after correction for multiple hypothesis testing. The KEGG entry identifier for the best overlapping pathway record is provided in column 3. For example 5200 is record hsa05200. [file 1471-2105-14-47-S11.xlsx]

## Sheet: Sheet1
DiG ID	DiG Name	best_overlap	number_overlaps	best_raw_p	number_significant_raw_ps	best_bonferroni	number_significant_bonferroni	best_FDR	number_significant_FDR	best_BY	number_significant_BY
42	colorectal cancer	5200	85	5210	55	5210	19	5210	41	5210	28
233	cardiofaciocutaneous syndrome	4012	43	5216	38	5216	33	5216	36	5216	33
957	noonan syndrome	4722	42	5211	39	5211	29	5220	35	5220	31
177	bladder cancer	5200	39	5219	36	5219	9	5219	32	5219	12
41	lung cancer	5200	79	5213	41	5213	10	5213	28	5213	11
43	ovarian cancer	5200	58	5213	41	5213	11	5213	27	5213	11
197	breast cancer	5200	70	5212	36	5212	13	5212	27	5212	14
1534	multiple sclerosis	5416	16	5310	16	5310	7	4940	16	4940	7
1477	celiac disease	5323	16	5320	15	5320	6	5320	15	5320	7
594	hepatocellular carcinoma	5200	65	5213	27	5213	9	5213	12	5213	9
1177	rubinstein-taybi syndrome	4110	12	4330	12	4330	6	4520	12	4520	7
782	loeys-dietz syndrome	5200	11	5210	11	5210	5	5220	11	5220	5
1017	pancreatic cancer	5200	50	5212	18	5212	8	5212	10	5212	8
771	li-fraumeni syndrome	4110	22	4115	17	4115	4	4115	8	4115	2
835	melanoma	5200	36	5219	14	5219	6	5220	8	5220	6
432	epidermolysis bullosa	5200	16	4512	9	4512	5	4512	7	4512	5
525	glanzmann thrombasthenia	4510	11	5412	10	5412	5	5410	7	5410	5
543	glycogen storage disease	1100	19	500	10	500	5	500	6	500	5
758	leigh syndrome	1100	13	190	9	190	6	190	6	190	6
904	mycobacterium	4060	18	5145	8	5145	3	4630	6	4630	2
1500	hiv	4060	30	4060	14	4060	4	4060	6	4060	3
209	complement component	4610	8	4610	6	4610	5	4610	5	4610	5
234	cardiomyopathy	5410	31	5410	11	5410	4	5410	5	5410	4
379	diabetes mellitus	4930	87	4950	14	4950	4	4950	5	4950	3
424	endometrial carcinoma	5200	19	3430	11	3430	2	3430	5	3430	2
583	hemolytic anemia	1100	14	10	9	10	3	1100	5	1100	3
870	mitochondrial complex	1100	7	5012	6	5012	4	5012	5	5012	4
959	noonan-like/multiple giant cell lesion syndrome	4722	27	5211	22	5211	2	5220	5	NA	0
1021	paraganglioma	1100	6	20	6	20	5	20	5	20	5
1131	pyruvate dehydrogenase	1100	6	20	6	20	5	20	5	20	5
1307	thyroid carcinoma	5200	43	5216	30	5216	3	5216	5	5216	1
1502	hepatitis virus susceptibility	4060	27	4060	15	4060	3	4060	5	4060	3
80	alport syndrome	5200	6	4974	6	NA	0	5222	4	NA	0
141	autoimmune lymphoproliferative syndrome	5200	46	4210	29	4210	1	4210	4	4210	1
279	chronic granulomatous disease	4380	6	4670	4	4670	4	4380	4	4380	4
305	immunodeficiency	5340	41	5340	17	5340	4	5340	4	5340	4
413	ehlers	4510	8	4512	6	4512	4	4512	4	4512	4
504	gm	4142	9	4142	8	4142	4	4142	4	4142	4
512	gastric cancer	5200	65	5213	20	5213	2	5213	4	5213	1
743	leopard syndrome	4722	37	5211	32	5211	2	5220	4	NA	0
901	muscular dystrophy	5410	15	5410	6	5410	4	5410	4	5410	4
1218	severe combined immunodeficiency	5340	12	5340	6	5340	2	5340	4	5340	1
1266	stickler syndrome	4510	4	4974	4	4974	4	4974	4	4974	4
39	acyl-coa dehydrogenase	1100	7	71	7	71	2	71	3	71	1
152	bare lymphocyte syndrome	4612	5	4612	4	4612	2	4612	3	4612	2
156	basal cell carcinoma	5200	5	5217	3	5217	2	5217	3	5217	2
168	bethlem myopathy	4510	3	4974	3	4974	3	4974	3	4974	3
181	blood group	1100	16	5144	5	5144	2	5144	3	5144	1
494	fructose	1100	5	30	5	30	3	30	3	30	3
764	leukemia	5200	69	5200	13	5200	3	5200	3	5200	3
830	medulloblastoma	5200	5	5200	5	5200	3	5200	3	NA	0
868	mismatch repair cancer syndrome	3430	4	3430	4	3430	2	3430	3	3430	2
887	mucopolysaccharidosis	1100	7	531	7	531	3	531	3	531	3
1108	propionicacidemia	1100	4	630	4	630	3	630	3	630	3
1147	renal tubular acidosis	4966	11	4966	8	4966	1	4966	3	4966	1
1233	sitosterolemia	2010	3	2010	3	2010	3	2010	3	2010	2
1333	trifunctional protein	1100	10	62	10	62	3	62	3	62	3
1343	tyrosinemia	1100	6	350	6	350	3	350	3	350	3
1345	ullrich congenital muscular dystrophy	4510	3	4974	3	4974	3	4974	3	4974	3
1439	malaria	5144	50	5144	16	5144	2	5144	3	5144	2
78	thalassemia	5143	2	5143	2	5143	2	5143	2	5143	2
163	bernard-soulier syndrome	4640	2	4512	2	4512	2	4640	2	4640	2
172	bile acid synthesis defect	120	4	120	3	120	2	120	2	120	1
200	bronchiectasis	4742	2	4960	2	4960	2	4742	2	4742	2
217	cpt	71	3	71	3	71	2	71	2	NA	0
308	complement factor	4610	2	5150	2	5150	2	4610	2	4610	2
313	congenital disorder of glycosylation	1100	9	510	2	510	2	510	2	510	2
441	erythremias	5143	2	5143	2	5143	2	5143	2	5143	2
510	gallbladder disease	2010	3	2010	3	2010	2	2010	2	NA	0
527	glioblastoma	5200	15	5200	11	5200	1	5200	2	NA	0
574	heinz body anemia	5143	2	5143	2	5143	2	5143	2	5143	2
584	hemolytic uremic syndrome	4610	6	4610	2	4610	2	4610	2	4610	2
605	holoprosencephaly	4340	3	4340	3	4340	2	4340	2	4340	2
772	liddle syndrome	4742	2	4960	2	4960	2	4742	2	4742	2
787	lymphangioleiomyomatosis	4910	3	4150	3	4150	1	4150	2	NA	0
798	mody	4950	9	4950	7	4950	1	4950	2	4950	1
804	macular degeneration	4610	18	5150	4	5150	2	5150	2	5150	2
811	mannosidosis	4142	2	511	2	511	1	511	2	511	1
850	methemoglobinemia	5143	3	5143	3	5143	1	5143	2	NA	0
889	muir-torre syndrome	5200	4	3430	4	3430	2	3430	2	3430	1
964	obesity	4080	27	4920	5	4920	1	4920	2	NA	0
996	osteopetrosis	5323	16	5323	6	5323	1	5323	2	NA	0
999	osteosarcoma	4110	22	4115	19	4115	1	4115	2	NA	0
1116	pseudohypoaldosteronism	4960	2	4960	2	4960	2	4960	2	4960	2
1119	pseudoxanthoma elasticum	1100	4	532	3	532	2	534	2	NA	0
1190	sanfilippo syndrome	1100	3	531	3	531	2	531	2	531	2
1195	scapuloperoneal syndrome	5410	6	5410	6	5410	2	5410	2	NA	0
1340	tuberous sclerosis	4910	3	4150	3	4150	1	4150	2	NA	0
1408	bombay phenotype	1100	3	603	3	603	2	603	2	603	2
6	3-methylcrotonyl-coa carboxylase	1100	2	280	2	280	1	280	1	NA	0
51	adrenal hyperplasia	1100	2	140	1	140	1	140	1	140	1
55	adrenoleukodystrophy	4146	2	4146	2	4146	1	4146	1	4146	1
59	afibrinogenemia	4610	1	4610	1	4610	1	4610	1	NA	0
60	agammaglobulinemia	5340	4	5340	3	5340	1	5340	1	NA	0
62	aicardi-goutieres syndrome	3030	2	3030	2	3030	1	3030	1	3030	1
63	alagille syndrome	4330	2	4330	2	4330	1	4330	1	NA	0
65	albinism	1100	4	350	3	350	1	350	1	NA	0
90	amyotrophic lateral sclerosis	5014	7	5014	1	5014	1	5014	1	5014	1
115	apolipoprotein	3320	4	3320	4	3320	1	3320	1	3320	1
121	arrhythmogenic right ventricular dysplasia	5412	23	5412	3	5412	1	5412	1	5412	1
129	asthma	4060	44	5310	15	5310	1	5310	1	NA	0
139	autism	4514	13	4514	1	4514	1	4514	1	4514	1
190	brachydactyly	4350	3	4350	2	4350	1	4350	1	NA	0
256	cerebrooculofacioskeletal syndrome	3420	1	3420	1	3420	1	3420	1	3420	1
259	ceroid	4142	3	4142	2	4142	1	4142	1	4142	1
285	cleft lip/palate	1100	6	670	4	670	1	670	1	NA	0
290	cockayne syndrome	3420	2	3420	2	3420	1	3420	1	NA	0
291	coenzyme q10	900	3	900	2	900	1	900	1	NA	0
302	combined cellular and humoral immune defects	5340	1	5340	1	5340	1	5340	1	5340	1
331	cowden disease	1100	17	20	13	20	1	20	1	NA	0
354	cystinuria	4974	1	4974	1	4974	1	4974	1	NA	0
365	dementia	5010	37	5010	6	5010	1	5010	1	5010	1
378	diabetes insipidus	4962	2	4962	1	4962	1	4962	1	4962	1
380	diamond-blackfan anemia	3010	1	3010	1	3010	1	3010	1	3010	1
404	dysfibrinogenemia	4610	2	4610	2	4610	1	4610	1	4610	1
405	dyskeratosis congenita	3008	1	3008	1	3008	1	3008	1	3008	1
408	dystonia	1100	46	790	6	790	1	790	1	NA	0
435	epilepsy	4080	27	4080	3	4080	1	4080	1	NA	0
437	dysplasia	4974	12	4974	2	4974	1	4974	1	NA	0
451	exostoses	1100	2	534	2	534	1	534	1	534	1
456	factor	4610	1	4610	1	4610	1	4610	1	4610	1
542	glycine encephalopathy	1100	4	260	3	260	1	260	1	NA	0
586	hemophilia	4610	1	4610	1	4610	1	4610	1	NA	0
632	hyperinsulinemic hypoglycemia	4930	18	4930	15	4930	1	4930	1	4930	1
638	hypermethioninemia	1100	2	270	2	270	1	270	1	270	1
644	hyperphenylalaninemia	1100	4	790	4	790	1	790	1	790	1
647	hyperprolinemia	1100	3	330	3	330	1	330	1	NA	0
666	hypomagnesemia	5160	27	5160	11	5160	1	5160	1	NA	0
714	jackson-weiss syndrome	5200	7	5215	6	5215	1	5215	1	NA	0
767	leukoencephalopathy	3013	6	3013	2	3013	1	3013	1	3013	1
783	long qt syndrome	4971	7	4971	1	4971	1	4971	1	NA	0
812	maple syrup urine disease	1100	6	280	6	280	1	280	1	280	1
829	medullary thyroid carcinoma	5200	6	5216	5	5216	1	5216	1	5216	1
854	methylmalonic aciduria	1100	6	4977	5	4977	1	4977	1	NA	0
876	molybdenum cofactor	4122	1	4122	1	4122	1	4122	1	4122	1
886	mucolipidosis	4142	1	4142	1	4142	1	4142	1	4142	1
895	multiple pterygium syndrome	4080	1	4080	1	4080	1	4080	1	NA	0
903	myasthenic syndrome	4080	2	4080	1	4080	1	4080	1	NA	0
935	neural tube defects	1100	5	670	3	670	1	670	1	NA	0
951	niemann-pick disease	4142	3	4142	2	4142	1	4142	1	4142	1
952	night blindness	4744	12	4744	1	4744	1	4744	1	4744	1
953	nijmegen breakage syndrome	3440	2	3440	2	3440	1	3440	1	3440	1
975	omenn syndrome	5340	2	5340	2	5340	1	5340	1	5340	1
1008	ovarioleukodystrophy	3013	1	3013	1	3013	1	3013	1	3013	1
1013	paget disease	4380	3	4380	3	4380	1	4380	1	4380	1
1018	pancreatitis	4972	7	4972	5	4972	1	4972	1	4972	1
1027	parkinson disease	5012	19	5012	3	5012	1	5012	1	5012	1
1042	peroxisomal biogenesis disorder	4146	1	4146	1	4146	1	4146	1	NA	0
1044	persistent mullerian duct syndrome	4060	2	4350	2	4350	1	4350	1	NA	0
1049	pfeiffer syndrome	5200	7	5215	6	5215	1	5215	1	NA	0
1086	polymicrogyria	5130	3	5130	3	5130	1	5130	1	NA	0
1087	polyposis	4350	9	4350	7	4350	1	4350	1	NA	0
1092	porphyria	1100	2	860	2	860	1	860	1	860	1
1112	protoporphyria	1100	3	860	3	860	1	860	1	NA	0
1115	pseudohermaphroditism	1100	2	140	2	140	1	140	1	NA	0
1140	refsum disease	4146	1	4146	1	4146	1	4146	1	4146	1
1143	renal cell carcinoma	5211	14	5211	3	5211	1	5211	1	NA	0
1148	renal tubular dysgenesis	4614	6	4614	2	4614	1	4614	1	4614	1
1153	retinitis pigmentosa	4744	14	4744	2	4744	1	4744	1	4744	1
1166	rhizomelic chondrodysplasia punctata	4146	3	4146	2	4146	1	4146	1	NA	0
1237	skin/hair/eye pigmentation	4916	10	4916	2	4916	1	4916	1	4916	1
1284	symphalangism	4350	2	4350	1	4350	1	4350	1	NA	0
1302	thrombophilia	4610	2	4610	1	4610	1	4610	1	4610	1
1331	trichothiodystrophy	3420	1	3420	1	3420	1	3420	1	3420	1
1368	waardenburg syndrome	4916	10	4916	3	4916	1	4916	1	NA	0
1397	xeroderma pigmentosum	3420	3	3420	1	3420	1	3420	1	3420	1
1398	zellweger syndrome	4146	2	4146	1	4146	1	4146	1	4146	1
1453	von willebrand disease	4512	4	4512	3	4512	1	4512	1	NA	0
1484	crohn disease	4060	17	4621	16	4621	1	4621	1	NA	0
1512	intervertebral disc disease	4974	1	4974	1	4974	1	4974	1	NA	0
1526	lumbar disc herniation	4510	7	4512	7	4512	1	4512	1	NA	0
1555	rheumatoid arthritis	4630	33	4672	18	4672	1	4672	1	NA	0
10	3-methylglutaconic aciduria	1100	2	280	1	NA	0	NA	0	NA	0
12	46xy gonadal dysgenesis	4340	1	4340	1	NA	0	NA	0	NA	0
28	achondrogenesis	NA	0	NA	0	NA	0	NA	0	NA	0
31	achromatopsia	4740	2	4744	1	NA	0	NA	0	NA	0
37	acromesomelic dysplasia	4270	4	4350	3	NA	0	NA	0	NA	0
44	adenoma	5200	7	3410	4	NA	0	NA	0	NA	0
69	alexander disease	1100	5	5012	3	NA	0	NA	0	NA	0
72	alopecia	3008	1	3008	1	NA	0	NA	0	NA	0
85	alzheimer disease	5010	13	5010	5	NA	0	NA	0	NA	0
86	amelogenesis imperfecta	NA	0	NA	0	NA	0	NA	0	NA	0
89	amyloidosis	4610	10	4977	3	NA	0	NA	0	NA	0
95	anemia	1100	9	760	1	NA	0	NA	0	NA	0
96	angelman syndrome	4120	1	NA	0	NA	0	NA	0	NA	0
97	angioedema	4610	2	4610	2	NA	0	NA	0	NA	0
102	anterior segment	NA	0	NA	0	NA	0	NA	0	NA	0
106	antley-bixler syndrome	5200	6	5218	3	NA	0	NA	0	NA	0
108	aortic aneurysm	4270	3	4270	2	NA	0	NA	0	NA	0
113	aplastic anemia	4380	20	4140	14	NA	0	NA	0	NA	0
124	arthrogryposis	5416	5	NA	0	NA	0	NA	0	NA	0
128	asphyxiating thoracic dystrophy	4145	2	4962	2	NA	0	NA	0	NA	0
130	ataxia	4110	5	3450	2	NA	0	NA	0	NA	0
131	atelosteogenesis	4510	2	NA	0	NA	0	NA	0	NA	0
133	atopy	1100	10	5310	4	NA	0	NA	0	NA	0
135	atrial septal defect	4971	11	4971	4	NA	0	NA	0	NA	0
140	autoimmune disease	4144	2	4120	1	NA	0	NA	0	NA	0
144	axenfeld-rieger syndrome	4350	1	4350	1	NA	0	NA	0	NA	0
145	azoospermia	NA	0	NA	0	NA	0	NA	0	NA	0
151	bardet-biedl syndrome	4120	1	NA	0	NA	0	NA	0	NA	0
155	bartter syndrome	4971	3	4966	2	NA	0	NA	0	NA	0
161	becker muscular dystrophy	5416	4	5416	4	NA	0	NA	0	NA	0
162	beckwith-wiedemann syndrome	4110	2	310	1	NA	0	NA	0	NA	0
179	bleeding disorder	4020	2	4020	2	NA	0	NA	0	NA	0
183	blue-cone monochromacy	NA	0	NA	0	NA	0	NA	0	NA	0
192	bradyopsia	4744	1	4744	1	NA	0	NA	0	NA	0
196	branchiootorenal syndrome	NA	0	NA	0	NA	0	NA	0	NA	0
204	brugada syndrome	5410	13	5412	5	NA	0	NA	0	NA	0
213	charge syndrome	4360	1	4360	1	NA	0	NA	0	NA	0
223	candidiasis	4145	2	4621	2	NA	0	NA	0	NA	0
231	cardiac conduction defect	NA	0	NA	0	NA	0	NA	0	NA	0
235	carney complex	5416	4	5416	4	NA	0	NA	0	NA	0
236	carnitine	NA	0	NA	0	NA	0	NA	0	NA	0
241	cataract	4141	4	NA	0	NA	0	NA	0	NA	0
246	central hypoventilation syndrome	4722	6	5216	1	NA	0	NA	0	NA	0
247	cerebellar ataxia	4742	7	910	5	NA	0	NA	0	NA	0
250	cerebral amyloid angiopathy	5010	2	4970	2	NA	0	NA	0	NA	0
252	cerebral cavernous malformations	NA	0	NA	0	NA	0	NA	0	NA	0
254	cerebral palsy	1100	7	430	5	NA	0	NA	0	NA	0
263	charcot-marie-tooth disease	970	17	970	1	NA	0	NA	0	NA	0
267	diarrhea	4972	2	4950	1	NA	0	NA	0	NA	0
268	cholestasis	2010	4	2010	3	NA	0	NA	0	NA	0
271	chondrodysplasia	4060	7	4350	3	NA	0	NA	0	NA	0
272	chondrosarcoma	1100	2	534	1	NA	0	NA	0	NA	0
281	ciliary dyskinesia	5016	1	5016	1	NA	0	NA	0	NA	0
282	cirrhosis	5130	4	5130	2	NA	0	NA	0	NA	0
283	citrullinemia	1100	3	250	2	NA	0	NA	0	NA	0
296	cold-induced sweating syndrome	4060	2	4630	1	NA	0	NA	0	NA	0
297	coloboma	5200	4	4950	3	NA	0	NA	0	NA	0
298	colorblindness	NA	0	NA	0	NA	0	NA	0	NA	0
299	colorectal adenoma	1100	4	3410	3	NA	0	NA	0	NA	0
306	combined oxidative phosphorylation	4210	1	NA	0	NA	0	NA	0	NA	0
310	retinal dystrophy	230	16	4744	6	NA	0	NA	0	NA	0
317	convulsions	4080	1	NA	0	NA	0	NA	0	NA	0
321	corneal dystrophy	4145	5	NA	0	NA	0	NA	0	NA	0
322	cornelia de lange syndrome	4110	2	4114	2	NA	0	NA	0	NA	0
323	corpus callosum	4360	2	4360	2	NA	0	NA	0	NA	0
327	cortisone reductase	1100	4	30	4	NA	0	NA	0	NA	0
340	craniosynostosis	5200	5	5215	1	NA	0	NA	0	NA	0
343	creutzfeldt-jakob disease	5416	16	5310	16	NA	0	NA	0	NA	0
346	crouzon syndrome	5200	6	4144	6	NA	0	NA	0	NA	0
347	cryptorchidism	4080	1	NA	0	NA	0	NA	0	NA	0
349	cutis laxa	1100	10	4966	3	NA	0	NA	0	NA	0
352	cystic fibrosis	2010	25	2010	21	NA	0	NA	0	NA	0
359	dna topoisomerase	NA	0	NA	0	NA	0	NA	0	NA	0
363	deafness	4810	33	4810	3	NA	0	NA	0	NA	0
364	dejerine-sottas disease	4514	1	NA	0	NA	0	NA	0	NA	0
366	dent disease	1100	3	562	2	NA	0	NA	0	NA	0
393	double-outlet right ventricle	NA	0	NA	0	NA	0	NA	0	NA	0
410	ectodermal	5131	27	4623	20	NA	0	NA	0	NA	0
411	ectopia	4950	1	4950	1	NA	0	NA	0	NA	0
415	elliptocytosis	4530	1	NA	0	NA	0	NA	0	NA	0
416	ellis-van creveld syndrome	NA	0	NA	0	NA	0	NA	0	NA	0
417	emery-dreifuss muscular dystrophy	5410	3	5412	3	NA	0	NA	0	NA	0
421	encephalopathy	1100	5	4977	2	NA	0	NA	0	NA	0
428	enlarged vestibular aqueduct	NA	0	NA	0	NA	0	NA	0	NA	0
431	epidermodysplasia verruciformis	NA	0	NA	0	NA	0	NA	0	NA	0
433	epidermolytic hyperkeratosis	5150	1	5150	1	NA	0	NA	0	NA	0
434	palmoplantar keratoderma	NA	0	NA	0	NA	0	NA	0	NA	0
436	epileptic encephalopathy	4012	24	4930	14	NA	0	NA	0	NA	0
438	episodic ataxia	4010	9	4010	7	NA	0	NA	0	NA	0
443	erythrocytosis	5200	7	5211	4	NA	0	NA	0	NA	0
444	erythrokeratoderma	NA	0	NA	0	NA	0	NA	0	NA	0
446	esophageal cancer	5200	11	5210	5	NA	0	NA	0	NA	0
452	exudative vitreoretinopathy	4310	4	4310	2	NA	0	NA	0	NA	0
453	fg syndrome	4510	3	4530	1	NA	0	NA	0	NA	0
460	fanconi anemia	5200	4	NA	0	NA	0	NA	0	NA	0
469	fetal akinesia deformation sequence	NA	0	NA	0	NA	0	NA	0	NA	0
470	fetal hemoglobin quantitative trait locus	NA	0	NA	0	NA	0	NA	0	NA	0
472	fibromatosis	4012	24	4320	19	NA	0	NA	0	NA	0
473	fibrosis of extraocular muscles	5130	3	5130	2	NA	0	NA	0	NA	0
488	fraser syndrome	NA	0	NA	0	NA	0	NA	0	NA	0
499	fundus albipunctatus	830	1	830	1	NA	0	NA	0	NA	0
513	gastrointestinal stromal tumor	5200	14	4144	10	NA	0	NA	0	NA	0
514	gaucher disease	4142	4	4142	3	NA	0	NA	0	NA	0
517	germ cell tumor	5200	8	5221	5	NA	0	NA	0	NA	0
526	glaucoma	380	6	380	1	NA	0	NA	0	NA	0
531	glomerulosclerosis	4520	9	5100	4	NA	0	NA	0	NA	0
533	glucocorticoid	4080	1	NA	0	NA	0	NA	0	NA	0
538	glutaricaciduria	1100	4	380	3	NA	0	NA	0	NA	0
551	griscelli syndrome	NA	0	NA	0	NA	0	NA	0	NA	0
552	growth hormone	4080	3	4080	1	NA	0	NA	0	NA	0
554	growth retardation	5200	13	4960	11	NA	0	NA	0	NA	0
558	hdl	2010	2	2010	2	NA	0	NA	0	NA	0
576	hemangioma	4510	4	4510	3	NA	0	NA	0	NA	0
578	hematuria	5200	6	4974	4	NA	0	NA	0	NA	0
581	hemochromatosis	NA	0	NA	0	NA	0	NA	0	NA	0
585	hemophagocytic lymphohistiocytosis	5416	7	4130	6	NA	0	NA	0	NA	0
595	hereditary hemorrhagic telangiectasia	NA	0	NA	0	NA	0	NA	0	NA	0
596	hereditary motor and sensory neuropathy	NA	0	NA	0	NA	0	NA	0	NA	0
598	hermansky-pudlak syndrome	4142	1	NA	0	NA	0	NA	0	NA	0
599	heterotaxy	4350	2	4350	1	NA	0	NA	0	NA	0
601	hirschsprung disease	5200	6	5216	1	NA	0	NA	0	NA	0
608	homocystinuria	1100	4	670	3	NA	0	NA	0	NA	0
612	huntington disease	5016	3	5016	3	NA	0	NA	0	NA	0
620	hyper-ige recurrent infection syndrome	5200	8	5221	6	NA	0	NA	0	NA	0
625	hypercholanemia	4976	9	4976	7	NA	0	NA	0	NA	0
626	hypercholesterolemia	4144	14	4144	2	NA	0	NA	0	NA	0
628	hyperekplexia	4080	1	4080	1	NA	0	NA	0	NA	0
631	hyperglycinuria	4974	1	4974	1	NA	0	NA	0	NA	0
636	hyperlipoproteinemia	5010	1	5010	1	NA	0	NA	0	NA	0
640	hyperostosis	1100	3	512	2	NA	0	NA	0	NA	0
641	hyperoxaluria	1100	6	630	6	NA	0	NA	0	NA	0
642	hyperparathyroidism	NA	0	NA	0	NA	0	NA	0	NA	0
645	hyperpigmentation	5200	4	4640	2	NA	0	NA	0	NA	0
649	hypertension	1100	17	4614	5	NA	0	NA	0	NA	0
652	hyperuricemic nephropathy	4614	1	4614	1	NA	0	NA	0	NA	0
663	hypogonadism	4912	2	4912	1	NA	0	NA	0	NA	0
664	hypogonadotropic hypogonadism	4080	9	4080	1	NA	0	NA	0	NA	0
668	hypoparathyroidism	NA	0	NA	0	NA	0	NA	0	NA	0
672	hypophosphatemic rickets	1100	10	740	4	NA	0	NA	0	NA	0
676	hypospadias	5200	3	5215	2	NA	0	NA	0	NA	0
678	hypothyroidism	5320	7	5320	2	NA	0	NA	0	NA	0
679	hypotrichosis	4080	2	NA	0	NA	0	NA	0	NA	0
681	hypouricemia	NA	0	NA	0	NA	0	NA	0	NA	0
686	ichthyosiform erythroderma	1100	2	590	1	NA	0	NA	0	NA	0
687	ichthyosis	2010	11	NA	0	NA	0	NA	0	NA	0
689	iminoglycinuria	4974	1	4974	1	NA	0	NA	0	NA	0
690	immune dysfunction	NA	0	NA	0	NA	0	NA	0	NA	0
694	inclusion body myopathy	1100	5	520	2	NA	0	NA	0	NA	0
698	inflammatory bowel disease	4060	6	5145	4	NA	0	NA	0	NA	0
699	insensitivity to pain	4722	6	5216	3	NA	0	NA	0	NA	0
700	insomnia	4080	2	5020	1	NA	0	NA	0	NA	0
701	insulin resistance	4910	7	4910	4	NA	0	NA	0	NA	0
708	iridogoniodysgenesis	4350	1	4350	1	NA	0	NA	0	NA	0
717	jervell and lange-nielsen syndrome	4971	4	5110	4	NA	0	NA	0	NA	0
719	joubert syndrome	1100	3	NA	0	NA	0	NA	0	NA	0
722	kallmann syndrome	5200	6	5218	4	NA	0	NA	0	NA	0
730	keratosis	1100	46	4960	11	NA	0	NA	0	NA	0
738	krabbe disease	4142	3	4142	2	NA	0	NA	0	NA	0
740	ladd syndrome	5200	6	4810	5	NA	0	NA	0	NA	0
745	lactase	1100	5	52	4	NA	0	NA	0	NA	0
754	leber congenital amaurosis	830	7	830	3	NA	0	NA	0	NA	0
759	leiomyomatosis	5200	9	5200	7	NA	0	NA	0	NA	0
763	lethal congenital contractural syndrome	4144	9	4144	5	NA	0	NA	0	NA	0
765	leukocyte adhesion	5416	11	5144	10	NA	0	NA	0	NA	0
766	leukodystrophy	4940	2	4940	1	NA	0	NA	0	NA	0
775	lipodystrophy	1100	16	5216	2	NA	0	NA	0	NA	0
777	lipoma	NA	0	NA	0	NA	0	NA	0	NA	0
780	lissencephaly	1100	7	565	2	NA	0	NA	0	NA	0
788	lymphedema	4510	2	NA	0	NA	0	NA	0	NA	0
789	lymphoma	4110	19	3440	4	NA	0	NA	0	NA	0
802	macrothrombocytopenia	5130	6	5130	3	NA	0	NA	0	NA	0
803	macular dystrophy	5014	2	533	2	NA	0	NA	0	NA	0
807	male infertility	NA	0	NA	0	NA	0	NA	0	NA	0
809	mandibuloacral dysplasia	5410	3	5412	3	NA	0	NA	0	NA	0
827	meckel syndrome	NA	0	NA	0	NA	0	NA	0	NA	0
831	meesmann corneal dystrophy	NA	0	NA	0	NA	0	NA	0	NA	0
834	megaloblastic anemia	4977	1	4977	1	NA	0	NA	0	NA	0
840	meningioma	5200	16	5214	11	NA	0	NA	0	NA	0
842	mix mental retardation	1100	4	562	3	NA	0	NA	0	NA	0
843	mental retardation	1100	36	NA	0	NA	0	NA	0	NA	0
848	metachromatic leukodystrophy	4142	2	4142	2	NA	0	NA	0	NA	0
859	microcephaly	NA	0	NA	0	NA	0	NA	0	NA	0
861	microphthalmia	5200	5	5217	3	NA	0	NA	0	NA	0
864	migraine	4920	44	4964	13	NA	0	NA	0	NA	0
869	mitochondrial dna depletion syndrome	1100	9	240	7	NA	0	NA	0	NA	0
877	monilethrix	NA	0	NA	0	NA	0	NA	0	NA	0
885	mucoepidermoid salivary gland carcinoma	4330	1	4330	1	NA	0	NA	0	NA	0
893	multiple endocrine neoplasia	5200	8	5200	6	NA	0	NA	0	NA	0
894	multiple myeloma	3450	1	3450	1	NA	0	NA	0	NA	0
900	muscle-eye-brain disease	514	1	514	1	NA	0	NA	0	NA	0
902	myasthenia	4512	1	4512	1	NA	0	NA	0	NA	0
905	myelodysplastic syndrome	1100	9	71	5	NA	0	NA	0	NA	0
910	myoclonic epilepsy	4080	1	NA	0	NA	0	NA	0	NA	0
912	myopathy	5410	15	5410	3	NA	0	NA	0	NA	0
915	myotonia congenita	NA	0	NA	0	NA	0	NA	0	NA	0
916	myotonic dystrophy	NA	0	NA	0	NA	0	NA	0	NA	0
926	nasu-hakola disease	4380	2	4380	2	NA	0	NA	0	NA	0
928	nemaline myopathy	5410	8	4260	4	NA	0	NA	0	NA	0
930	nephrolithiasis	NA	0	NA	0	NA	0	NA	0	NA	0
931	nephronophthisis	NA	0	NA	0	NA	0	NA	0	NA	0
933	nephrotic syndrome	1100	10	562	4	NA	0	NA	0	NA	0
936	neuroblastoma	1100	3	NA	0	NA	0	NA	0	NA	0
937	neurodegeneration	1100	19	770	11	NA	0	NA	0	NA	0
939	neurofibromatosis	4010	1	NA	0	NA	0	NA	0	NA	0
942	neuronopathy	NA	0	NA	0	NA	0	NA	0	NA	0
943	neuropathy	4010	11	NA	0	NA	0	NA	0	NA	0
945	neutropenia	5322	13	4666	4	NA	0	NA	0	NA	0
949	nevus	5200	45	4810	24	NA	0	NA	0	NA	0
962	nystagmus	NA	0	NA	0	NA	0	NA	0	NA	0
966	ocular albinism	4916	2	4916	1	NA	0	NA	0	NA	0
972	oguchi disease	4062	3	4744	1	NA	0	NA	0	NA	0
980	optic atrophy	NA	0	NA	0	NA	0	NA	0	NA	0
982	optic nerve hypoplasia	4950	1	4950	1	NA	0	NA	0	NA	0
985	orofacial cleft	5200	7	5217	2	NA	0	NA	0	NA	0
991	osteoarthritis	4510	4	4974	2	NA	0	NA	0	NA	0
992	osteogenesis imperfecta	4510	4	4974	4	NA	0	NA	0	NA	0
998	osteoporosis	4510	7	4974	4	NA	0	NA	0	NA	0
1005	ovarian dysgenesis	4080	1	NA	0	NA	0	NA	0	NA	0
1012	pachyonychia congenita	NA	0	NA	0	NA	0	NA	0	NA	0
1023	parathyroid adenoma	NA	0	NA	0	NA	0	NA	0	NA	0
1025	parietal foramina	NA	0	NA	0	NA	0	NA	0	NA	0
1046	peters anomaly	380	5	4950	5	NA	0	NA	0	NA	0
1051	pheochromocytoma	1100	11	20	7	NA	0	NA	0	NA	0
1059	pick disease	5010	5	5010	4	NA	0	NA	0	NA	0
1060	piebaldism	5200	7	5221	4	NA	0	NA	0	NA	0
1063	pigmented nodular adrenocortical disease	230	1	230	1	NA	0	NA	0	NA	0
1069	pituitary adenoma	4360	11	4730	10	NA	0	NA	0	NA	0
1071	pituitary hormone	NA	0	NA	0	NA	0	NA	0	NA	0
1081	polycystic kidney	NA	0	NA	0	NA	0	NA	0	NA	0
1082	polycystic liver disease	4141	2	4141	2	NA	0	NA	0	NA	0
1083	polycythemia	5200	8	4920	6	NA	0	NA	0	NA	0
1084	polydactyly	5200	3	5217	2	NA	0	NA	0	NA	0
1088	pontocerebellar hypoplasia	970	1	970	1	NA	0	NA	0	NA	0
1093	prader-willi syndrome	NA	0	NA	0	NA	0	NA	0	NA	0
1094	precocious puberty	4080	2	4080	1	NA	0	NA	0	NA	0
1095	preeclampsia	4976	3	4614	3	NA	0	NA	0	NA	0
1097	premature ovarian failure	4810	1	NA	0	NA	0	NA	0	NA	0
1100	progressive external ophthalmoplegia	1100	8	1100	3	NA	0	NA	0	NA	0
1109	prostate cancer	5200	20	4115	4	NA	0	NA	0	NA	0
1117	pseudohypoparathyroidism	4742	17	4130	15	NA	0	NA	0	NA	0
1122	pulmonary fibrosis	4145	1	NA	0	NA	0	NA	0	NA	0
1123	pulmonary hypertension	4350	6	4350	4	NA	0	NA	0	NA	0
1158	rett syndrome	NA	0	NA	0	NA	0	NA	0	NA	0
1165	rhabdomyosarcoma	5200	3	NA	0	NA	0	NA	0	NA	0
1168	rickets	1100	2	100	1	NA	0	NA	0	NA	0
1176	roussy-levy syndrome	4514	1	4514	1	NA	0	NA	0	NA	0
1187	saethre-chotzen syndrome	5200	5	5215	1	NA	0	NA	0	NA	0
1191	sarcoidosis	5131	18	5310	14	NA	0	NA	0	NA	0
1213	senior-loken syndrome	NA	0	NA	0	NA	0	NA	0	NA	0
1220	short qt syndrome	4971	4	4971	4	NA	0	NA	0	NA	0
1222	short stature	4080	3	4080	1	NA	0	NA	0	NA	0
1228	sick sinus syndrome	NA	0	NA	0	NA	0	NA	0	NA	0
1232	simpson-golabi-behmel syndrome	NA	0	NA	0	NA	0	NA	0	NA	0
1249	spastic paraplegia	1100	7	604	2	NA	0	NA	0	NA	0
1252	spherocytosis	4966	1	4966	1	NA	0	NA	0	NA	0
1253	spinal muscular atrophy	3013	6	3013	1	NA	0	NA	0	NA	0
1254	spinocerebellar ataxia	4020	39	4730	8	NA	0	NA	0	NA	0
1255	split-hand/foot malformation	5200	5	5217	4	NA	0	NA	0	NA	0
1258	spondylocostal dysostosis	4330	3	4330	3	NA	0	NA	0	NA	0
1260	squamous cell carcinoma	4060	13	4115	10	NA	0	NA	0	NA	0
1262	stargardt disease	2010	1	2010	1	NA	0	NA	0	NA	0
1273	subcortical laminar heterotopia	1100	2	565	1	NA	0	NA	0	NA	0
1277	sudden infant death	NA	0	NA	0	NA	0	NA	0	NA	0
1281	surfactant metabolism dysfunction	2010	1	2010	1	NA	0	NA	0	NA	0
1285	syndactyly	5412	2	5412	2	NA	0	NA	0	NA	0
1287	synpolydactyly	NA	0	NA	0	NA	0	NA	0	NA	0
1296	tetralogy of fallot	4330	1	4330	1	NA	0	NA	0	NA	0
1300	thrombocythemia	4630	7	4630	4	NA	0	NA	0	NA	0
1301	thrombocytopenia	5130	20	5014	5	NA	0	NA	0	NA	0
1308	thyroid dyshormonogenesis	5320	6	5320	2	NA	0	NA	0	NA	0
1309	thyroid hormone	4080	1	NA	0	NA	0	NA	0	NA	0
1318	tooth agenesis	4060	1	NA	0	NA	0	NA	0	NA	0
1326	transposition of the great arteries	NA	0	NA	0	NA	0	NA	0	NA	0
1341	tumoral calcinosis	1100	6	512	2	NA	0	NA	0	NA	0
1350	usher syndrome	NA	0	NA	0	NA	0	NA	0	NA	0
1354	van buchem disease	4310	1	4310	1	NA	0	NA	0	NA	0
1358	ventricular fibrillation	NA	0	NA	0	NA	0	NA	0	NA	0
1359	ventricular tachycardia	4360	17	4730	11	NA	0	NA	0	NA	0
1363	vitamin k	NA	0	NA	0	NA	0	NA	0	NA	0
1365	vohwinkel syndrome	NA	0	NA	0	NA	0	NA	0	NA	0
1370	walker-warburg syndrome	514	1	514	1	NA	0	NA	0	NA	0
1372	warfarin	4610	7	591	6	NA	0	NA	0	NA	0
1376	weill-marchesani syndrome	NA	0	NA	0	NA	0	NA	0	NA	0
1381	white sponge nevus	NA	0	NA	0	NA	0	NA	0	NA	0
1382	wilms tumor	5200	3	3440	1	NA	0	NA	0	NA	0
1388	wolfram syndrome	4141	1	4141	1	NA	0	NA	0	NA	0
1424	high density lipoprotein cholesterol level qtl	3320	6	561	3	NA	0	NA	0	NA	0
1431	ige	4060	2	4630	1	NA	0	NA	0	NA	0
1438	low density lipoprotein cholesterol level qtl	1100	3	900	2	NA	0	NA	0	NA	0
1440	memory	4722	3	4722	1	NA	0	NA	0	NA	0
1452	von hippel-lindau disease	5200	21	5200	20	NA	0	NA	0	NA	0
1454	aids	4060	25	5332	13	NA	0	NA	0	NA	0
1459	alcohol dependence	4742	4	4742	2	NA	0	NA	0	NA	0
1460	alcoholism	1100	8	350	6	NA	0	NA	0	NA	0
1462	anorexia nervosa	4722	6	4540	2	NA	0	NA	0	NA	0
1463	asperger syndrome	4514	1	4514	1	NA	0	NA	0	NA	0
1464	atherosclerosis	1100	3	590	2	NA	0	NA	0	NA	0
1465	attention deficit-hyperactivity disorder	4080	4	4080	2	NA	0	NA	0	NA	0
1467	autoimmune thyroid disease	5320	1	5320	1	NA	0	NA	0	NA	0
1472	budd-chiari syndrome	4610	6	4920	5	NA	0	NA	0	NA	0
1482	congestive heart failure and beta-blocker response	4080	6	4080	4	NA	0	NA	0	NA	0
1483	coronary artery disease	1100	22	4975	5	NA	0	NA	0	NA	0
1492	dyslexia	NA	0	NA	0	NA	0	NA	0	NA	0
1497	graves disease	5323	4	5320	4	NA	0	NA	0	NA	0
1503	herpes simplex encephalitis	4620	2	4620	2	NA	0	NA	0	NA	0
1507	hypertriglyceridemia	3320	1	3320	1	NA	0	NA	0	NA	0
1510	iga nephropathy	4514	4	4514	4	NA	0	NA	0	NA	0
1520	leprosy	4620	13	4620	4	NA	0	NA	0	NA	0
1528	major affective disorder	4141	2	5012	2	NA	0	NA	0	NA	0
1529	major depressive disorder	4020	3	4540	1	NA	0	NA	0	NA	0
1530	malignant hyperthermia susceptibility	4020	10	4020	9	NA	0	NA	0	NA	0
1533	microvascular complications of diabetes	4060	17	4614	3	NA	0	NA	0	NA	0
1536	myocardial infarction	4610	11	480	3	NA	0	NA	0	NA	0
1537	nicotine	4080	7	232	5	NA	0	NA	0	NA	0
1540	obsessive-compulsive disorder	4722	6	4540	1	NA	0	NA	0	NA	0
1550	psoriasis	4060	14	4940	5	NA	0	NA	0	NA	0
1551	pulmonary disease	4610	2	860	2	NA	0	NA	0	NA	0
1557	schizophrenia	1100	9	670	1	NA	0	NA	0	NA	0
1560	septic shock	4920	32	5310	30	NA	0	NA	0	NA	0
1563	spina bifida	1100	8	670	5	NA	0	NA	0	NA	0
1566	stroke	4610	2	4610	1	NA	0	NA	0	NA	0
1569	systemic lupus erythematosus	4145	30	5150	6	NA	0	NA	0	NA	0
1572	thyrotoxic periodic paralysis	4270	9	5412	7	NA	0	NA	0	NA	0
1574	tuberculosis	4380	21	5140	20	NA	0	NA	0	NA	0
1582	viral infection	4380	8	5150	8	NA	0	NA	0	NA	0
